# Supplementary material for: Tautomerism troubles: proton transfer modifies the stereochemical assignments in diastereoisomeric structures of spiro­cyclic 5-methyl-2H-imidazol-4-amine dimers
Source: Acta Crystallogr E Crystallogr Commun. 2021 Nov 18;77(Pt 12):1311–5. doi: 10.1107/S205698902100668X (PMC8647748; doi:10.1107/S205698902100668X)
Supplement: Supplementary file 1 [file e-77-01311-sup1.cif]

##############################################################################
#                                                                            #
# This CIF contains the data in a paper accepted for publication in          #
# Acta Crystallographica Section E. It conforms to the requirements of       #
# Notes for Authors for Acta Crystallographica Section E, and has been       #
# peer reviewed under the auspices of the IUCr Commission on Journals.       #
#                                                                            #
# Full details of the Crystallographic Information File format               #
# are given in the paper "The Crystallographic Information File (CIF):       #
# a New Standard Archive File for Crystallography" by S. R. Hall, F. H.      #
# Allen and I. D. Brown [Acta Cryst. (1991), A47, 655-685].                  #
#                                                                            #
# The current version of the core CIF dictionary is obtainable from          #
# ftp://ftp.iucr.org/pub/cif_core.dic.                                       #
#                                                                            #
# Software is freely available for graphical display of the structure(s)     #
# in this CIF. For information consult the CIF software page                 #
# http://www.iucr.org/resources/cif/software.                                #
#                                                                            #
# This file may be used for bona fide research purposes within the           #
# scientific community so long as proper attribution is given to the journal # 
# article from which it was obtained.                                        #
#                                                                            #
##############################################################################
data_2
_audit_creation_method
;
Olex2 1.3
(compiled 2020.07.16 svn.r6f6c53a7 for OlexSys, GUI svn.r6139)
;
_chemical_name_systematic
;\
(<i>R</i>,<i>R</i>)/(<i>S</i>,<i>S</i>)-(1<i>r</i>,1'<i>S</i>,4<i>S</i>,\
<i>E</i>)-\
6'-Bromo-<i>N</i>-[(1<i>r</i>,1'<i>S</i>,4<i>S</i>)-6'-bromo-4-methoxy-4''-\
methyl-3'<i>H</i>-dispiro[cyclohexane-1,2'-indene-1',2''-imidazol-5''-yl]-\
4-methoxy-4''-methyl-3'<i>H</i>-dispiro[cyclohexane-1,2'-indene-1',2''-\
imidazol]-5''-imine
;
_chemical_name_common     ?
_chemical_formula_moiety     'C36 H41 Br2 N5 O2'
_chemical_formula_sum     'C36 H41 Br2 N5 O2'
_chemical_formula_iupac     'C36 H41 Br2 N5 O2'
_chemical_formula_weight     735.56
_chemical_melting_point     ?
_space_group_crystal_system     monoclinic
_space_group_name_H-M_alt     'P 1 21/n 1'
_space_group_name_Hall     '-P 2yn'
loop_
    _space_group_symop_operation_xyz
    'x, y, z'
    '-x+1/2, y+1/2, -z+1/2'
    '-x, -y, -z'
    'x-1/2, -y-1/2, z-1/2'
_cell_length_a     10.18956(5)
_cell_length_b     13.92084(5)
_cell_length_c     25.48643(14)
_cell_angle_alpha     90
_cell_angle_beta     113.5742(7)
_cell_angle_gamma     90
_cell_volume     3313.47(3)
_cell_formula_units_Z     4
_cell_measurement_reflns_used     82488
_cell_measurement_theta_min     3.1950
_cell_measurement_theta_max     70.3230
_cell_measurement_temperature     100(2)
_exptl_crystal_description     block
_exptl_crystal_colour     colourless
_exptl_crystal_size_max     0.18
_exptl_crystal_size_mid     0.05
_exptl_crystal_size_min     0.03
_exptl_crystal_density_diffrn     1.474
_exptl_crystal_density_meas     ?
_exptl_crystal_density_method     ?
_exptl_crystal_F_000     1512
loop_
    _exptl_crystal_face_index_h
    _exptl_crystal_face_index_k
    _exptl_crystal_face_index_l
    _exptl_crystal_face_perp_dist
    0 -1 1 0.0150
    -1 0 1 0.0900
    1 0 -1 0.0900
    0 1 1 0.0150
    0 1 -1 0.0150
    0 -1 -1 0.0150
_exptl_absorpt_coefficient_mu     3.421
_exptl_absorpt_correction_type     gaussian
_exptl_absorpt_process_details
;
(CrysAlisPro; Rigaku OD, 2019)
;
_exptl_absorpt_correction_T_min     0.621
_exptl_absorpt_correction_T_max     1.000
_diffrn_ambient_temperature     100(2)
_diffrn_source     'Rotating anode'
_diffrn_source_power     1.2
_diffrn_source_voltage     40.0
_diffrn_source_current     30.0
_diffrn_radiation_type     'Cu K\a'
_diffrn_radiation_wavelength     1.54178
_diffrn_radiation_monochromator     mirror
_diffrn_measurement_device_type
;
Rigaku 007HF equipped with Varimax confocal mirrors and an AFC11 goniometer
and HyPix 6000 detector
;
_diffrn_measurement_device     'four-circle diffractometer'
_diffrn_measurement_method     'profile data from \w-scans'
_diffrn_detector     'hybrid pixel detector'
_diffrn_measurement_specimen_support     'MiTeGen loops'
_diffrn_detector_area_resol_mean     10
_diffrn_reflns_number     118177
_diffrn_reflns_av_R_equivalents     0.0306
_diffrn_reflns_av_unetI/netI     0.0097
_diffrn_reflns_theta_min     3.696
_diffrn_reflns_theta_max     68.244
_diffrn_reflns_theta_full     67.679
_diffrn_measured_fraction_theta_max     0.999
_diffrn_measured_fraction_theta_full     0.999
_diffrn_reflns_limit_h_min     -12
_diffrn_reflns_limit_h_max     12
_diffrn_reflns_limit_k_min     -16
_diffrn_reflns_limit_k_max     16
_diffrn_reflns_limit_l_min     -30
_diffrn_reflns_limit_l_max     30
_diffrn_radiation_probe     x-ray
_refine_special_details
;
This diastereoisomer has crystallised in the centrosymmetric space group
 P2~1~/n; meaning that both RS and SR forms of the API must be present in equal
 amounts within the crystal. The atoms of both methoxy groups (O1, C18 and O2,
 C36), have been modelled as single sites with large thermal ellipsoids. This
 was found to be the most appropriate model; however, these large ellipsoids
 result in two checkCIF C-alerts. The N2-H2 bond length has been restrained,
 otherwise it refined to an unrealistic value.
;
_reflns_number_total     6068
_reflns_number_gt     5967
_reflns_threshold_expression     'I > 2\s(I)'
_refine_ls_structure_factor_coef     Fsqd
_refine_ls_matrix_type     full
_refine_ls_R_factor_all     0.0224
_refine_ls_R_factor_gt     0.0220
_refine_ls_wR_factor_gt     0.0555
_refine_ls_wR_factor_ref     0.0558
_refine_ls_goodness_of_fit_ref     1.057
_refine_ls_restrained_S_all     1.091
_refine_ls_number_reflns     6068
_refine_ls_number_parameters     454
_refine_ls_number_restraints     15
_refine_ls_hydrogen_treatment     mixed
_refine_ls_weighting_scheme     calc
_refine_ls_weighting_details
              'w=1/[\s^2^(Fo^2^)+(0.0259P)^2^+2.2368P] where P=(Fo^2^+2Fc^2^)/3'
_atom_sites_solution_hydrogens     mixed
_atom_sites_solution_primary     dual
_atom_sites_solution_secondary     ?
_refine_ls_shift/su_max     0.001
_refine_ls_shift/su_mean     0.000
_refine_diff_density_max     0.329
_refine_diff_density_min     -0.389
_refine_ls_extinction_method
;
SHELXL-2018/3 (Sheldrick 2015b)
;
_refine_ls_extinction_coef     0.00013(2)
_refine_ls_extinction_expression
                                  'Fc^*^=kFc[1+0.001xFc^2^\l^3^/sin(2\q)]^-1/4^'
loop_
    _atom_type_symbol
    _atom_type_description
    _atom_type_scat_dispersion_real
    _atom_type_scat_dispersion_imag
    _atom_type_scat_source
    'C' 'C' 0.0181 0.0091
                         'International Tables Vol C Tables 4.2.6.8 and 6.1.1.4'
    'H' 'H' 0.0000 0.0000
                         'International Tables Vol C Tables 4.2.6.8 and 6.1.1.4'
    'Br' 'Br' -0.6763 1.2805
                         'International Tables Vol C Tables 4.2.6.8 and 6.1.1.4'
    'N' 'N' 0.0311 0.0180
                         'International Tables Vol C Tables 4.2.6.8 and 6.1.1.4'
    'O' 'O' 0.0492 0.0322
                         'International Tables Vol C Tables 4.2.6.8 and 6.1.1.4'
_computing_data_collection
;
CrysAlisPro (Rigaku OD, 2019)
;
_computing_cell_refinement
;
CrysAlisPro (Rigaku OD, 2019)
;
_computing_data_reduction
;
CrysAlisPro (Rigaku OD, 2019)
;
_computing_structure_solution
;
SHELXT  (Sheldrick, 2015a)
;
_computing_structure_refinement
;
<i>SHELXL2018/3</i> (Sheldrick, 2015b)
;
_computing_molecular_graphics
;
<i>OLEX2</i> (Dolomanov <i>et al.</i>,  2009)
;
_computing_publication_material
;
<i>OLEX2</i> (Dolomanov <i>et al.</i>,  2009)
;
loop_
    _atom_site_type_symbol
    _atom_site_label
    _atom_site_fract_x
    _atom_site_fract_y
    _atom_site_fract_z
    _atom_site_U_iso_or_equiv
    _atom_site_adp_type
    _atom_site_calc_flag
    _atom_site_occupancy
    _atom_site_disorder_assembly
    _atom_site_disorder_group
    Br Br1A 0.94977(8) -0.13936(5) 0.43736(3) 0.0374(2) Uani d 0.892(3) A 1
    Br Br1B 0.9408(7) -0.1378(3) 0.4382(2) 0.0172(9) Uiso d 0.108(3) A 2
    Br Br2 1.07263(2) -0.11819(2) 0.78926(2) 0.02647(6) Uani d 1 . .
    C C1 0.53448(14) 0.13684(9) 0.50383(6) 0.0145(3) Uani d 1 . .
    C C2 0.43133(15) 0.12704(10) 0.44275(6) 0.0165(3) Uani d 1 . .
    C C3 0.27976(15) 0.09625(11) 0.42505(6) 0.0202(3) Uani d 1 . .
    H H3A 0.229686 0.101766 0.383384 0.030 Uiso calc 1 . .
    H H3B 0.232780 0.137362 0.443573 0.030 Uiso calc 1 . .
    H H3C 0.277007 0.029346 0.436529 0.030 Uiso calc 1 . .
    C C4 0.63956(15) 0.17633(11) 0.44190(6) 0.0193(3) Uani d 1 . .
    C C5A 0.7365(5) 0.1160(3) 0.4219(2) 0.0222(4) Uani d 0.892(3) A 1
    C C5B 0.726(5) 0.1225(19) 0.4235(19) 0.0203(18) Uiso d 0.108(3) A 2
    C C6B 0.779(5) 0.0303(19) 0.4395(18) 0.0203(18) Uiso d 0.108(3) A 2
    H H6B 0.758545 -0.003496 0.467690 0.024 Uiso calc 0.108(3) A 2
    C C7B 0.862(4) -0.0124(15) 0.4141(16) 0.0203(18) Uiso d 0.108(3) A 2
    C C8B 0.892(3) 0.0371(14) 0.3728(13) 0.0203(18) Uiso d 0.108(3) A 2
    H H8B 0.949075 0.007835 0.355409 0.024 Uiso calc 0.108(3) A 2
    C C9B 0.839(4) 0.1293(14) 0.3568(14) 0.0203(18) Uiso d 0.108(3) A 2
    H H9B 0.859224 0.163089 0.328615 0.024 Uiso calc 0.108(3) A 2
    C C10B 0.756(5) 0.1720(15) 0.3822(17) 0.0203(18) Uiso d 0.108(3) A 2
    C C6A 0.7881(6) 0.0251(3) 0.4394(2) 0.0232(4) Uani d 0.892(3) A 1
    H H6A 0.764777 -0.009365 0.466683 0.028 Uiso calc 0.892(3) A 1
    C C7A 0.8764(5) -0.0138(2) 0.41507(19) 0.0295(6) Uani d 0.892(3) A 1
    C C8A 0.9095(4) 0.0346(3) 0.37454(17) 0.0378(7) Uani d 0.892(3) A 1
    H H8A 0.969356 0.005467 0.358518 0.045 Uiso calc 0.892(3) A 1
    C C9A 0.8551(5) 0.1254(3) 0.35756(19) 0.0400(8) Uani d 0.892(3) A 1
    H H9A 0.877176 0.159069 0.329666 0.048 Uiso calc 0.892(3) A 1
    C C10A 0.7676(6) 0.1679(2) 0.3814(2) 0.0308(6) Uani d 0.892(3) A 1
    C C11A 0.6999(8) 0.2652(3) 0.3726(2) 0.0333(7) Uani d 0.892(3) A 1
    H H11A 0.608818 0.266382 0.338153 0.040 Uiso calc 0.892(3) A 1
    H H11B 0.764944 0.314851 0.368599 0.040 Uiso calc 0.892(3) A 1
    C C11B 0.697(6) 0.273(2) 0.3769(19) 0.0203(18) Uiso d 0.108(3) A 2
    H H11C 0.613084 0.281278 0.340010 0.024 Uiso calc 0.108(3) A 2
    H H11D 0.770694 0.320734 0.378786 0.024 Uiso calc 0.108(3) A 2
    C C12A 0.6733(3) 0.28113(17) 0.42800(14) 0.0223(6) Uani d 0.892(3) A 1
    C C12B 0.651(3) 0.2870(12) 0.4280(12) 0.0203(18) Uiso d 0.108(3) A 2
    C C13A 0.5515(2) 0.3498(3) 0.42170(15) 0.0284(6) Uani d 0.892(3) A 1
    H H13A 0.528888 0.344473 0.455909 0.034 Uiso calc 0.892(3) A 1
    H H13B 0.465152 0.330764 0.387914 0.034 Uiso calc 0.892(3) A 1
    C C13B 0.518(3) 0.349(2) 0.4150(15) 0.0203(18) Uiso d 0.108(3) A 2
    H H13C 0.483509 0.338398 0.445655 0.024 Uiso calc 0.108(3) A 2
    H H13D 0.442776 0.326030 0.378784 0.024 Uiso calc 0.108(3) A 2
    C C14A 0.5885(2) 0.45441(16) 0.41473(9) 0.0307(5) Uani d 0.892(3) A 1
    H H14A 0.603163 0.461269 0.378796 0.037 Uiso calc 0.892(3) A 1
    H H14B 0.507726 0.496456 0.412131 0.037 Uiso calc 0.892(3) A 1
    C C14B 0.535(2) 0.4608(14) 0.4093(8) 0.0203(18) Uiso d 0.108(3) A 2
    H H14C 0.548316 0.474167 0.373635 0.024 Uiso calc 0.108(3) A 2
    H H14D 0.445952 0.493368 0.406538 0.024 Uiso calc 0.108(3) A 2
    C C15A 0.7235(3) 0.48558(15) 0.46518(8) 0.0267(4) Uani d 0.892(3) A 1
    H H15A 0.706406 0.480777 0.501104 0.032 Uiso calc 0.892(3) A 1
    C C15B 0.654(2) 0.4996(12) 0.4572(7) 0.0203(18) Uiso d 0.108(3) A 2
    H H15B 0.635274 0.492084 0.492578 0.024 Uiso calc 0.108(3) A 2
    C C16A 0.8469(2) 0.42084(16) 0.47028(8) 0.0261(4) Uani d 0.892(3) A 1
    H H16A 0.933141 0.440372 0.503969 0.031 Uiso calc 0.892(3) A 1
    H H16B 0.867971 0.428206 0.435805 0.031 Uiso calc 0.892(3) A 1
    C C16B 0.791(3) 0.4494(14) 0.4659(7) 0.0203(18) Uiso d 0.108(3) A 2
    H H16C 0.868915 0.476239 0.500163 0.024 Uiso calc 0.108(3) A 2
    H H16D 0.814573 0.461434 0.432469 0.024 Uiso calc 0.108(3) A 2
    C C17A 0.8131(2) 0.31553(15) 0.47662(9) 0.0215(5) Uani d 0.892(3) A 1
    H H17A 0.804927 0.306878 0.513749 0.026 Uiso calc 0.892(3) A 1
    H H17B 0.893491 0.275115 0.477054 0.026 Uiso calc 0.892(3) A 1
    C C17B 0.781(2) 0.3407(15) 0.4737(10) 0.0203(18) Uiso d 0.108(3) A 2
    H H17C 0.779365 0.329361 0.511730 0.024 Uiso calc 0.108(3) A 2
    H H17D 0.870363 0.311012 0.474303 0.024 Uiso calc 0.108(3) A 2
    C C18A 0.6803(3) 0.65329(16) 0.46879(12) 0.0413(6) Uani d 0.892(3) A 1
    H H18A 0.583914 0.650527 0.438231 0.062 Uiso calc 0.892(3) A 1
    H H18B 0.722462 0.716483 0.468597 0.062 Uiso calc 0.892(3) A 1
    H H18C 0.674585 0.642820 0.505843 0.062 Uiso calc 0.892(3) A 1
    C C18B 0.7490(18) 0.6576(11) 0.4964(7) 0.0203(18) Uiso d 0.108(3) A 2
    H H18D 0.754713 0.724310 0.485220 0.030 Uiso calc 0.108(3) A 2
    H H18E 0.845719 0.630669 0.514422 0.030 Uiso calc 0.108(3) A 2
    H H18F 0.702936 0.655535 0.523542 0.030 Uiso calc 0.108(3) A 2
    C C19 0.60745(14) 0.15389(9) 0.60063(6) 0.0138(3) Uani d 1 . .
    C C20 0.57460(14) 0.16738(9) 0.65227(6) 0.0144(3) Uani d 1 . .
    C C21 0.43197(15) 0.15223(11) 0.65370(6) 0.0188(3) Uani d 1 . .
    H H21A 0.398441 0.087093 0.640470 0.028 Uiso calc 1 . .
    H H21B 0.363969 0.199100 0.628608 0.028 Uiso calc 1 . .
    H H21C 0.439273 0.160477 0.692959 0.028 Uiso calc 1 . .
    C C22 0.80075(14) 0.20290(10) 0.67386(6) 0.0144(3) Uani d 1 . .
    C C23 0.93006(14) 0.14103(10) 0.70748(6) 0.0152(3) Uani d 1 . .
    C C24 0.93173(15) 0.05021(10) 0.72998(6) 0.0170(3) Uani d 1 . .
    H H24 0.845787 0.018643 0.726256 0.020 Uiso calc 1 . .
    C C25 1.06528(16) 0.00721(11) 0.75835(6) 0.0195(3) Uani d 1 . .
    C C26 1.19161(16) 0.05226(11) 0.76421(6) 0.0218(3) Uani d 1 . .
    H H26 1.280946 0.021263 0.784060 0.026 Uiso calc 1 . .
    C C27 1.18686(15) 0.14333(11) 0.74081(6) 0.0201(3) Uani d 1 . .
    H H27 1.272763 0.174655 0.744257 0.024 Uiso calc 1 . .
    C C28 1.05525(15) 0.18787(10) 0.71239(6) 0.0173(3) Uani d 1 . .
    C C29 1.02117(15) 0.28508(10) 0.68463(6) 0.0189(3) Uani d 1 . .
    H H29A 1.022639 0.283712 0.646033 0.023 Uiso calc 1 . .
    H H29B 1.090366 0.333869 0.708176 0.023 Uiso calc 1 . .
    C C30 0.86808(14) 0.30664(10) 0.68100(6) 0.0158(3) Uani d 1 . .
    C C31 0.78163(17) 0.37358(10) 0.63154(6) 0.0215(3) Uani d 1 . .
    H H31A 0.682777 0.379223 0.629414 0.026 Uiso calc 1 . .
    H H31B 0.776406 0.345604 0.595042 0.026 Uiso calc 1 . .
    C C32 0.84940(17) 0.47367(11) 0.63930(6) 0.0237(3) Uani d 1 . .
    H H32A 0.945356 0.468505 0.638376 0.028 Uiso calc 1 . .
    H H32B 0.789723 0.515270 0.607076 0.028 Uiso calc 1 . .
    C C33 0.86370(16) 0.51995(10) 0.69566(6) 0.0199(3) Uani d 1 . .
    H H33 0.766053 0.534957 0.693902 0.024 Uiso calc 1 . .
    C C34 0.94019(15) 0.45383(10) 0.74631(6) 0.0184(3) Uani d 1 . .
    H H34A 0.935315 0.482069 0.781137 0.022 Uiso calc 1 . .
    H H34B 1.042379 0.449010 0.752665 0.022 Uiso calc 1 . .
    C C35 0.87464(15) 0.35300(10) 0.73697(6) 0.0166(3) Uani d 1 . .
    H H35A 0.776587 0.356845 0.735909 0.020 Uiso calc 1 . .
    H H35B 0.932251 0.311634 0.769691 0.020 Uiso calc 1 . .
    C C36 0.86287(19) 0.68719(11) 0.67521(7) 0.0294(4) Uani d 1 . .
    H H36A 0.785107 0.699087 0.687764 0.044 Uiso calc 1 . .
    H H36B 0.822439 0.673693 0.634040 0.044 Uiso calc 1 . .
    H H36C 0.924525 0.744030 0.683035 0.044 Uiso calc 1 . .
    N N1 0.50182(12) 0.12806(8) 0.54828(5) 0.0145(2) Uani d 1 . .
    N N2 0.65823(13) 0.16116(9) 0.50079(5) 0.0158(2) Uani d 1 . .
    H H2 0.730(2) 0.1702(12) 0.5305(8) 0.019 Uiso d 1 . .
    N N3 0.48867(13) 0.15027(9) 0.40810(5) 0.0197(3) Uani d 1 . .
    N N4 0.74130(12) 0.17302(8) 0.61310(5) 0.0144(2) Uani d 1 . .
    N N5 0.68690(12) 0.19542(8) 0.69490(5) 0.0147(2) Uani d 1 . .
    O O1A 0.76650(15) 0.58132(9) 0.45969(6) 0.0329(4) Uani d 0.892(3) A 1
    O O1B 0.6675(12) 0.6029(8) 0.4471(4) 0.0203(18) Uiso d 0.108(3) A 2
    O O2 0.94500(11) 0.60694(7) 0.70543(5) 0.0233(2) Uani d 1 . .
loop_
    _atom_site_aniso_label
    _atom_site_aniso_U_11
    _atom_site_aniso_U_22
    _atom_site_aniso_U_33
    _atom_site_aniso_U_12
    _atom_site_aniso_U_13
    _atom_site_aniso_U_23
    Br1A 0.01661(19) 0.0563(3) 0.0367(2) -0.00006(10) 0.00794(11) -0.02513(17)
    Br2 0.03585(10) 0.02105(9) 0.02360(9) 0.00887(6) 0.01305(7) 0.00352(6)
    C1 0.0141(6) 0.0122(6) 0.0154(7) -0.0012(5) 0.0039(5) 0.0001(5)
    C2 0.0167(7) 0.0152(7) 0.0149(7) -0.0023(5) 0.0034(6) 0.0001(5)
    C3 0.0160(7) 0.0228(7) 0.0185(7) -0.0044(6) 0.0035(6) -0.0001(6)
    C4 0.0179(7) 0.0278(8) 0.0105(6) -0.0081(6) 0.0039(5) -0.0001(6)
    C5A 0.0174(13) 0.0380(12) 0.0125(8) -0.0138(8) 0.0075(8) -0.0092(9)
    C6A 0.0165(12) 0.0382(11) 0.0161(8) -0.0104(8) 0.0078(8) -0.0112(8)
    C7A 0.0149(13) 0.0498(12) 0.0238(10) -0.0120(8) 0.0078(9) -0.0208(8)
    C8A 0.0242(15) 0.0683(16) 0.0288(11) -0.0214(11) 0.0189(11) -0.0257(10)
    C9A 0.038(2) 0.0692(16) 0.0227(10) -0.0302(12) 0.0220(12) -0.0168(10)
    C10A 0.0292(16) 0.0499(13) 0.0153(8) -0.0223(9) 0.0109(9) -0.0089(9)
    C11A 0.0400(13) 0.0461(15) 0.0131(13) -0.0225(12) 0.0099(9) -0.0006(11)
    C12A 0.0217(13) 0.0293(10) 0.0141(8) -0.0120(8) 0.0051(9) 0.0022(7)
    C13A 0.0226(14) 0.0294(10) 0.0242(13) -0.0090(12) -0.0001(13) 0.0075(9)
    C14A 0.0251(10) 0.0287(10) 0.0314(11) -0.0038(10) 0.0040(10) 0.0105(8)
    C15A 0.0267(11) 0.0229(10) 0.0268(10) -0.0069(9) 0.0068(9) 0.0058(7)
    C16A 0.0220(9) 0.0262(10) 0.0255(10) -0.0090(8) 0.0046(8) 0.0025(7)
    C17A 0.0193(11) 0.0241(12) 0.0177(8) -0.0075(7) 0.0040(8) 0.0014(8)
    C18A 0.0414(13) 0.0270(11) 0.0520(15) 0.0018(9) 0.0149(12) 0.0051(11)
    C19 0.0157(6) 0.0112(6) 0.0143(6) 0.0003(5) 0.0059(5) 0.0009(5)
    C20 0.0154(6) 0.0130(6) 0.0150(6) 0.0011(5) 0.0061(5) 0.0003(5)
    C21 0.0150(7) 0.0248(7) 0.0173(7) -0.0013(6) 0.0071(6) -0.0019(6)
    C22 0.0142(6) 0.0172(7) 0.0126(6) -0.0025(5) 0.0060(5) -0.0018(5)
    C23 0.0144(7) 0.0199(7) 0.0113(6) -0.0001(5) 0.0051(5) -0.0035(5)
    C24 0.0173(7) 0.0203(7) 0.0149(7) -0.0005(5) 0.0081(6) -0.0023(5)
    C25 0.0240(7) 0.0213(7) 0.0137(6) 0.0044(6) 0.0080(6) -0.0023(5)
    C26 0.0175(7) 0.0289(8) 0.0171(7) 0.0063(6) 0.0048(6) -0.0061(6)
    C27 0.0143(7) 0.0272(8) 0.0198(7) -0.0022(6) 0.0078(6) -0.0086(6)
    C28 0.0171(7) 0.0214(7) 0.0155(7) -0.0033(6) 0.0087(6) -0.0062(5)
    C29 0.0179(7) 0.0208(7) 0.0213(7) -0.0046(6) 0.0115(6) -0.0046(6)
    C30 0.0162(7) 0.0162(7) 0.0147(7) -0.0026(5) 0.0059(5) -0.0018(5)
    C31 0.0262(8) 0.0189(7) 0.0152(7) -0.0035(6) 0.0039(6) -0.0006(6)
    C32 0.0318(8) 0.0190(7) 0.0169(7) -0.0045(6) 0.0062(6) 0.0005(6)
    C33 0.0198(7) 0.0166(7) 0.0207(7) -0.0043(5) 0.0055(6) -0.0021(6)
    C34 0.0188(7) 0.0191(7) 0.0155(7) -0.0016(6) 0.0051(6) -0.0026(5)
    C35 0.0171(7) 0.0177(7) 0.0145(7) -0.0002(5) 0.0058(6) -0.0014(5)
    C36 0.0350(9) 0.0188(8) 0.0263(8) -0.0046(7) 0.0038(7) 0.0016(6)
    N1 0.0144(6) 0.0151(6) 0.0135(6) -0.0013(4) 0.0050(5) -0.0004(4)
    N2 0.0139(6) 0.0221(6) 0.0101(5) -0.0041(5) 0.0033(5) -0.0004(5)
    N3 0.0185(6) 0.0228(6) 0.0149(6) -0.0070(5) 0.0034(5) 0.0003(5)
    N4 0.0145(5) 0.0151(5) 0.0132(6) -0.0011(4) 0.0052(5) -0.0010(4)
    N5 0.0142(5) 0.0152(6) 0.0157(6) 0.0003(4) 0.0071(5) 0.0002(4)
    O1A 0.0323(9) 0.0226(7) 0.0399(8) -0.0063(6) 0.0105(6) 0.0047(6)
    O2 0.0238(5) 0.0174(5) 0.0239(5) -0.0050(4) 0.0045(4) -0.0010(4)
_geom_special_details
;
 All esds (except the esd in the dihedral angle between two l.s. planes)
 are estimated using the full covariance matrix.  The cell esds are taken
 into account individually in the estimation of esds in distances, angles
 and torsion angles; correlations between esds in cell parameters are only
 used when they are defined by crystal symmetry.  An approximate (isotropic)
 treatment of cell esds is used for estimating esds involving l.s. planes.
;
loop_
    _geom_bond_atom_site_label_1
    _geom_bond_atom_site_label_2
    _geom_bond_site_symmetry_2
    _geom_bond_distance
    _geom_bond_publ_flag
    Br1A C7A . 1.897(2) ?
    Br1B C7B . 1.916(9) ?
    Br2 C25 . 1.9043(15) ?
    C1 C2 . 1.4959(19) ?
    C1 N1 . 1.3081(18) ?
    C1 N2 . 1.3374(18) ?
    C2 C3 . 1.4884(19) ?
    C2 N3 . 1.2800(19) ?
    C3 H3A . 0.9800 ?
    C3 H3B . 0.9800 ?
    C3 H3C . 0.9800 ?
    C4 C5A . 1.530(3) ?
    C4 C5B . 1.370(18) ?
    C4 C12A . 1.572(3) ?
    C4 C12B . 1.597(18) ?
    C4 N2 . 1.4509(17) ?
    C4 N3 . 1.4759(18) ?
    C5A C6A . 1.375(3) ?
    C5A C10A . 1.395(2) ?
    C5B C6B . 1.3900 ?
    C5B C10B . 1.3900 ?
    C6B H6B . 0.9500 ?
    C6B C7B . 1.3900 ?
    C7B C8B . 1.3900 ?
    C8B H8B . 0.9500 ?
    C8B C9B . 1.3900 ?
    C9B H9B . 0.9500 ?
    C9B C10B . 1.3900 ?
    C10B C11B . 1.516(17) ?
    C6A H6A . 0.9500 ?
    C6A C7A . 1.390(2) ?
    C7A C8A . 1.384(3) ?
    C8A H8A . 0.9500 ?
    C8A C9A . 1.379(3) ?
    C9A H9A . 0.9500 ?
    C9A C10A . 1.397(3) ?
    C10A C11A . 1.496(4) ?
    C11A H11A . 0.9900 ?
    C11A H11B . 0.9900 ?
    C11A C12A . 1.557(3) ?
    C11B H11C . 0.9900 ?
    C11B H11D . 0.9900 ?
    C11B C12B . 1.558(18) ?
    C12A C13A . 1.523(3) ?
    C12A C17A . 1.543(3) ?
    C12B C13B . 1.531(18) ?
    C12B C17B . 1.560(18) ?
    C13A H13A . 0.9900 ?
    C13A H13B . 0.9900 ?
    C13A C14A . 1.532(4) ?
    C13B H13C . 0.9900 ?
    C13B H13D . 0.9900 ?
    C13B C14B . 1.58(4) ?
    C14A H14A . 0.9900 ?
    C14A H14B . 0.9900 ?
    C14A C15A . 1.523(3) ?
    C14B H14C . 0.9900 ?
    C14B H14D . 0.9900 ?
    C14B C15B . 1.44(2) ?
    C15A H15A . 1.0000 ?
    C15A C16A . 1.510(3) ?
    C15A O1A . 1.427(2) ?
    C15B H15B . 1.0000 ?
    C15B C16B . 1.49(3) ?
    C15B O1B . 1.477(19) ?
    C16A H16A . 0.9900 ?
    C16A H16B . 0.9900 ?
    C16A C17A . 1.529(3) ?
    C16B H16C . 0.9900 ?
    C16B H16D . 0.9900 ?
    C16B C17B . 1.53(3) ?
    C17A H17A . 0.9900 ?
    C17A H17B . 0.9900 ?
    C17B H17C . 0.9900 ?
    C17B H17D . 0.9900 ?
    C18A H18A . 0.9800 ?
    C18A H18B . 0.9800 ?
    C18A H18C . 0.9800 ?
    C18A O1A . 1.411(3) ?
    C18B H18D . 0.9800 ?
    C18B H18E . 0.9800 ?
    C18B H18F . 0.9800 ?
    C18B O1B . 1.418(19) ?
    C19 C20 . 1.4940(18) ?
    C19 N1 . 1.3853(18) ?
    C19 N4 . 1.2983(18) ?
    C20 C21 . 1.4833(19) ?
    C20 N5 . 1.2837(18) ?
    C21 H21A . 0.9800 ?
    C21 H21B . 0.9800 ?
    C21 H21C . 0.9800 ?
    C22 C23 . 1.5196(19) ?
    C22 C30 . 1.5778(18) ?
    C22 N4 . 1.4791(17) ?
    C22 N5 . 1.4635(17) ?
    C23 C24 . 1.386(2) ?
    C23 C28 . 1.3930(19) ?
    C24 H24 . 0.9500 ?
    C24 C25 . 1.395(2) ?
    C25 C26 . 1.385(2) ?
    C26 H26 . 0.9500 ?
    C26 C27 . 1.394(2) ?
    C27 H27 . 0.9500 ?
    C27 C28 . 1.389(2) ?
    C28 C29 . 1.502(2) ?
    C29 H29A . 0.9900 ?
    C29 H29B . 0.9900 ?
    C29 C30 . 1.5544(19) ?
    C30 C31 . 1.531(2) ?
    C30 C35 . 1.5427(18) ?
    C31 H31A . 0.9900 ?
    C31 H31B . 0.9900 ?
    C31 C32 . 1.532(2) ?
    C32 H32A . 0.9900 ?
    C32 H32B . 0.9900 ?
    C32 C33 . 1.527(2) ?
    C33 H33 . 1.0000 ?
    C33 C34 . 1.522(2) ?
    C33 O2 . 1.4318(17) ?
    C34 H34A . 0.9900 ?
    C34 H34B . 0.9900 ?
    C34 C35 . 1.5316(19) ?
    C35 H35A . 0.9900 ?
    C35 H35B . 0.9900 ?
    C36 H36A . 0.9800 ?
    C36 H36B . 0.9800 ?
    C36 H36C . 0.9800 ?
    C36 O2 . 1.4232(19) ?
    N2 H2 . 0.826(19) ?
loop_
    _geom_angle_atom_site_label_1
    _geom_angle_atom_site_label_2
    _geom_angle_atom_site_label_3
    _geom_angle_site_symmetry_1
    _geom_angle_site_symmetry_3
    _geom_angle
    _geom_angle_publ_flag
    N1 C1 C2 . . 125.21(12) ?
    N1 C1 N2 . . 130.25(13) ?
    N2 C1 C2 . . 104.43(12) ?
    C3 C2 C1 . . 123.63(12) ?
    N3 C2 C1 . . 111.73(12) ?
    N3 C2 C3 . . 124.63(13) ?
    C2 C3 H3A . . 109.5 ?
    C2 C3 H3B . . 109.5 ?
    C2 C3 H3C . . 109.5 ?
    H3A C3 H3B . . 109.5 ?
    H3A C3 H3C . . 109.5 ?
    H3B C3 H3C . . 109.5 ?
    C5A C4 C12A . . 101.9(2) ?
    C5B C4 C12B . . 109.6(18) ?
    C5B C4 N2 . . 115.9(15) ?
    C5B C4 N3 . . 109(2) ?
    N2 C4 C5A . . 115.42(19) ?
    N2 C4 C12A . . 114.73(16) ?
    N2 C4 C12B . . 112.3(10) ?
    N2 C4 N3 . . 104.06(11) ?
    N3 C4 C5A . . 109.3(2) ?
    N3 C4 C12A . . 111.57(14) ?
    N3 C4 C12B . . 105.2(9) ?
    C6A C5A C4 . . 127.7(2) ?
    C6A C5A C10A . . 123.04(17) ?
    C10A C5A C4 . . 109.2(2) ?
    C4 C5B C6B . . 129.4(15) ?
    C4 C5B C10B . . 110.6(15) ?
    C6B C5B C10B . . 120.0 ?
    C5B C6B H6B . . 120.0 ?
    C5B C6B C7B . . 120.0 ?
    C7B C6B H6B . . 120.0 ?
    C6B C7B Br1B . . 119.7(7) ?
    C6B C7B C8B . . 120.0 ?
    C8B C7B Br1B . . 120.3(7) ?
    C7B C8B H8B . . 120.0 ?
    C9B C8B C7B . . 120.0 ?
    C9B C8B H8B . . 120.0 ?
    C8B C9B H9B . . 120.0 ?
    C8B C9B C10B . . 120.0 ?
    C10B C9B H9B . . 120.0 ?
    C5B C10B C11B . . 109.3(18) ?
    C9B C10B C5B . . 120.0 ?
    C9B C10B C11B . . 130.5(19) ?
    C5A C6A H6A . . 121.8 ?
    C5A C6A C7A . . 116.49(17) ?
    C7A C6A H6A . . 121.8 ?
    C6A C7A Br1A . . 118.23(17) ?
    C8A C7A Br1A . . 119.18(18) ?
    C8A C7A C6A . . 122.6(2) ?
    C7A C8A H8A . . 120.2 ?
    C9A C8A C7A . . 119.57(18) ?
    C9A C8A H8A . . 120.2 ?
    C8A C9A H9A . . 120.1 ?
    C8A C9A C10A . . 119.84(19) ?
    C10A C9A H9A . . 120.1 ?
    C5A C10A C9A . . 118.5(2) ?
    C5A C10A C11A . . 110.7(3) ?
    C9A C10A C11A . . 130.8(3) ?
    C10A C11A H11A . . 111.1 ?
    C10A C11A H11B . . 111.1 ?
    C10A C11A C12A . . 103.2(3) ?
    H11A C11A H11B . . 109.1 ?
    C12A C11A H11A . . 111.1 ?
    C12A C11A H11B . . 111.1 ?
    C10B C11B H11C . . 110.5 ?
    C10B C11B H11D . . 110.5 ?
    C10B C11B C12B . . 106.1(18) ?
    H11C C11B H11D . . 108.7 ?
    C12B C11B H11C . . 110.5 ?
    C12B C11B H11D . . 110.5 ?
    C11A C12A C4 . . 101.9(2) ?
    C13A C12A C4 . . 111.3(2) ?
    C13A C12A C11A . . 115.1(3) ?
    C13A C12A C17A . . 110.0(2) ?
    C17A C12A C4 . . 108.8(2) ?
    C17A C12A C11A . . 109.5(3) ?
    C11B C12B C4 . . 98.0(15) ?
    C11B C12B C17B . . 104(3) ?
    C13B C12B C4 . . 117(2) ?
    C13B C12B C11B . . 115(2) ?
    C13B C12B C17B . . 107.8(18) ?
    C17B C12B C4 . . 114.4(18) ?
    C12A C13A H13A . . 109.1 ?
    C12A C13A H13B . . 109.1 ?
    C12A C13A C14A . . 112.4(2) ?
    H13A C13A H13B . . 107.9 ?
    C14A C13A H13A . . 109.1 ?
    C14A C13A H13B . . 109.1 ?
    C12B C13B H13C . . 108.0 ?
    C12B C13B H13D . . 108.0 ?
    C12B C13B C14B . . 117(2) ?
    H13C C13B H13D . . 107.2 ?
    C14B C13B H13C . . 108.0 ?
    C14B C13B H13D . . 108.0 ?
    C13A C14A H14A . . 109.5 ?
    C13A C14A H14B . . 109.5 ?
    H14A C14A H14B . . 108.1 ?
    C15A C14A C13A . . 110.71(17) ?
    C15A C14A H14A . . 109.5 ?
    C15A C14A H14B . . 109.5 ?
    C13B C14B H14C . . 109.2 ?
    C13B C14B H14D . . 109.2 ?
    H14C C14B H14D . . 107.9 ?
    C15B C14B C13B . . 112.1(18) ?
    C15B C14B H14C . . 109.2 ?
    C15B C14B H14D . . 109.2 ?
    C14A C15A H15A . . 109.0 ?
    C16A C15A C14A . . 110.03(18) ?
    C16A C15A H15A . . 109.0 ?
    O1A C15A C14A . . 113.11(17) ?
    O1A C15A H15A . . 109.0 ?
    O1A C15A C16A . . 106.73(18) ?
    C14B C15B H15B . . 108.8 ?
    C14B C15B C16B . . 111.8(14) ?
    C14B C15B O1B . . 108.8(14) ?
    C16B C15B H15B . . 108.8 ?
    O1B C15B H15B . . 108.8 ?
    O1B C15B C16B . . 109.8(13) ?
    C15A C16A H16A . . 109.3 ?
    C15A C16A H16B . . 109.3 ?
    C15A C16A C17A . . 111.51(16) ?
    H16A C16A H16B . . 108.0 ?
    C17A C16A H16A . . 109.3 ?
    C17A C16A H16B . . 109.3 ?
    C15B C16B H16C . . 109.1 ?
    C15B C16B H16D . . 109.1 ?
    C15B C16B C17B . . 112.3(16) ?
    H16C C16B H16D . . 107.9 ?
    C17B C16B H16C . . 109.1 ?
    C17B C16B H16D . . 109.1 ?
    C12A C17A H17A . . 109.0 ?
    C12A C17A H17B . . 109.0 ?
    C16A C17A C12A . . 112.77(17) ?
    C16A C17A H17A . . 109.0 ?
    C16A C17A H17B . . 109.0 ?
    H17A C17A H17B . . 107.8 ?
    C12B C17B H17C . . 108.1 ?
    C12B C17B H17D . . 108.1 ?
    C16B C17B C12B . . 116.9(16) ?
    C16B C17B H17C . . 108.1 ?
    C16B C17B H17D . . 108.1 ?
    H17C C17B H17D . . 107.3 ?
    H18A C18A H18B . . 109.5 ?
    H18A C18A H18C . . 109.5 ?
    H18B C18A H18C . . 109.5 ?
    O1A C18A H18A . . 109.5 ?
    O1A C18A H18B . . 109.5 ?
    O1A C18A H18C . . 109.5 ?
    H18D C18B H18E . . 109.5 ?
    H18D C18B H18F . . 109.5 ?
    H18E C18B H18F . . 109.5 ?
    O1B C18B H18D . . 109.5 ?
    O1B C18B H18E . . 109.5 ?
    O1B C18B H18F . . 109.5 ?
    N1 C19 C20 . . 121.30(12) ?
    N4 C19 C20 . . 110.01(12) ?
    N4 C19 N1 . . 128.65(12) ?
    C21 C20 C19 . . 124.80(12) ?
    N5 C20 C19 . . 110.24(12) ?
    N5 C20 C21 . . 124.96(12) ?
    C20 C21 H21A . . 109.5 ?
    C20 C21 H21B . . 109.5 ?
    C20 C21 H21C . . 109.5 ?
    H21A C21 H21B . . 109.5 ?
    H21A C21 H21C . . 109.5 ?
    H21B C21 H21C . . 109.5 ?
    C23 C22 C30 . . 102.40(11) ?
    N4 C22 C23 . . 109.30(11) ?
    N4 C22 C30 . . 110.81(10) ?
    N5 C22 C23 . . 112.87(11) ?
    N5 C22 C30 . . 113.26(11) ?
    N5 C22 N4 . . 108.11(10) ?
    C24 C23 C22 . . 127.95(12) ?
    C24 C23 C28 . . 122.05(13) ?
    C28 C23 C22 . . 109.99(12) ?
    C23 C24 H24 . . 121.5 ?
    C23 C24 C25 . . 117.00(13) ?
    C25 C24 H24 . . 121.5 ?
    C24 C25 Br2 . . 118.46(11) ?
    C26 C25 Br2 . . 119.30(11) ?
    C26 C25 C24 . . 122.24(14) ?
    C25 C26 H26 . . 120.2 ?
    C25 C26 C27 . . 119.60(13) ?
    C27 C26 H26 . . 120.2 ?
    C26 C27 H27 . . 120.3 ?
    C28 C27 C26 . . 119.34(13) ?
    C28 C27 H27 . . 120.3 ?
    C23 C28 C29 . . 110.39(12) ?
    C27 C28 C23 . . 119.76(14) ?
    C27 C28 C29 . . 129.84(13) ?
    C28 C29 H29A . . 111.0 ?
    C28 C29 H29B . . 111.0 ?
    C28 C29 C30 . . 103.86(11) ?
    H29A C29 H29B . . 109.0 ?
    C30 C29 H29A . . 111.0 ?
    C30 C29 H29B . . 111.0 ?
    C29 C30 C22 . . 102.12(11) ?
    C31 C30 C22 . . 112.43(11) ?
    C31 C30 C29 . . 113.56(12) ?
    C31 C30 C35 . . 107.73(11) ?
    C35 C30 C22 . . 110.21(11) ?
    C35 C30 C29 . . 110.76(11) ?
    C30 C31 H31A . . 109.3 ?
    C30 C31 H31B . . 109.3 ?
    C30 C31 C32 . . 111.46(12) ?
    H31A C31 H31B . . 108.0 ?
    C32 C31 H31A . . 109.3 ?
    C32 C31 H31B . . 109.3 ?
    C31 C32 H32A . . 109.2 ?
    C31 C32 H32B . . 109.2 ?
    H32A C32 H32B . . 107.9 ?
    C33 C32 C31 . . 111.93(12) ?
    C33 C32 H32A . . 109.2 ?
    C33 C32 H32B . . 109.2 ?
    C32 C33 H33 . . 109.1 ?
    C34 C33 C32 . . 111.51(12) ?
    C34 C33 H33 . . 109.1 ?
    O2 C33 C32 . . 110.57(12) ?
    O2 C33 H33 . . 109.1 ?
    O2 C33 C34 . . 107.43(11) ?
    C33 C34 H34A . . 109.2 ?
    C33 C34 H34B . . 109.2 ?
    C33 C34 C35 . . 112.26(11) ?
    H34A C34 H34B . . 107.9 ?
    C35 C34 H34A . . 109.2 ?
    C35 C34 H34B . . 109.2 ?
    C30 C35 H35A . . 109.1 ?
    C30 C35 H35B . . 109.1 ?
    C34 C35 C30 . . 112.46(11) ?
    C34 C35 H35A . . 109.1 ?
    C34 C35 H35B . . 109.1 ?
    H35A C35 H35B . . 107.8 ?
    H36A C36 H36B . . 109.5 ?
    H36A C36 H36C . . 109.5 ?
    H36B C36 H36C . . 109.5 ?
    O2 C36 H36A . . 109.5 ?
    O2 C36 H36B . . 109.5 ?
    O2 C36 H36C . . 109.5 ?
    C1 N1 C19 . . 116.17(12) ?
    C1 N2 C4 . . 111.11(12) ?
    C1 N2 H2 . . 119.9(12) ?
    C4 N2 H2 . . 128.8(12) ?
    C2 N3 C4 . . 108.41(12) ?
    C19 N4 C22 . . 105.32(11) ?
    C20 N5 C22 . . 106.28(11) ?
    C18A O1A C15A . . 114.26(18) ?
    C18B O1B C15B . . 115.5(11) ?
    C36 O2 C33 . . 113.31(11) ?
loop_
    _geom_torsion_atom_site_label_1
    _geom_torsion_atom_site_label_2
    _geom_torsion_atom_site_label_3
    _geom_torsion_atom_site_label_4
    _geom_torsion_site_symmetry_1
    _geom_torsion_site_symmetry_2
    _geom_torsion_site_symmetry_3
    _geom_torsion_site_symmetry_4
    _geom_torsion
    _geom_torsion_publ_flag
    Br1A C7A C8A C9A . . . . 179.2(4) ?
    Br1B C7B C8B C9B . . . . -178(3) ?
    Br2 C25 C26 C27 . . . . 178.87(10) ?
    C1 C2 N3 C4 . . . . 1.44(16) ?
    C2 C1 N1 C19 . . . . -170.60(12) ?
    C2 C1 N2 C4 . . . . 5.17(15) ?
    C3 C2 N3 C4 . . . . -179.96(13) ?
    C4 C5A C6A C7A . . . . -179.2(5) ?
    C4 C5A C10A C9A . . . . -180.0(4) ?
    C4 C5A C10A C11A . . . . 1.7(5) ?
    C4 C5B C6B C7B . . . . 178(5) ?
    C4 C5B C10B C9B . . . . -179(4) ?
    C4 C5B C10B C11B . . . . 7(4) ?
    C4 C12A C13A C14A . . . . 173.7(2) ?
    C4 C12A C17A C16A . . . . -173.89(18) ?
    C4 C12B C13B C14B . . . . 172(2) ?
    C4 C12B C17B C16B . . . . -174.2(17) ?
    C5A C4 C12A C11A . . . . 34.2(4) ?
    C5A C4 C12A C13A . . . . 157.4(3) ?
    C5A C4 C12A C17A . . . . -81.3(3) ?
    C5A C4 N2 C1 . . . . -124.3(3) ?
    C5A C4 N3 C2 . . . . 125.48(18) ?
    C5A C6A C7A Br1A . . . . -179.6(4) ?
    C5A C6A C7A C8A . . . . -1.2(2) ?
    C5A C10A C11A C12A . . . . 20.8(5) ?
    C5B C4 C12B C11B . . . . 25(3) ?
    C5B C4 C12B C13B . . . . 149(3) ?
    C5B C4 C12B C17B . . . . -84(3) ?
    C5B C4 N2 C1 . . . . -124(2) ?
    C5B C4 N3 C2 . . . . 125.9(11) ?
    C5B C6B C7B Br1B . . . . 178(3) ?
    C5B C6B C7B C8B . . . . 0.0 ?
    C5B C10B C11B C12B . . . . 10(4) ?
    C6B C5B C10B C9B . . . . 0.0 ?
    C6B C5B C10B C11B . . . . -175(4) ?
    C6B C7B C8B C9B . . . . 0.0 ?
    C7B C8B C9B C10B . . . . 0.0 ?
    C8B C9B C10B C5B . . . . 0.0 ?
    C8B C9B C10B C11B . . . . 174(5) ?
    C9B C10B C11B C12B . . . . -164(3) ?
    C10B C5B C6B C7B . . . . 0.0 ?
    C10B C11B C12B C4 . . . . -20(4) ?
    C10B C11B C12B C13B . . . . -145(3) ?
    C10B C11B C12B C17B . . . . 98(4) ?
    C6A C5A C10A C9A . . . . 0.1(3) ?
    C6A C5A C10A C11A . . . . -178.3(5) ?
    C6A C7A C8A C9A . . . . 0.7(3) ?
    C7A C8A C9A C10A . . . . 0.2(3) ?
    C8A C9A C10A C5A . . . . -0.6(3) ?
    C8A C9A C10A C11A . . . . 177.4(6) ?
    C9A C10A C11A C12A . . . . -157.3(4) ?
    C10A C5A C6A C7A . . . . 0.8(2) ?
    C10A C11A C12A C4 . . . . -33.7(5) ?
    C10A C11A C12A C13A . . . . -154.2(4) ?
    C10A C11A C12A C17A . . . . 81.4(4) ?
    C11A C12A C13A C14A . . . . -71.1(4) ?
    C11A C12A C17A C16A . . . . 75.6(2) ?
    C11B C12B C13B C14B . . . . -74(3) ?
    C11B C12B C17B C16B . . . . 80(2) ?
    C12A C4 C5A C6A . . . . 156.9(3) ?
    C12A C4 C5A C10A . . . . -23.1(3) ?
    C12A C4 N2 C1 . . . . 117.70(15) ?
    C12A C4 N3 C2 . . . . -122.61(16) ?
    C12A C13A C14A C15A . . . . -57.2(3) ?
    C12B C4 C5B C6B . . . . 161(3) ?
    C12B C4 C5B C10B . . . . -21(3) ?
    C12B C4 N2 C1 . . . . 108.8(10) ?
    C12B C4 N3 C2 . . . . -116.6(11) ?
    C12B C13B C14B C15B . . . . -51(3) ?
    C13A C12A C17A C16A . . . . -51.7(3) ?
    C13A C14A C15A C16A . . . . 58.1(3) ?
    C13A C14A C15A O1A . . . . 177.4(2) ?
    C13B C12B C17B C16B . . . . -42(3) ?
    C13B C14B C15B C16B . . . . 55(2) ?
    C13B C14B C15B O1B . . . . 176.8(17) ?
    C14A C15A C16A C17A . . . . -57.1(2) ?
    C14A C15A O1A C18A . . . . 74.0(3) ?
    C14B C15B C16B C17B . . . . -56(2) ?
    C14B C15B O1B C18B . . . . 161.4(13) ?
    C15A C16A C17A C12A . . . . 54.7(2) ?
    C15B C16B C17B C12B . . . . 51(2) ?
    C16A C15A O1A C18A . . . . -164.90(18) ?
    C16B C15B O1B C18B . . . . -75.9(16) ?
    C17A C12A C13A C14A . . . . 53.0(3) ?
    C17B C12B C13B C14B . . . . 41(3) ?
    C19 C20 N5 C22 . . . . 0.43(14) ?
    C20 C19 N1 C1 . . . . 166.76(12) ?
    C20 C19 N4 C22 . . . . -1.62(14) ?
    C21 C20 N5 C22 . . . . -178.53(13) ?
    C22 C23 C24 C25 . . . . 178.69(13) ?
    C22 C23 C28 C27 . . . . -178.89(12) ?
    C22 C23 C28 C29 . . . . 1.91(15) ?
    C22 C30 C31 C32 . . . . -179.77(12) ?
    C22 C30 C35 C34 . . . . 179.62(11) ?
    C23 C22 C30 C29 . . . . 31.83(12) ?
    C23 C22 C30 C31 . . . . 153.90(11) ?
    C23 C22 C30 C35 . . . . -85.90(12) ?
    C23 C22 N4 C19 . . . . 125.11(12) ?
    C23 C22 N5 C20 . . . . -122.43(12) ?
    C23 C24 C25 Br2 . . . . -179.34(10) ?
    C23 C24 C25 C26 . . . . 0.1(2) ?
    C23 C28 C29 C30 . . . . 19.18(14) ?
    C24 C23 C28 C27 . . . . -0.3(2) ?
    C24 C23 C28 C29 . . . . -179.47(12) ?
    C24 C25 C26 C27 . . . . -0.5(2) ?
    C25 C26 C27 C28 . . . . 0.6(2) ?
    C26 C27 C28 C23 . . . . -0.2(2) ?
    C26 C27 C28 C29 . . . . 178.82(13) ?
    C27 C28 C29 C30 . . . . -159.92(14) ?
    C28 C23 C24 C25 . . . . 0.3(2) ?
    C28 C29 C30 C22 . . . . -31.12(13) ?
    C28 C29 C30 C31 . . . . -152.41(11) ?
    C28 C29 C30 C35 . . . . 86.22(13) ?
    C29 C30 C31 C32 . . . . -64.44(16) ?
    C29 C30 C35 C34 . . . . 67.36(15) ?
    C30 C22 C23 C24 . . . . 159.75(13) ?
    C30 C22 C23 C28 . . . . -21.74(14) ?
    C30 C22 N4 C19 . . . . -122.77(12) ?
    C30 C22 N5 C20 . . . . 121.78(12) ?
    C30 C31 C32 C33 . . . . -57.70(17) ?
    C31 C30 C35 C34 . . . . -57.38(15) ?
    C31 C32 C33 C34 . . . . 52.46(17) ?
    C31 C32 C33 O2 . . . . 171.92(12) ?
    C32 C33 C34 C35 . . . . -50.88(16) ?
    C32 C33 O2 C36 . . . . 81.23(16) ?
    C33 C34 C35 C30 . . . . 54.70(16) ?
    C34 C33 O2 C36 . . . . -156.88(12) ?
    C35 C30 C31 C32 . . . . 58.61(16) ?
    N1 C1 C2 C3 . . . . -6.3(2) ?
    N1 C1 C2 N3 . . . . 172.30(13) ?
    N1 C1 N2 C4 . . . . -171.09(14) ?
    N1 C19 C20 C21 . . . . 2.0(2) ?
    N1 C19 C20 N5 . . . . -176.99(12) ?
    N1 C19 N4 C22 . . . . 175.98(13) ?
    N2 C1 C2 C3 . . . . 177.18(13) ?
    N2 C1 C2 N3 . . . . -4.21(16) ?
    N2 C1 N1 C19 . . . . 5.0(2) ?
    N2 C4 C5A C6A . . . . 31.9(4) ?
    N2 C4 C5A C10A . . . . -148.1(2) ?
    N2 C4 C5B C6B . . . . 32(4) ?
    N2 C4 C5B C10B . . . . -149.3(17) ?
    N2 C4 C12A C11A . . . . 159.7(3) ?
    N2 C4 C12A C13A . . . . -77.2(3) ?
    N2 C4 C12A C17A . . . . 44.1(2) ?
    N2 C4 C12B C11B . . . . 156(2) ?
    N2 C4 C12B C13B . . . . -81(2) ?
    N2 C4 C12B C17B . . . . 46(2) ?
    N2 C4 N3 C2 . . . . 1.64(16) ?
    N3 C4 C5A C6A . . . . -85.0(4) ?
    N3 C4 C5A C10A . . . . 95.0(3) ?
    N3 C4 C5B C6B . . . . -85(3) ?
    N3 C4 C5B C10B . . . . 94(2) ?
    N3 C4 C12A C11A . . . . -82.3(3) ?
    N3 C4 C12A C13A . . . . 40.8(3) ?
    N3 C4 C12A C17A . . . . 162.13(15) ?
    N3 C4 C12B C11B . . . . -92(2) ?
    N3 C4 C12B C13B . . . . 31(2) ?
    N3 C4 C12B C17B . . . . 159.0(16) ?
    N3 C4 N2 C1 . . . . -4.47(16) ?
    N4 C19 C20 C21 . . . . 179.78(13) ?
    N4 C19 C20 N5 . . . . 0.82(16) ?
    N4 C19 N1 C1 . . . . -10.6(2) ?
    N4 C22 C23 C24 . . . . -82.71(16) ?
    N4 C22 C23 C28 . . . . 95.80(13) ?
    N4 C22 C30 C29 . . . . -84.63(12) ?
    N4 C22 C30 C31 . . . . 37.44(15) ?
    N4 C22 C30 C35 . . . . 157.64(11) ?
    N4 C22 N5 C20 . . . . -1.40(14) ?
    N5 C22 C23 C24 . . . . 37.64(19) ?
    N5 C22 C23 C28 . . . . -143.85(12) ?
    N5 C22 C30 C29 . . . . 153.68(11) ?
    N5 C22 C30 C31 . . . . -84.25(14) ?
    N5 C22 C30 C35 . . . . 35.95(15) ?
    N5 C22 N4 C19 . . . . 1.89(14) ?
    O1A C15A C16A C17A . . . . 179.84(15) ?
    O1B C15B C16B C17B . . . . -177.2(14) ?
    O2 C33 C34 C35 . . . . -172.18(11) ?
loop_
    _geom_hbond_atom_site_label_D
    _geom_hbond_atom_site_label_H
    _geom_hbond_atom_site_label_A
    _geom_hbond_site_symmetry_A
    _geom_hbond_distance_DH
    _geom_hbond_distance_HA
    _geom_hbond_distance_DA
    _geom_hbond_angle_DHA
    _geom_hbond_publ_flag
    N2 H2 N4 . 0.826(19) 2.064(18) 2.6456(16) 127.2(15) yes
_shelx_space_group_comment
;
The symmetry employed for this shelxl refinement is uniquely defined
by the following loop, which should always be used as a source of
symmetry information in preference to the above space-group names.
They are only intended as comments.
;
_shelx_estimated_absorpt_T_min     0.578
_shelx_estimated_absorpt_T_max     0.904
_shelx_hkl_file
;
   0   0  -2 1866.08 73.7510   4
   0   0   2 1821.51 60.5020  19
   0   0  -2 1790.87 71.8212   8
   0   0   2 1762.48 71.9716  11
   0   0   2 1665.08 70.6552   2
   0   0   2 1830.98 73.0744   4
   0   0  -2 1800.63 72.8648  11
   0   0   2 1856.95 69.0406  12
   0   0   2 1861.21 72.2882   5
   0   0  -3 87.0242 26.9018   4
   0   0   3 93.1358 21.3798   2
   0   0   3 66.6747 22.0407  11
   0   0   3 81.4095 17.4941  12
   0   0   3 88.6229 25.8543   4
   0   0   3 107.172 4.57935  19
   0   0   3 110.088 23.0475   5
   0   0  -4 59624.9 1978.54  19
   0   0   4 59879.3 1995.11  12
   0   0   4 58776.2 1999.31   2
   0   0   4 61337.5 2004.58   4
   0   0   4 59875.5 1978.53  19
   0   0  -4 57732.2 2003.38   4
   0   0   4 58919.9 2004.21  17
   0   0   4 60037.7 1985.71   7
   0   0   4 59221.8 2001.62  11
   0   0   4 59391.8 2002.26   5
   0   0   5 109.077 38.4963  17
   0   0   5 60.0121 32.0477   2
   0   0   5 67.5867 29.1942  12
   0   0   5 53.9175 33.5620   4
   0   0   5 59.0634 4.43674  19
   0   0  -5 37.0720 28.8699  12
   0   0   5 49.5712 14.4801   7
   0   0  -5 51.8915 30.7475  14
   0   0   5 84.8750 38.2786  11
   0   0   5 149.169 36.6705   5
   0   0  -5 52.0595 4.58914  19
   0   0   6 206045. 6841.12  19
   0   0   6 200759. 6873.03   2
   0   0   6 197380. 6879.18   4
   0   0  -6 203107. 6866.44  12
   0   0   6 205347. 6876.65  11
   0   0  -6 189634. 6874.58  11
   0   0   6 203817. 6850.57   7
   0   0   6 203658. 6880.47  17
   0   0  -6 187320. 6872.15   8
   0   0  -6 209034. 6841.15  19
   0   0  -6 207706. 6865.21  14
   0   0   6 201893. 6877.32   5
   0   0   6 199178. 6865.21  12
   0   0   7 16.5905 13.0056   7
   0   0   7 79.1494 41.8261  11
   0   0   7 25.6478 34.5276   5
   0   0  -7-7.64054 34.0930   8
   0   0   7 39.5166 36.6064   2
   0   0  -7 3.90072 29.3723  12
   0   0   7 30.2800 40.3024  17
   0   0  -7-11.0142 38.6877  11
   0   0  -7 18.2045 4.53153  19
   0   0   7 39.2797 44.4713   4
   0   0  -7 5.47228 30.1036  14
   0   0   8 166259. 5716.94  17
   0   0   8 166372. 5714.44   5
   0   0  -8 175179. 5715.71  11
   0   0   8 168815. 5673.51   7
   0   0  -8 178354. 5700.38  12
   0   0   8 172716. 5720.34   4
   0   0  -8 162449. 5694.77  14
   0   0   8 171284. 5709.10   2
   0   0  -8 171634. 5710.43   8
   0   0  -8 171396. 5664.14  19
   0   0   8 169298. 5712.91  11
   0   0  -9 70.2695 41.1793  11
   0   0  -9 85.0339 38.4990   8
   0   0   9 76.8037 45.7343  11
   0   0  -9 79.0383 5.62214  19
   0   0   9 69.5842 11.8881   7
   0   0  -9 100.448 34.3976  14
   0   0  -9 99.5693 34.7486  12
   0   0   9 88.9111 40.8717   5
   0   0   9 95.8083 40.9251   2
   0   0   9 109.712 46.3231  17
   0   0 -10 793.794 63.3123  12
   0   0 -10 878.385 74.5936   8
   0   0 -10 658.205 58.2409  14
   0   0  10 819.466 71.5091   2
   0   0  10 799.207 80.9464  17
   0   0  10 736.744 75.4479   5
   0   0 -10 745.336 26.2473  19
   0   0 -10 713.621 74.0348  11
   0   0 -10 569.417 79.6748  42
   0   0 -11 99.9286 55.5011  86
   0   0 -11 71.7961 55.1926  94
   0   0 -11 81.6263 5.44908  20
   0   0 -11-4.36480 39.8007   8
   0   0  11 26.2526 54.4107  17
   0   0 -11 28.6596 43.8132  11
   0   0 -11 104.076 35.6567  12
   0   0  11 25.2515 46.0404   5
   0   0  11 42.4525 42.0983   2
   0   0 -11 30.4315 4.73544  19
   0   0 -11-6.25264 57.6776  62
   0   0 -12 57220.4 2031.61  22
   0   0 -12 59713.3 1961.83  20
   0   0  12 58670.2 2052.74  17
   0   0 -12 58995.6 1961.70  19
   0   0  12 58138.7 2033.74   2
   0   0 -12 59830.1 2029.61  21
   0   0  12 55912.3 2046.29   5
   0   0 -12 55303.8 2060.95  94
   0   0 -12 56911.7 2050.94  82
   0   0 -12 57267.1 2060.36  86
   0   0 -12 57823.3 2069.35  62
   0   0 -12 59124.1 2046.12  47
   0   0 -12 55511.6 2057.51  42
   0   0 -13 36.3086 44.2911  22
   0   0  13 11.3112 25.4679   9
   0   0 -13 14.4588 38.1936  21
   0   0  13-11.6304 47.8986  13
   0   0  13 21.2681 39.6844   2
   0   0  13 56.7329 58.4072  16
   0   0 -13 27.2767 3.50621  19
   0   0  13 66.3223 56.2313  17
   0   0  13 19.7600 34.8052   3
   0   0 -13 40.8194 3.82822  20
   0   0 -13 171.751 65.9302  94
   0   0 -13 6.65114 53.9572  82
   0   0 -13-29.3997 60.9838  86
   0   0 -13-17.5366 51.2786  35
   0   0 -13 35.2084 63.7662  71
   0   0 -13 7.70492 63.4568  62
   0   0 -13 22.1338 60.7645  42
   0   0 -13 6.15296 59.0590  47
   0   0 -13 26.2076 51.6769  53
   0   0 -14 126572. 3029.49  22
   0   0  14 125469. 3064.33  17
   0   0  14 124966. 3031.20   2
   0   0  14 129651. 3033.57  18
   0   0 -14 129661. 3021.15  21
   0   0  14 131394. 3081.88  16
   0   0  14 131858. 3048.59  13
   0   0 -14 116247. 3069.68  94
   0   0 -14 125186. 3062.64  82
   0   0 -14 123286. 3077.80  86
   0   0 -14 122887. 3038.04  35
   0   0 -14 120017. 3064.44  71
   0   0 -14 128960. 3092.23  62
   0   0 -14 127819. 3051.35  47
   0   0 -14 131995. 3032.74  53
   0   0 -14 128427. 3083.87  42
   0   0 -15 7.38282 66.0222  47
   0   0 -15 72.0967 71.3952  42
   0   0 -15 43.4930 58.3108  53
   0   0 -15 48.2625 61.1024  82
   0   0 -15 13.7545 59.5245  35
   0   0 -15 76.0226 65.2802  71
   0   0 -15-64.9129 71.6649  62
   0   0 -15 11.5215 45.6435  21
   0   0  15 77.6508 53.6252  13
   0   0 -15 24.9715 48.6579  22
   0   0  15 32.5249 42.9237   2
   0   0  15 12.8422 43.3441  18
   0   0 -16 29206.5 1145.76  42
   0   0 -16 31309.8 1129.10  47
   0   0 -16 30471.7 1136.61  82
   0   0 -16 29275.8 1108.41  35
   0   0 -16 29718.6 1138.23  71
   0   0 -16 31580.1 1159.83  62
   0   0 -16 30454.2 1106.23  22
   0   0 -17 80.0179 57.6345  22
   0   0 -17 10.8270 79.3048  42
   0   0 -17 68.8104 77.8864  47
   0   0 -17 37.6255 66.2509  82
   0   0 -17 9.92596 73.3888  71
   0   0 -17 17.7732 71.5300  24
   0   0 -17 10.8801 84.7923  62
   0   0 -17 7.75034 66.1697  35
   0   0 -18 3007.65 192.967  35
   0   0 -18 2982.86 221.896  71
   0   0 -18 2726.80 224.617  42
   0   0 -18 2950.18 228.274  62
   0   0 -18 2940.54 189.589  22
   0   0 -18 2943.92 206.466  24
   0   0 -19 40.1401 57.1126  22
   0   0 -19-12.3801 86.2914  42
   0   0 -19 12.2663 94.7894  62
   0   0 -19 39.7231 69.2202  24
   0   0 -19-11.1870 83.4675  71
   0   0 -20 2474.18 222.654  42
   0   0 -20 2689.05 218.359  71
   0   0 -20 2796.52 228.460  62
   0   0 -20 2388.40 174.616  22
   0   0 -20 2626.94 201.848  24
   0   0 -21 79.5642 101.608  42
   0   0 -21-23.6754 84.2205  71
   0   0 -21 168.987 105.442  62
   0   0 -21 40.1637 53.0090  22
   0   0 -21 10.2306 73.5142  24
   0   0 -22 18644.9 770.116  22
   0   0 -22 19707.1 853.713  42
   0   0 -22 21992.5 823.944  24
   0   0 -22 21170.9 860.335  62
   0   0 -23-12.7690 94.3981  42
   0   0  23-14.8471 63.3704  39
   0   0 -23 12.5801 91.2630  62
   0   0 -23 27.4256 66.3202  24
   0   0  24 4548.43 244.846  80
   0   0 -24 3975.58 276.828  33
   0   0 -24 4738.68 295.101  42
   0   0 -24 4076.34 239.546  24
   0   0 -25 75.2845 86.5668  33
   0   0 -25 43.9330 91.1244  42
   0   0  25 20.3791 55.1112  77
   0   0  26 15775.1 636.078  51
   0   0 -26 17357.8 694.233  42
   0   0 -26 17387.0 692.206  33
   0   0  27 5.90682 50.7720  67
   0   0 -27-54.8475 63.0605  33
   0   0  27 45.1184 38.7815  51
   0   0  27-20.3953 40.3901  78
   0   0 -28 6270.19 291.756  33
   0  -1   0 43.2950 12.8198   9
   0   1   0 35.0183 12.7024   6
   0   1   0 31.3800 11.3558   9
   0   1   0 42.6722 2.89093  20
   0  -1   0 41.2547 3.16621  20
   0  -1   0 62.5918 11.8899   6
   0  -1   0 53.9559 10.2883  10
   0   1   0 41.6217 11.7930  10
   0   1   1 67429.3 2172.49   6
   0  -1   1 69045.0 2165.96  15
   0  -1   1 67652.7 2170.02   9
   0   1  -1 63685.4 2169.55   9
   0  -1   1 68600.6 2160.48  20
   0  -1   1 67507.3 2172.68   3
   0  -1  -1 68283.1 2173.02  17
   0   1  -1 65372.1 2172.37   3
   0   1  -1 61542.3 2160.47  20
   0   1   1 67066.6 2169.01  16
   0  -1   1 65634.6 2169.65  10
   0  -1  -1 57887.8 2169.34  16
   0  -1  -2 84167.9 3057.63  18
   0  -1  -2 89354.3 3060.46  17
   0   1   2 90281.1 3059.14   2
   0  -1   2 93098.3 3044.01  19
   0   1  -2 86333.5 3058.86   3
   0  -1   2 84549.3 3052.77   9
   0  -1   2 91939.5 3049.57   1
   0  -1  -2 91148.8 3059.60   2
   0   1   2 87424.5 3059.70  17
   0  -1   2 95053.4 3059.99   3
   0  -1  -2 86454.2 3057.78  13
   0   1   2 85942.9 3056.77  18
   0   1   3 44481.2 1527.03   4
   0  -1   3 47738.3 1527.22   3
   0  -1   3 45077.2 1514.87   1
   0  -1  -3 42835.7 1525.64   2
   0   1   3 47089.8 1525.17  13
   0  -1   3 46293.6 1516.91   9
   0   1   3 44514.3 1528.42  17
   0  -1   3 44757.7 1521.48  12
   0  -1   3 41705.0 1524.79   8
   0  -1   3 42883.6 1526.34  11
   0   1   3 45828.4 1524.10  18
   0  -1  -3 44169.5 1528.19  17
   0  -1   3 45628.9 1506.03  19
   0   1   3 45552.3 1526.02   2
   0  -1   4 170837. 5523.79  14
   0   1   4 150224. 5530.44  13
   0  -1   4 166292. 5535.86  11
   0  -1   4 164479. 5532.66   5
   0  -1   4 165695. 5508.90  19
   0  -1   4 165549. 5534.18   8
   0  -1   4 156621. 5527.29  12
   0   1   4 165405. 5535.75   4
   0   1   4 159359. 5536.51  17
   0   1   4 160693. 5531.03  18
   0  -1  -4 148705. 5532.16   2
   0   1   4 159991. 5533.18   2
   0  -1  -4 159268. 5537.15  17
   0  -1   4 166703. 5534.29   3
   0  -1   4 170838. 5522.37   9
   0   1  -4 168213. 5508.92  19
   0  -1  -5 347239. 11671.5  12
   0   1   5 356808. 11674.8  18
   0   1   5 349179. 11679.9   4
   0   1  -5 356499. 11646.5  19
   0  -1   5 339782. 11676.0   3
   0  -1   5 354920. 11669.6  12
   0  -1   5 348750. 11646.4  19
   0   1   5 342405. 11675.1  13
   0  -1  -5 351057. 11646.9  19
   0  -1   5 338504. 11675.7   5
   0  -1   5 352129. 11662.4   9
   0   1   5 334089. 11675.7   2
   0  -1   5 337797. 11676.2   8
   0   1   5 337497. 11680.8  17
   0  -1   5 355296. 11679.9  11
   0   1   6 238256. 8228.23  17
   0  -1   6 246736. 8223.64   3
   0   1   6 234799. 8208.57   7
   0  -1   6 233873. 8222.33   8
   0   1   6 240629. 8222.05  13
   0   1   6 241330. 8227.77   4
   0   1   6 237723. 8222.32   2
   0  -1   6 236613. 8213.43  12
   0  -1   6 249112. 8187.39  19
   0   1  -6 250461. 8187.43  19
   0  -1  -6 236556. 8222.34  11
   0  -1   6 219804. 8222.93  11
   0  -1   6 240247. 8205.91   9
   0  -1   6 246288. 8223.92   5
   0  -1  -6 242644. 8187.91  19
   0  -1  -6 243036. 8216.16  12
   0   1   6 228638. 8225.26   5
   0   1   7 99.4820 25.2718   7
   0  -1   7 40.9590 3.91196  19
   0  -1   7 51.0988 39.2446   3
   0  -1   7 74.1503 42.3377  11
   0  -1  -7 134.992 41.4226  11
   0   1  -7 31.9843 4.06448  19
   0   1   7-3.02093 40.2395   5
   0  -1   7 170.088 35.3234  12
   0  -1  -7 21.7780 29.3614  12
   0   1   7 80.2992 42.6100  13
   0  -1   7 24.0031 32.9766   2
   0   1   7 41.5360 41.3235  17
   0   1   7 59.2155 46.7468   4
   0  -1   7 46.0199 23.7893   9
   0  -1   7 186.445 44.1513   5
   0   1   7 54.1651 39.0466   2
   0  -1   8 10063.3 389.376   3
   0   1   8 10986.3 401.038   4
   0  -1   8 10328.1 343.317  19
   0  -1   8 10336.1 367.905   9
   0   1   8 10397.6 368.371   7
   0  -1   8 10645.6 379.332  12
   0   1   8 10353.9 399.749  17
   0   1   8 10603.4 392.552  13
   0  -1  -8 9999.39 380.126  12
   0   1   8 10534.0 396.469   5
   0  -1   8 10391.0 396.166  17
   0  -1   8 9491.02 391.990  11
   0   1  -8 10367.3 343.383  19
   0  -1   8 10181.3 392.623   5
   0  -1  -8 10330.9 344.031  19
   0  -1   8 10286.7 386.044   2
   0  -1  -8 11226.8 396.096  11
   0   1   8 10509.5 391.419   2
   0  -1  -8 9996.76 387.248   8
   0  -1   9 111675. 3555.22  11
   0   1   9 100541. 3544.39   2
   0   1   9 99984.6 3554.00  17
   0  -1   9 104441. 3549.18   5
   0  -1  -9 105834. 3491.18  19
   0  -1   9 98438.5 3528.22  12
   0  -1  -9 102461. 3546.21  11
   0  -1  -9 103857. 3542.49   8
   0   1   9 107173. 3556.73   4
   0   1   9 103283. 3541.76  18
   0   1   9 98187.5 3515.47   7
   0  -1   9 100223. 3550.68  17
   0  -1   9 101167. 3543.86   3
   0   1   9 106329. 3546.50  13
   0   1   9 98715.5 3549.96   5
   0   1  -9 105930. 3490.45  19
   0  -1   9 101416. 3517.43   9
   0  -1   9 105321. 3541.73   2
   0  -1  -9 108892. 3535.11  12
   0  -1 -10 9642.08 425.776  94
   0  -1  10 10577.5 405.110   2
   0  -1  10 10391.9 417.068  17
   0  -1 -10 11151.5 410.568   8
   0  -1  10 9466.64 404.783   3
   0   1  10 10180.7 419.431  17
   0  -1  10 10726.7 415.640   5
   0   1  10 10197.3 405.743  18
   0   1  10 10163.4 374.863   7
   0   1  10 9959.67 414.449   5
   0  -1  10 10161.6 378.626   9
   0   1  10 11099.0 423.119   4
   0  -1 -10 10571.4 350.710  19
   0  -1 -10 11028.6 398.483  12
   0  -1  10 9935.66 390.511  12
   0   1 -10 10589.9 349.814  19
   0   1  10 10281.1 409.804  13
   0  -1  10 9546.63 410.099  11
   0   1  10 10338.2 409.199   2
   0  -1 -10 10790.3 399.358  14
   0  -1 -10 10321.0 411.395  11
   0  -1 -10 10442.6 434.610  62
   0  -1 -10 10582.5 428.370  42
   0  -1 -11 7470.68 310.451  22
   0  -1 -11 7705.02 314.142  26
   0  -1 -11 7144.67 327.586  94
   0   1 -11 7813.94 329.409  82
   0  -1 -11 7304.81 326.481  86
   0  -1  11 7095.73 315.378  17
   0   1  11 7555.61 307.219  18
   0   1 -11 7221.24 242.684  19
   0  -1  11 7391.54 273.853   9
   0   1  11 7177.96 307.971   2
   0   1  11 7411.53 321.032  17
   0  -1 -11 7441.64 244.097  20
   0   1  11 7455.47 267.667   7
   0  -1 -11 7333.03 292.745  12
   0   1  11 7374.69 317.017   5
   0   1  11 7079.83 307.764  13
   0   1  11 6803.38 317.191  16
   0  -1 -11 7400.46 311.974  11
   0  -1  11 7171.21 301.860   2
   0  -1  11 7310.74 314.922  11
   0  -1 -11 6949.10 292.219  14
   0  -1 -11 7106.79 305.303   8
   0  -1  11 6787.43 305.319   3
   0  -1 -11 7405.96 243.830  19
   0  -1 -11 7944.32 311.866  21
   0   1 -11 7295.98 326.970  62
   0  -1 -11 7243.34 334.867  62
   0  -1 -11 7175.48 326.410  42
   0  -1 -11 7429.22 322.431  47
   0  -1 -12 13531.6 525.370  26
   0  -1 -12 12845.8 517.598  22
   0   1 -12 12944.0 508.518  22
   0  -1 -12 13374.2 445.886  19
   0   1  12 13360.6 519.860   2
   0   1  12 13363.3 533.880  17
   0  -1 -12 13809.3 501.141  12
   0  -1 -12 13727.6 501.010  14
   0  -1  12 13585.0 532.314  17
   0  -1  12 14247.7 516.902   2
   0   1  12 12996.3 465.071   7
   0   1  12 13061.5 514.226  18
   0  -1 -12 14652.9 530.919  11
   0  -1  12 13016.2 525.707  11
   0  -1  12 13357.4 476.145   9
   0   1  12 13818.7 539.754  16
   0  -1  12 12499.0 513.554   3
   0  -1 -12 13535.3 446.150  20
   0   1  12 13597.3 521.806  13
   0  -1 -12 13299.6 517.356   8
   0  -1 -12 13545.6 519.478  21
   0  -1 -12 13068.1 526.429 102
   0  -1 -12 12028.9 536.866  94
   0  -1 -12 13071.7 526.841  82
   0  -1 -12 13525.8 544.934  86
   0   1 -12 12518.2 534.130  82
   0   1 -12 12929.7 529.096  35
   0   1 -12 13590.1 543.071  62
   0  -1 -12 13435.8 533.302  47
   0  -1 -12 12288.2 535.407  42
   0  -1 -12 14576.1 529.745  53
   0   1 -13 39992.9 1399.79  22
   0  -1 -13 38856.6 1408.56  22
   0  -1 -13 40522.9 1409.78   8
   0   1  13 39014.6 1410.11  13
   0   1  13 40726.0 1434.67  16
   0  -1 -13 39782.6 1326.03  19
   0   1  13 40842.0 1413.35   2
   0  -1 -13 39555.9 1408.26  21
   0  -1  13 40559.1 1427.25  17
   0   1  13 40742.8 1407.75  18
   0  -1  13 40907.6 1405.99   2
   0  -1 -13 41434.4 1419.05  11
   0  -1  13 38758.0 1379.96   1
   0  -1 -13 41297.6 1386.97  14
   0  -1 -13 40356.8 1326.27  20
   0  -1  13 37194.3 1402.16   3
   0   1  13 40568.8 1431.38  17
   0  -1 -13 39849.4 1385.76  12
   0  -1 -13 38207.2 1417.49 102
   0  -1 -13 40487.4 1444.76  94
   0  -1 -13 39395.6 1419.60  82
   0   1 -13 39655.2 1433.64  82
   0  -1 -13 40140.5 1440.74  86
   0   1 -13 40008.1 1424.26  35
   0   1 -13 36453.8 1417.99  71
   0  -1 -13 36444.6 1430.31  71
   0   1 -13 42157.9 1442.10  62
   0  -1 -13 40514.5 1429.89  47
   0  -1 -13 41245.4 1418.36  53
   0   1 -13 39522.3 1408.96  47
   0  -1 -13 39261.6 1437.29  42
   0  -1 -14 20079.5 748.621  22
   0   1 -14 21071.8 742.193  22
   0  -1  14 21333.7 746.622   2
   0   1  14 19377.7 741.392  18
   0  -1 -14 19400.5 717.112  12
   0   1  14 19901.6 771.851  16
   0   1  14 20223.6 752.005   2
   0  -1 -14 19999.8 656.694  20
   0  -1 -14 19441.5 656.513  19
   0   1  14 19380.8 766.116  17
   0  -1  14 20136.4 767.980  17
   0  -1 -14 20394.1 748.314  21
   0   1  14 20737.9 753.356  13
   0  -1 -14 19804.1 780.061  94
   0  -1 -14 19900.2 777.151  86
   0   1 -14 20869.6 777.003  82
   0  -1 -14 20671.1 763.516  82
   0  -1 -14 19067.5 737.055  35
   0   1 -14 19788.1 761.161  35
   0  -1 -14 19046.3 772.782  71
   0   1 -14 19525.2 762.793  71
   0   1 -14 20386.8 734.792  53
   0   1 -14 19808.7 776.276  62
   0  -1 -14 20491.3 769.755  47
   0   1 -14 20130.0 748.898  47
   0  -1 -14 21176.9 784.852  42
   0  -1 -14 19981.8 753.598  53
   0   1 -15 16259.3 642.668  24
   0  -1 -15 16053.9 623.984  22
   0   1 -15 15972.8 611.264  22
   0  -1 -15 16337.2 621.390  21
   0   1  15 15768.3 622.072  13
   0   1  15 15700.2 624.520   2
   0  -1  15 16856.0 620.258   2
   0   1  15 15694.3 614.562  18
   0  -1 -15 14813.3 649.423  94
   0  -1 -15 15253.8 650.772  86
   0  -1 -15 16380.5 638.096  82
   0   1 -15 13689.8 635.661  88
   0   1 -15 15621.8 645.994  82
   0  -1 -15 14984.5 607.413  35
   0   1 -15 15967.7 635.167  35
   0  -1 -15 15549.5 650.209  71
   0   1 -15 14750.7 633.820  71
   0   1 -15 15940.1 651.049  62
   0  -1 -15 16146.7 643.460  47
   0   1 -15 16523.0 609.718  53
   0  -1 -15 15803.1 654.750  42
   0   1 -15 16298.9 623.373  47
   0   1 -16 1018.54 117.125  24
   0   1 -16 1123.02 102.347  22
   0  -1 -16 806.545 96.3347  21
   0  -1 -16 967.359 106.696  22
   0  -1 -16 927.564 128.692  94
   0  -1 -16 1112.44 116.576  82
   0  -1 -16 1011.60 133.248  86
   0   1 -16 1048.37 123.356  82
   0   1 -16 995.561 103.412  85
   0   1 -16 1029.65 126.518  88
   0   1 -16 822.437 108.867  35
   0  -1 -16 1135.34 132.272  71
   0   1 -16 916.457 117.584  71
   0   1 -16 1149.92 134.234  62
   0  -1 -16 949.284 129.589  42
   0   1 -16 1044.20 109.568  47
   0  -1 -16 1142.03 127.504  47
   0   1 -16 1026.35 99.3597  53
   0   1 -17 82832.1 2841.18  22
   0  -1 -17 83597.8 2858.49  22
   0   1 -17 86624.9 2884.22  24
   0  -1 -17 85191.4 2853.67  21
   0  -1 -17 80720.3 2905.01  94
   0   1 -17 77086.1 2887.74  88
   0  -1 -17 77909.8 2897.00  86
   0   1 -17 75760.6 2836.93  85
   0  -1 -17 81105.6 2872.81  82
   0   1 -17 84253.1 2872.63  35
   0   1 -17 80575.8 2879.96  71
   0  -1 -17 82363.4 2895.42  71
   0   1 -17 85932.9 2902.09  62
   0   1 -17 87465.9 2863.02  47
   0  -1 -17 88227.2 2891.55  47
   0  -1 -17 83375.0 2905.89  42
   0  -1 -18 10730.3 519.232  42
   0  -1 -18 10544.6 484.195  82
   0   1 -18 9931.24 452.228  85
   0  -1 -18 10396.1 514.326  88
   0   1 -18 10212.2 504.737  88
   0   1 -18 11403.0 489.627  35
   0   1 -18 11134.2 500.850  71
   0  -1 -18 10903.5 510.991  71
   0   1 -18 10933.7 513.529  62
   0   1 -18 11324.4 500.625  24
   0  -1 -18 11079.5 476.863  22
   0   1 -18 11067.1 460.201  22
   0   1 -19 3425.83 202.277  22
   0  -1 -19 3497.38 259.007  42
   0  -1 -19 2958.13 239.666  88
   0   1 -19 3127.35 243.655  88
   0   1 -19 3649.36 227.730  35
   0   1 -19 3065.37 228.431  71
   0  -1 -19 3182.91 243.202  71
   0   1 -19 3381.75 245.781  62
   0  -1 -19 3473.64 217.162  22
   0   1 -19 3799.24 239.279  24
   0  -1 -19 3315.58 224.122  24
   0   1 -20 28208.9 1021.83  22
   0  -1 -20 27498.1 1104.83  42
   0  -1 -20 25745.4 1095.33  88
   0   1 -20 27401.2 1095.94  88
   0   1 -20 27885.8 1050.26  35
   0   1 -20 28021.0 1076.05  71
   0  -1 -20 27568.3 1092.41  71
   0   1 -20 29933.4 1101.39  62
   0   1 -20 27794.3 1067.16  24
   0  -1 -20 28153.0 1045.52  22
   0  -1 -20 24190.4 1046.12  24
   0   1 -21 1214.81 112.485  22
   0  -1 -21 1388.17 134.872  22
   0  -1 -21 1046.06 158.616  42
   0  -1 -21 1055.37 154.798  71
   0   1 -21 1076.42 139.883  71
   0   1  21 1235.88 122.768  70
   0   1 -21 840.160 148.581  88
   0  -1 -21 1406.67 177.509  88
   0   1 -21 1177.10 156.993  62
   0  -1 -21 1487.10 185.895  62
   0  -1 -21 1027.19 131.537  24
   0   1 -21 1153.34 137.761  24
   0   1  22 5142.65 294.267  47
   0  -1 -22 5902.33 358.969  42
   0  -1 -22 5530.99 355.487  88
   0   1 -22 6195.78 360.136  88
   0  -1 -22 6274.47 357.240  71
   0   1 -22 5853.40 346.221  62
   0  -1 -22 6125.94 364.911  62
   0  -1 -22 5728.61 315.099  24
   0   1 -22 5814.33 319.898  24
   0  -1 -22 5920.15 303.928  22
   0  -1 -23 9451.49 414.766  22
   0  -1 -23 9691.90 488.416  88
   0   1 -23 9278.89 475.972  88
   0   1  23 8113.66 399.742  47
   0  -1 -23 9795.91 483.867  42
   0   1 -23 8997.89 465.694  33
   0  -1 -23 10189.3 488.827  62
   0   1 -23 9121.07 430.694  24
   0  -1 -23 9167.89 427.120  24
   0   1 -24 1727.88 178.392  88
   0  -1 -24 1917.18 194.158  88
   0   1  24 1787.00 149.884  80
   0  -1 -24 1654.71 178.000  42
   0   1  24 1615.73 137.101  39
   0   1 -24 1821.12 178.749  33
   0  -1 -24 1487.28 124.343  22
   0   1 -24 1689.12 145.447  24
   0  -1 -24 1433.57 134.482  24
   0  -1 -25 4199.49 275.915  88
   0   1  25 3809.64 221.337  80
   0   1 -25 3903.69 257.017  33
   0   1  25 3833.69 209.336  39
   0   1  25 4084.84 229.165  77
   0  -1  25 3935.14 214.210  51
   0  -1 -25 4346.57 273.441  42
   0   1 -25 3691.55 211.149  24
   0   1  26 869.263 94.6915  77
   0   1 -26 732.853 114.032  33
   0  -1 -26 975.774 128.643  42
   0  -1 -26 900.307 120.410  33
   0   1  26 970.603 101.313  51
   0  -1  26 784.909 84.9238  78
   0   1  26 750.602 88.1097  80
   0  -1  27 1125.17 98.2154  67
   0  -1 -27 1502.69 133.039  33
   0   1 -27 1588.19 133.012  33
   0   1  27 1148.22 99.2724  51
   0  -1 -27 1489.72 136.556  42
   0   1 -27 1429.99 116.792  28
   0   1  28 2743.70 152.036  67
   0  -1 -28 2887.67 172.388  42
   0   1 -28 3182.37 170.992  33
   0  -1 -28 2899.16 168.182  33
   0  -1 -28 2715.30 155.723  28
   0  -2   0 5588.46 187.394  20
   0  -2   0 5634.33 205.975   6
   0   2   0 5563.36 206.036   6
   0   2   0 5653.30 208.524   9
   0  -2   0 5842.01 203.774  10
   0   2   0 5575.07 207.955   3
   0  -2   0 5703.80 195.861  16
   0  -2   0 5969.42 209.979   9
   0   2  -1 569.473 43.0445   3
   0  -2   1 548.954 37.5337   6
   0  -2  -1 613.169 39.9503   6
   0  -2   1 478.289 17.9698  20
   0  -2   1 493.734 35.4407  10
   0  -2  -1 484.163 18.4068  20
   0  -2   1 569.117 44.0243   3
   0  -2  -1 502.079 31.4556  16
   0   2   1 498.527 39.5750   9
   0   2   1 544.443 42.2871   6
   0  -2   1 558.493 40.1111   9
   0  -2  -2 2518.86 108.542   2
   0   2  -2 2623.59 108.888   3
   0   2   2 2595.04 110.069   9
   0  -2  -2 2449.30 83.7118  20
   0  -2   2 2560.99 102.367   9
   0  -2   2 2448.27 102.417  10
   0  -2   2 2572.05 108.687   3
   0  -2  -2 2485.48 107.599  17
   0   2   2 2507.90 107.862   6
   0   2  -2 2513.22 94.4654  15
   0  -2   3 69432.0 2372.73  19
   0   2   3 70667.8 2399.68   6
   0   2  -3 73981.9 2372.78  20
   0  -2   3 70555.8 2382.46  15
   0  -2  -3 71409.6 2402.33  17
   0  -2   3 71930.4 2390.94   9
   0  -2   3 76048.2 2402.03   3
   0   2  -3 70726.0 2382.28   1
   0   2  -3 70820.9 2391.22   9
   0   2  -3 74067.1 2401.44   3
   0   2   3 72375.8 2402.20  17
   0  -2  -3 70936.8 2401.16   2
   0   2  -4 47951.2 1578.77   9
   0  -2   4 47644.8 1577.25   9
   0  -2  -4 45808.3 1592.61  17
   0   2  -4 47935.7 1558.12  20
   0  -2   4 46532.2 1558.08  19
   0  -2   4 47644.4 1569.65  15
   0   2  -4 42295.2 1587.71   3
   0  -2   4 47972.6 1590.39   3
   0  -2  -4 45207.7 1590.12   2
   0   2  -4 42896.5 1581.74   4
   0   2  -4 44646.5 1568.61   7
   0   2   4 47165.1 1592.19  17
   0   2  -5 24162.6 788.735   4
   0  -2   5 22293.5 753.957  19
   0  -2   5 22843.2 791.013   3
   0  -2  -5 22757.7 754.701  19
   0  -2   5 22624.3 791.016   8
   0  -2   5 22655.9 767.310   1
   0   2  -5 23324.8 754.026  20
   0  -2   5 22657.8 773.262   9
   0  -2   5 22974.0 794.500  11
   0  -2   5 21506.0 782.484  12
   0   2   5 22595.9 786.713  18
   0   2   5 22475.0 794.724  17
   0  -2  -5 22281.6 791.664   2
   0   2   5 21849.5 790.256   2
   0   2  -5 22055.9 785.931   5
   0  -2  -5 23060.4 796.185  17
   0   2  -5 22391.9 760.425   7
   0   2   6 96620.3 3519.74  17
   0   2   6 100616. 3511.92  13
   0   2  -6 102569. 3511.63   5
   0  -2   6 99874.7 3497.75  14
   0   2  -6 108206. 3475.15  20
   0  -2   6 107042. 3521.93  11
   0  -2  -6 100048. 3513.64  11
   0  -2  -6 104557. 3475.93  19
   0  -2   6 106681. 3508.77  12
   0   2  -6 101157. 3513.40   4
   0  -2  -6 100235. 3522.46  17
   0  -2   6 95000.1 3514.43   8
   0   2   6 98696.6 3515.57   2
   0   2   6 102870. 3511.82  18
   0  -2   6 103573. 3491.65   1
   0  -2   6 105368. 3517.08   3
   0  -2   6 103399. 3495.36   9
   0  -2   6 103102. 3475.09  19
   0  -2  -7 25802.4 936.551  12
   0  -2   7 25674.3 917.621   1
   0   2  -7 27050.7 945.622   4
   0   2   7 26579.3 939.624  18
   0  -2   7 26821.8 944.968   3
   0   2   7 25746.1 932.235   7
   0  -2  -7 26839.1 898.766  19
   0   2  -7 27080.3 941.166   5
   0   2   7 25072.9 939.342  13
   0  -2   7 27493.5 920.397   9
   0  -2   7 26256.5 897.760  19
   0  -2   7 27090.3 934.382  12
   0  -2  -7 26781.7 943.801  11
   0   2  -7 28365.9 897.865  20
   0   2   7 25991.5 949.796  17
   0  -2   7 28128.0 947.938   8
   0  -2   7 29076.8 953.656  11
   0  -2   7 25141.9 921.331  14
   0   2   7 26517.7 945.439   2
   0  -2   8 23696.9 887.198  11
   0   2  -8 25448.0 887.560   4
   0   2   8 25822.8 894.294  17
   0   2   8 24914.9 885.712   2
   0  -2   8 25732.5 855.683   9
   0  -2   8 24168.3 883.669   3
   0  -2   8 24684.8 856.161   1
   0   2   8 23609.7 877.118  18
   0   2   8 25784.3 882.419  13
   0  -2  -8 23324.4 884.760   2
   0  -2  -8 24952.4 876.175  12
   0  -2   8 25569.1 872.613  12
   0  -2  -8 25055.9 832.402  19
   0   2  -8 24145.4 880.031   5
   0  -2  -8 24376.6 882.172  11
   0   2   8 24743.6 888.617   5
   0   2   8 24111.7 868.524   7
   0   2  -8 26069.0 831.314  20
   0  -2   8 23999.8 882.939   8
   0  -2   8 24325.8 831.206  19
   0  -2   9 482.663 17.6855  19
   0  -2   9 542.944 41.2368   9
   0   2   9 674.523 65.4552  18
   0  -2   9 546.392 67.4856  11
   0  -2  -9 511.887 19.7924  19
   0  -2   9 539.912 64.8613   8
   0  -2   9 517.436 63.5311   3
   0   2   9 547.318 48.7839   7
   0   2   9 479.249 65.6950   2
   0  -2  -9 562.357 59.0010  12
   0   2  -9 524.069 17.8191  20
   0  -2  -9 492.439 20.3599  20
   0  -2  -9 512.492 62.0048  11
   0  -2   9 489.767 53.5452  12
   0   2   9 525.310 67.7801   5
   0  -2 -10 14087.5 450.352  19
   0   2  10 13991.4 518.515   2
   0  -2  10 13931.8 475.451   9
   0  -2  10 13977.6 506.115   2
   0  -2  10 13944.5 521.477  17
   0  -2 -10 14219.7 513.176   8
   0   2  10 14142.4 491.411   7
   0   2  10 14007.9 528.144  17
   0  -2  10 13470.1 514.336   3
   0  -2 -10 13817.8 450.676  20
   0  -2  10 13867.4 483.626   1
   0   2  10 13298.5 520.712   5
   0  -2  10 13745.9 498.001  12
   0  -2 -10 13960.1 520.263  21
   0   2  10 13782.0 510.040  18
   0   2  10 13559.8 512.201  13
   0   2 -10 13304.3 448.583  20
   0  -2  10 13345.4 521.619  11
   0  -2 -10 14109.2 504.099  12
   0  -2 -10 15005.7 520.995  11
   0  -2 -10 13969.4 536.395  86
   0   2 -10 13969.0 535.582  82
   0  -2 -10 12748.9 528.913  42
   0  -2 -10 14232.2 533.384  47
   0   2 -10 13025.9 527.730  42
   0  -2 -10 12608.4 526.429  32
   0  -2 -10 13219.5 540.399  62
   0  -2 -10 14127.7 544.283  58
   0  -2 -10 13585.9 517.926  22
   0   2 -10 11512.8 513.621  24
   0  -2 -11 65439.1 2260.13  21
   0  -2  11 67707.3 2248.09   2
   0  -2 -11 65864.2 2184.09  20
   0   2  11 66148.9 2259.88   2
   0   2  11 68379.2 2257.06  13
   0  -2  11 64857.0 2221.31   1
   0  -2  11 60034.6 2258.75  11
   0  -2 -11 67689.4 2260.28  11
   0  -2 -11 66001.4 2183.72  19
   0  -2  11 66541.9 2209.13   9
   0  -2  11 68642.2 2237.98  12
   0   2  11 66690.8 2268.45   5
   0  -2  11 63817.6 2255.61   3
   0  -2 -11 64848.9 2240.85  12
   0   2  11 65688.0 2239.33   9
   0   2  11 68073.1 2252.89  18
   0  -2  11 67559.4 2267.62  17
   0   2  11 64853.5 2270.70  17
   0   2  11 66323.7 2224.80   7
   0  -2 -11 66118.1 2253.46   8
   0  -2 -11 65341.3 2266.72  53
   0  -2 -11 63432.5 2274.91  42
   0   2 -11 65175.8 2276.38  42
   0  -2 -11 66301.6 2275.62  47
   0  -2 -11 62291.6 2274.70  86
   0   2 -11 63559.4 2276.67  82
   0   2 -11 65879.0 2274.62  35
   0   2 -11 65942.0 2268.90  62
   0  -2 -11 62971.6 2284.14  62
   0   2 -11 69191.8 2272.80  24
   0  -2 -11 63049.5 2259.30  22
   0  -2 -11 66188.2 2259.24  26
   0   2 -12 906.762 102.014  24
   0  -2 -12 992.559 94.9754  22
   0  -2 -12 1253.33 102.114  26
   0  -2  12 1302.25 106.336  11
   0  -2  12 1113.47 88.8919   2
   0   2  12 1073.66 82.3115   9
   0   2  12 1088.10 69.4626   7
   0  -2  12 1372.82 108.045  17
   0  -2  12 1173.96 73.4232   1
   0   2  12 1158.24 109.734  17
   0  -2  12 1169.52 82.6188  12
   0  -2 -12 1041.45 38.8432  20
   0  -2 -12 1134.46 85.8557  12
   0  -2  12 1063.86 93.4260   3
   0  -2 -12 1094.56 38.5141  19
   0   2  12 1118.80 92.4761  18
   0  -2  12 1130.92 58.3207   9
   0  -2 -12 1149.07 99.8638  21
   0   2  12 1223.64 100.199  13
   0  -2 -12 1123.71 97.1242  11
   0  -2 -12 1069.02 91.0276   8
   0   2  12 1133.79 97.8779   2
   0  -2 -12 1223.52 92.7800  14
   0  -2 -12 961.095 97.5597 102
   0   2 -12 912.612 97.2802  88
   0   2 -12 740.357 101.036  82
   0  -2 -12 1164.97 113.296  86
   0   2 -12 1000.75 106.382  35
   0  -2 -12 871.202 111.331  71
   0   2 -12 932.031 94.9984  71
   0  -2 -12 1015.72 117.967  62
   0   2 -12 1096.57 106.273  62
   0  -2 -12 961.611 112.651  47
   0  -2 -12 1236.30 112.268  53
   0  -2 -12 934.680 106.154  42
   0   2 -12 1037.38 110.493  42
   0  -2 -13 9665.28 415.399  22
   0   2 -13 10168.3 399.082  22
   0  -2 -13 10448.0 420.728  26
   0   2 -13 10036.5 428.119  24
   0   2  13 9775.65 411.322  13
   0  -2 -13 10080.6 332.018  20
   0  -2 -13 9470.39 391.745  12
   0   2  13 9946.90 406.882  18
   0  -2  13 9568.12 400.424   2
   0  -2  13 9292.57 419.015  17
   0  -2 -13 9839.46 331.597  19
   0  -2  13 10526.9 428.749  11
   0  -2 -13 9696.95 413.749  11
   0   2  13 10067.2 432.267  17
   0  -2 -13 10061.4 410.553   8
   0  -2 -13 9950.49 399.370  14
   0  -2  13 9434.83 372.296   1
   0  -2 -13 9761.90 415.192  21
   0  -2 -13 10783.0 426.402 102
   0  -2 -13 9785.91 442.921  94
   0   2 -13 8370.18 397.418  90
   0   2 -13 10014.3 429.611  88
   0  -2 -13 10416.6 421.708  82
   0   2 -13 10207.7 443.596  82
   0  -2 -13 10416.7 444.557  86
   0   2 -13 9391.91 428.124  35
   0   2 -13 9518.01 417.099  71
   0  -2 -13 10691.8 454.203  62
   0   2 -13 10433.3 433.044  62
   0  -2 -13 9931.79 440.031  42
   0  -2 -13 10637.4 431.400  53
   0   2 -13 10041.5 401.692  47
   0  -2 -13 10824.0 442.805  47
   0   2 -14 949.438 85.8100  22
   0  -2 -14 997.180 101.509  26
   0  -2 -14 946.988 98.6202  22
   0   2 -14 943.962 106.884  24
   0  -2 -14 843.963 31.9911  19
   0  -2 -14 834.507 77.2977  12
   0  -2  14 932.438 85.5959   2
   0  -2  14 833.866 93.4862  17
   0  -2 -14 1013.61 101.416  21
   0   2  14 946.702 91.4262  18
   0  -2  14 770.311 94.2553  11
   0  -2 -14 746.698 76.7543  14
   0  -2 -14 921.800 32.5750  20
   0   2  14 869.939 100.386  17
   0   2  14 721.996 88.5422  13
   0  -2 -14 1164.46 124.274  94
   0  -2 -14 1026.07 104.306 102
   0  -2 -14 1046.92 118.218  86
   0  -2 -14 795.893 96.7974  82
   0   2 -14 1122.43 114.229  88
   0   2 -14 878.254 90.2055  90
   0   2 -14 901.282 114.620  82
   0   2 -14 789.786 106.091  35
   0   2 -14 933.947 100.113  71
   0   2 -14 1024.69 113.190  62
   0  -2 -14 859.274 120.097  62
   0   2 -14 949.539 93.5675  47
   0  -2 -14 958.817 118.634  42
   0  -2 -14 1055.34 119.407  47
   0   2 -15 24484.7 827.744  24
   0  -2 -15 19588.1 787.627  22
   0  -2 -15 21279.8 794.436  21
   0   2 -15 20297.2 762.799  22
   0   2  15 19844.4 779.286  13
   0  -2 -15 19981.4 756.209  14
   0  -2  15 21314.5 801.985  11
   0  -2 -15 21165.2 797.030 102
   0  -2 -15 21119.1 827.689  94
   0   2 -15 16380.4 752.532  90
   0   2 -15 19958.1 805.464  88
   0  -2 -15 20375.7 819.948  86
   0  -2 -15 20856.2 790.736  82
   0   2 -15 21027.8 810.584  35
   0   2 -15 20320.6 793.872  71
   0   2 -15 22501.1 814.728  62
   0  -2 -15 20192.0 824.792  62
   0   2 -15 21658.0 774.357  47
   0  -2 -15 23166.9 825.032  47
   0  -2 -15 21087.5 822.539  42
   0  -2 -16 8183.52 369.616  22
   0   2 -16 7288.17 369.863  24
   0  -2 -16 7619.02 362.070  21
   0   2 -16 7692.60 338.689  22
   0  -2 -16 8125.65 400.380  94
   0  -2 -16 7868.33 363.878  82
   0   2 -16 6541.02 352.364  85
   0  -2 -16 7946.65 397.005  86
   0   2 -16 7639.64 380.563  88
   0   2 -16 7998.28 382.759  35
   0   2 -16 7964.25 372.017  71
   0   2 -16 7915.44 381.856  62
   0  -2 -16 7767.69 400.939  62
   0  -2 -16 7412.83 389.471  42
   0  -2 -16 8361.73 391.172  47
   0   2 -16 8102.49 349.043  47
   0  -2 -17 4689.97 261.763  22
   0   2 -17 4339.25 263.805  24
   0  -2 -17 4456.66 255.294  21
   0   2 -17 4366.83 228.055  22
   0  -2 -17 4108.63 278.202  94
   0  -2 -17 4303.26 249.605  82
   0  -2 -17 4373.15 282.238  86
   0   2 -17 4174.63 271.129  88
   0   2 -17 4035.00 246.522  85
   0   2 -17 4469.09 268.087  35
   0   2 -17 4399.46 258.879  71
   0  -2 -17 4839.16 300.504  62
   0   2 -17 5737.32 293.497  62
   0  -2 -17 4464.28 288.133  42
   0  -2 -17 4686.37 281.108  47
   0   2 -17 5692.97 255.606  47
   0   2 -18 13497.4 592.666  24
   0  -2 -18 13562.3 578.873  22
   0   2 -18 13944.8 544.120  22
   0  -2 -18 13450.6 572.526  21
   0  -2 -18 14093.7 626.305  94
   0   2 -18 13010.8 568.206  85
   0   2 -18 12621.1 596.567  88
   0  -2 -18 12844.0 610.627  86
   0  -2 -18 13557.1 569.977  82
   0  -2 -18 13424.7 616.623  88
   0   2 -18 14203.7 597.243  35
   0   2 -18 13993.2 588.898  71
   0  -2 -18 12704.3 606.938  71
   0   2  18 13146.3 549.556  65
   0  -2 -18 13702.2 623.583  62
   0   2 -18 14014.7 600.117  62
   0  -2 -18 15030.8 631.452  42
   0  -2 -19 9578.78 485.924  42
   0   2 -19 8657.07 459.716  88
   0   2 -19 9024.36 425.359  85
   0  -2 -19 8901.25 476.785  88
   0   2 -19 10269.0 463.853  35
   0   2 -19 9581.24 449.271  71
   0  -2 -19 9594.03 477.397  71
   0  -2 -19 9191.26 481.843  62
   0   2 -19 10166.0 469.804  62
   0   2 -19 9847.55 458.851  24
   0  -2 -19 9079.91 436.025  22
   0   2 -20 689.485 116.751  24
   0  -2 -20 734.481 110.905  24
   0  -2 -20 591.787 100.620  22
   0   2  20 744.926 105.422  95
   0  -2 -20 666.738 138.749  88
   0   2 -20 587.934 96.9404  85
   0   2 -20 855.260 135.708  88
   0   2 -20 675.770 120.058  35
   0   2 -20 654.834 112.953  71
   0  -2 -20 787.172 142.963  71
   0   2 -20 847.145 134.325  62
   0  -2 -20 747.966 144.072  42
   0  -2 -21 15180.4 695.290  42
   0   2 -21 14578.4 674.247  88
   0  -2 -21 14826.0 689.074  88
   0   2 -21 15125.2 680.426  33
   0  -2 -21 15311.8 686.102  71
   0   2  21 15156.6 629.979  70
   0   2 -21 16364.5 678.182  62
   0   2 -21 15661.3 657.998  24
   0  -2 -21 13756.0 632.822  24
   0  -2 -21 16182.5 647.072  22
   0   2  22 89.8063 77.4046  47
   0  -2 -22 148.436 116.921  42
   0  -2 -22 232.069 110.870  88
   0   2 -22 203.360 97.5478  88
   0   2 -22 288.513 119.857  33
   0   2  22 174.609 77.3319  70
   0  -2 -22 220.369 85.3562  22
   0  -2 -22 140.610 76.2461  24
   0   2 -22 162.427 84.4117  24
   0  -2 -23 8072.74 418.048  88
   0   2 -23 6989.58 391.383  88
   0   2 -23 6609.62 382.099  33
   0   2 -23 6786.92 337.490  36
   0   2  23 6570.41 328.187  70
   0  -2 -23 7322.57 402.501  42
   0   2  23 6861.85 341.275  47
   0   2 -23 6967.77 354.062  24
   0  -2 -23 7121.75 346.459  24
   0  -2 -23 6830.20 341.696  22
   0  -2 -24 2403.48 211.463  42
   0   2  24 2204.65 162.671  47
   0  -2 -24 2305.34 211.442  88
   0   2  24 2174.24 167.356  39
   0   2 -24 2531.35 209.735  33
   0  -2 -24 2424.25 166.409  22
   0   2 -24 2373.32 173.655  24
   0   2 -25 21353.8 856.126  42
   0  -2 -25 22939.4 875.199  42
   0   2  25 21618.3 823.807  80
   0   2 -25 22141.8 860.184  33
   0   2  25 20766.9 804.534  39
   0   2  25 21588.0 825.967  77
   0  -2 -25 19347.1 787.908  22
   0   2 -25 20711.0 803.876  24
   0  -2 -26 414.553 101.043  88
   0   2  26 395.717 75.2110  80
   0   2 -26 364.343 91.2434  42
   0   2  26 434.678 68.4901  39
   0  -2 -26 428.474 99.9564  42
   0  -2 -26 375.371 97.6309  33
   0   2 -26 515.809 95.6373  33
   0   2  26 448.955 78.0059  77
   0  -2  26 332.781 64.3279  67
   0   2  26 398.126 75.8252  51
   0   2 -26 332.573 75.3333  28
   0   2  27 2170.56 130.505  80
   0   2  27 2173.77 133.815  77
   0   2  27 1963.97 126.810  75
   0  -2 -27 2574.60 169.634  42
   0   2  27 1897.72 132.164  51
   0  -2 -27 2090.80 160.080  33
   0   2 -27 1722.86 144.513  42
   0   2 -27 2376.21 159.412  33
   0   2 -27 2158.54 140.707  28
   0  -3   0 142.929 32.9375  10
   0  -3   0 217.754 23.2850  16
   0  -3   0 131.783 9.77306  20
   0   3   0 149.896 41.6548   3
   0  -3   0 156.241 35.4056   6
   0  -3  -1 280481. 9428.51  16
   0   3  -1 276096. 9434.14  15
   0  -3   1 285439. 9439.28   6
   0  -3   1 287469. 9413.07  20
   0   3   1 270836. 9427.04  16
   0  -3   1 279304. 9442.99   9
   0  -3   1 295164. 9426.42  16
   0   3  -1 258404. 9434.85  10
   0  -3  -1 285393. 9413.30  20
   0  -3   1 274262. 9435.58  10
   0  -3  -1 274214. 9442.13   6
   0   3  -1 288876. 9444.32   3
   0   3   1 272698. 9446.57   9
   0  -3   2 10206.0 363.749   9
   0  -3   2 10126.0 361.676   6
   0  -3  -2 10095.9 334.943  20
   0  -3   2 9982.14 359.496  10
   0  -3   2 10353.8 369.477   3
   0  -3   2 10435.1 334.500  20
   0   3  -2 9572.07 362.458   9
   0   3   2 9861.43 370.307   9
   0  -3  -2 10093.2 356.291  16
   0   3   2 10186.7 353.754  16
   0   3  -2 10174.5 368.816   3
   0   3   2 10203.3 366.930   6
   0   3  -2 9650.03 334.446  20
   0   3  -2 9976.18 352.968  15
   0  -3  -2 10188.4 368.357  17
   0   3  -3 10758.2 372.752   9
   0  -3  -3 10822.2 381.682  17
   0  -3  -3 9794.32 343.183  20
   0   3  -3 10624.7 381.300   3
   0  -3  -3 10153.4 379.775   2
   0   3  -3 10636.7 342.630  20
   0  -3   3 11100.6 381.433   3
   0   3   3 10153.6 378.180   6
   0  -3   3 10044.4 369.929   9
   0  -3   3 10245.0 369.890  10
   0   3   3 10036.6 366.860  16
   0   3   3 10229.9 381.260   9
   0   3  -4 29.5963 43.2495   3
   0   3  -4 19.8958 27.5760   4
   0   3  -4 30.5138 6.46821  20
   0  -3   4 49.2763 6.49702  19
   0  -3   4 57.8965 36.4278   3
   0  -3  -4 164.596 42.4973  17
   0  -3  -4 79.3723 43.7386  18
   0  -3   4 66.1702 28.7450   9
   0   3   4 26.9509 37.2058   9
   0   3   4 49.0456 33.9392  16
   0   3  -4 34.5262 27.9368   9
   0  -3  -4 32.7584 41.6766   2
   0   3   4 57.4480 41.0622   6
   0   3  -4 101.856 19.4954   1
   0  -3   4 54.6096 31.8840  10
   0  -3  -4 124.283 43.6285  13
   0   3   5 58029.6 2071.29   9
   0  -3  -5 61645.2 2071.90  18
   0   3  -5 60230.6 2065.04   5
   0  -3   5 60681.9 2041.63  15
   0  -3   5 62621.5 2056.81   9
   0   3   5 56794.0 2068.25   4
   0   3  -5 58473.6 2046.46   7
   0   3  -5 61646.7 2062.34   4
   0  -3   5 62011.5 2073.48   3
   0   3   5 60520.0 2072.99   6
   0  -3  -5 59573.0 2074.74   2
   0   3  -5 61594.0 2028.54  20
   0   3   5 59299.0 2065.85  16
   0  -3  -5 57999.6 2075.33  17
   0  -3  -5 56716.1 2068.68  13
   0   3  -5 62664.6 2058.98   9
   0  -3   5 61510.5 2028.44  19
   0   3  -6 40729.2 1472.45   5
   0   3  -6 44892.0 1465.22   9
   0  -3   6 43495.7 1447.78  15
   0   3   6 42620.5 1486.47  17
   0  -3  -6 43380.8 1486.19   2
   0   3  -6 44520.8 1447.46   7
   0  -3   6 43618.6 1461.16   9
   0   3  -6 44083.6 1433.34  20
   0  -3  -6 43456.6 1434.25  19
   0   3   6 42894.7 1482.94   6
   0   3   6 40640.5 1479.14   9
   0  -3  -6 41401.4 1487.57  17
   0   3   6 44053.1 1478.57  16
   0  -3   6 42707.1 1433.23  19
   0  -3   6 40859.4 1484.40  11
   0   3  -6 41159.1 1472.50   4
   0  -3   6 41348.9 1481.52   3
   0  -3  -6 42657.1 1481.04  13
   0   3   6 39940.0 1477.38   4
   0  -3  -6 43087.2 1434.44  20
   0  -3   6 41836.7 1484.08   8
   0  -3   7 1339.90 91.1952   8
   0  -3   7 1166.03 90.2480  11
   0  -3   7 1231.70 40.7004  19
   0  -3   7 1155.39 64.7295   9
   0  -3  -7 1291.15 95.9370  17
   0  -3  -7 1160.98 42.4691  20
   0   3   7 1184.59 84.3482   4
   0  -3  -7 1131.47 42.0971  19
   0   3   7 1232.74 88.8231   6
   0  -3   7 1339.87 91.1785   3
   0  -3   7 1333.91 73.4740  14
   0   3   7 1239.20 92.2822  17
   0  -3   7 1299.46 82.6801  12
   0   3  -7 1303.53 84.9246   4
   0  -3   7 1212.04 56.5692  15
   0   3  -7 1220.82 81.3926   5
   0   3   7 1203.38 86.9107  16
   0   3  -7 1163.95 40.7445  20
   0   3   7 1136.54 83.0900   9
   0  -3  -8 5510.51 186.471  19
   0   3   8 4969.37 236.663   4
   0  -3   8 5711.49 233.357  12
   0  -3  -8 5192.83 236.779  11
   0  -3   8 5369.67 211.708   9
   0  -3   8 5135.09 240.361   8
   0   3  -8 5125.85 232.046   5
   0   3   8 5471.47 237.177   9
   0  -3   8 5453.33 216.416  14
   0   3   8 5097.07 228.876   7
   0  -3   8 5403.99 246.777  11
   0   3   8 5233.24 246.185  17
   0  -3   8 5530.53 203.668  15
   0   3  -8 5281.43 236.410   4
   0  -3  -8 5638.95 186.799  20
   0   3   8 5843.95 244.782  16
   0  -3   8 5386.44 240.301   3
   0  -3  -8 4912.37 244.543  17
   0   3  -8 5789.08 185.112  20
   0  -3   8 5411.33 184.944  19
   0  -3  -8 5265.43 233.951  12
   0  -3   9 41251.3 1436.29  15
   0  -3   9 39935.5 1480.95   8
   0   3   9 41950.1 1466.53   7
   0  -3  -9 40701.6 1471.68  12
   0   3  -9 43310.2 1414.96  20
   0   3   9 43709.4 1486.71  16
   0  -3   9 45079.9 1493.46  11
   0   3  -9 41073.5 1473.72   5
   0  -3   9 42247.5 1414.84  19
   0  -3  -9 44473.8 1483.17  11
   0  -3   9 40886.1 1465.62  12
   0   3  -9 41058.1 1478.62   4
   0   3   9 43315.0 1476.10   9
   0  -3   9 42148.4 1443.35   9
   0  -3  -9 42559.2 1416.93  20
   0  -3  -9 42448.0 1488.71   2
   0  -3   9 42547.3 1483.58   3
   0  -3  -9 43195.4 1416.64  19
   0   3   9 42914.5 1492.13  17
   0   3   9 43268.7 1484.98   4
   0   3  -9 42206.9 1492.56  42
   0  -3  -9 39926.2 1494.02  42
   0  -3  -9 45067.4 1497.87  53
   0   3  -9 41585.5 1503.70  82
   0   3  -9 42311.6 1498.85  35
   0  -3  -9 43842.3 1499.66  32
   0  -3  -9 40205.2 1500.52  62
   0  -3  -9 41817.2 1503.69  58
   0   3  -9 41881.0 1490.26  24
   0  -3 -10 39537.9 1313.33  11
   0  -3  10 38407.2 1262.27  15
   0   3  10 38909.4 1304.67   9
   0   3  10 36803.8 1319.51   5
   0  -3  10 36532.9 1236.23  19
   0  -3  10 40063.3 1266.74   9
   0  -3 -10 38153.0 1238.95  20
   0   3  10 38535.5 1317.05  16
   0   3  10 38917.5 1294.22   7
   0  -3 -10 39011.3 1303.92  12
   0  -3  10 38518.8 1314.27   3
   0  -3 -10 36802.9 1315.90  21
   0  -3  10 40851.5 1320.07   8
   0  -3  10 40790.1 1326.47  11
   0  -3 -10 39123.9 1238.56  19
   0  -3  10 40730.0 1297.58  12
   0   3 -10 38041.2 1306.59   5
   0   3  10 38888.1 1326.41  17
   0   3  10 40108.3 1321.42   4
   0  -3 -10 36319.2 1329.44  42
   0   3 -10 36304.4 1322.53  42
   0   3 -10 35632.5 1321.00  90
   0   3 -10 36505.7 1311.70  88
   0   3 -10 38637.3 1332.26  35
   0  -3 -10 37891.7 1328.74  32
   0   3 -10 38050.8 1335.11  68
   0  -3 -10 34666.9 1326.75  71
   0  -3 -10 37499.7 1337.68  62
   0  -3 -10 40382.7 1345.80  58
   0   3 -10 42273.4 1332.50  24
   0  -3 -11 1017.97 99.1426  22
   0   3 -11 942.875 98.0266  24
   0  -3 -11 612.579 79.6869  26
   0  -3 -11 784.792 79.5657  12
   0  -3  11 937.447 52.3985   9
   0   3  11 932.697 90.0774  16
   0  -3  11 844.934 75.3517   2
   0  -3  11 706.341 82.0500   3
   0  -3  11 774.892 70.9239  12
   0  -3 -11 793.241 30.6123  19
   0   3  11 707.663 67.7694   7
   0   3  11 782.413 75.8091   9
   0  -3 -11 1026.21 96.8767  21
   0  -3 -11 842.456 31.3132  20
   0  -3  11 827.445 51.5530  15
   0   3  11 751.833 85.6406   4
   0   3  11 869.833 96.1790  17
   0  -3 -11 852.761 85.1064  11
   0  -3  11 676.480 87.0397  11
   0  -3 -11 772.501 86.9981 102
   0   3 -11 1165.93 108.352  90
   0  -3 -11 837.841 99.0083  86
   0   3 -11 707.288 84.7073  88
   0   3 -11 767.470 91.3636  42
   0  -3 -11 910.276 101.786  32
   0   3 -11 805.281 98.9365  35
   0  -3 -11 752.018 101.825  71
   0  -3 -11 700.795 104.014  62
   0   3 -11 830.013 84.1232  62
   0  -3 -11 852.648 106.910  58
   0  -3 -11 843.228 100.183  42
   0   3 -12 42202.4 1651.20  24
   0  -3 -12 49491.9 1649.90  26
   0  -3 -12 45750.5 1651.09  22
   0   3  12 46006.0 1647.04   6
   0  -3 -12 47071.4 1652.26  21
   0  -3 -12 46571.6 1629.74  12
   0  -3  12 47361.0 1619.87  12
   0  -3  12 47318.1 1628.88   2
   0   3  12 46397.5 1628.79   9
   0  -3 -12 46666.8 1558.21  19
   0   3  12 47649.1 1614.88   7
   0   3  12 48122.3 1657.02  16
   0  -3 -12 47312.3 1558.67  20
   0   3  12 49745.9 1667.45  17
   0  -3 -12 47719.1 1641.73   8
   0  -3 -12 51234.8 1654.82  11
   0  -3  12 49277.2 1653.99  17
   0  -3  12 50040.4 1662.66  11
   0  -3 -12 47261.7 1648.93 102
   0   3 -12 44133.2 1648.49  90
   0  -3 -12 48634.5 1678.01  86
   0   3 -12 43537.1 1648.04  88
   0   3 -12 47077.4 1669.28  35
   0  -3 -12 44327.6 1663.70  32
   0  -3 -12 44679.2 1668.12  71
   0   3 -12 44907.8 1632.14  71
   0  -3 -12 47489.0 1682.20  62
   0   3 -12 47974.1 1648.31  62
   0   3 -12 47374.6 1664.28  42
   0  -3 -12 47701.9 1669.42  47
   0  -3 -12 45315.4 1666.64  42
   0  -3 -13 9041.98 390.669  22
   0  -3 -13 9059.18 384.472  26
   0   3 -13 9264.82 398.922  24
   0  -3  13 8770.18 391.802  11
   0  -3 -13 8607.57 386.106  21
   0   3  13 9020.08 386.766   6
   0  -3 -13 8862.75 376.962   8
   0  -3  13 8987.92 389.022  17
   0  -3  13 9011.68 355.897  12
   0   3  13 8705.07 390.477  16
   0  -3 -13 8727.65 295.352  20
   0   3 -13 8622.76 352.881  22
   0  -3 -13 8872.94 294.991  19
   0  -3  13 9322.20 369.508   2
   0  -3 -13 9352.52 370.400  12
   0   3  13 9125.56 400.002  17
   0   3 -13 9056.41 369.763  96
   0  -3 -13 8319.71 380.645 102
   0   3 -13 7563.89 377.680  90
   0  -3 -13 8167.46 372.532  82
   0  -3 -13 9243.80 410.919  86
   0   3 -13 8291.97 388.187  88
   0   3 -13 9397.43 409.915  35
   0  -3 -13 8610.54 405.482  71
   0   3 -13 8015.64 368.413  71
   0   3 -13 8953.30 385.776  62
   0  -3 -13 8926.64 415.419  62
   0  -3 -13 8631.71 406.072  42
   0  -3 -13 9558.58 410.219  47
   0   3 -13 9127.09 405.096  42
   0  -3 -14 7647.03 373.139  22
   0  -3 -14 8965.01 378.714  26
   0   3 -14 8215.50 386.855  24
   0  -3 -14 8363.81 278.879  19
   0   3 -14 8498.27 344.134  22
   0  -3  14 9818.78 399.108  11
   0   3  14 9166.87 382.834   6
   0  -3  14 8837.38 357.883   2
   0  -3 -14 8617.63 364.621  14
   0  -3 -14 8209.08 350.560  12
   0  -3 -14 8227.34 279.282  20
   0  -3  14 8937.88 385.255  17
   0  -3 -14 8993.64 383.781  21
   0   3  14 8067.91 355.214  91
   0  -3 -14 7572.55 368.529 102
   0   3 -14 7853.16 378.307  88
   0   3 -14 7706.82 366.885  90
   0  -3 -14 8039.43 364.440  82
   0  -3 -14 8759.23 404.399  86
   0   3 -14 8537.68 397.547  35
   0   3 -14 7818.43 360.631  71
   0  -3 -14 7415.06 389.751  71
   0  -3 -14 7930.49 403.533  62
   0   3 -14 8852.82 380.686  62
   0  -3 -14 8844.64 402.993  47
   0   3 -14 8710.51 398.810  42
   0  -3 -14 8135.11 398.217  42
   0  -3 -15 8776.18 410.719  22
   0  -3 -15 9019.66 406.252  26
   0   3 -15 8969.67 422.692  24
   0  -3 -15 9711.66 419.977  21
   0  -3 -15 9362.93 392.494  14
   0  -3 -15 8728.06 406.554 102
   0   3  15 8902.07 387.328  91
   0   3 -15 8219.62 397.040  90
   0  -3 -15 9075.38 400.286  82
   0   3 -15 9054.03 422.064  88
   0  -3 -15 9278.83 439.184  86
   0   3 -15 9607.20 437.458  35
   0  -3 -15 9029.69 439.773  71
   0   3 -15 9463.19 402.901  71
   0   3 -15 9349.18 415.761  62
   0  -3 -15 9069.44 442.677  62
   0   3 -15 9457.61 434.734  42
   0  -3 -15 9976.97 443.092  47
   0  -3 -15 9398.74 441.364  42
   0   3 -16 1758.01 157.479  24
   0  -3 -16 1756.49 154.222  22
   0  -3 -16 1921.47 157.257  21
   0  -3 -16 2043.02 183.162  94
   0   3  16 2322.40 160.053  92
   0  -3 -16 2170.71 161.328 102
   0  -3 -16 2390.02 193.180  86
   0  -3 -16 1784.84 143.944  82
   0   3 -16 2169.25 173.107  88
   0   3 -16 1666.96 154.469  85
   0   3 -16 1862.59 146.885  90
   0   3 -16 1846.66 170.758  35
   0   3 -16 2332.30 159.341  71
   0  -3 -16 2089.46 186.751  71
   0   3 -16 2286.35 168.383  62
   0  -3 -16 1882.58 182.806  62
   0   3 -16 1762.27 169.457  42
   0  -3 -16 1978.06 179.794  42
   0  -3 -16 2216.95 190.272  47
   0  -3 -17 41313.7 1563.88  22
   0   3 -17 43248.9 1576.98  24
   0  -3 -17 44890.5 1567.32  21
   0   3  17 43852.8 1538.57  92
   0  -3 -17 45866.7 1618.00  94
   0   3 -17 40822.8 1576.36  88
   0   3 -17 39015.0 1558.51  85
   0   3 -17 39773.2 1529.81  90
   0  -3 -17 42775.9 1601.41  86
   0   3 -17 45105.2 1593.25  35
   0   3 -17 44136.6 1551.52  71
   0  -3 -17 42618.3 1600.16  71
   0   3 -17 45666.8 1576.08  62
   0  -3 -17 44282.9 1611.13  62
   0   3  17 44221.0 1548.29  65
   0   3 -17 42965.2 1593.39  42
   0  -3 -17 44174.3 1611.03  42
   0   3 -18 4359.21 275.345  24
   0  -3 -18 4916.16 281.195  22
   0  -3 -18 4975.72 279.322  21
   0  -3 -18 4885.68 309.871  94
   0   3 -18 4076.00 266.194  85
   0  -3 -18 4576.86 300.518  86
   0   3 -18 4576.19 288.578  88
   0   3 -18 4918.76 300.080  33
   0   3 -18 4740.59 290.783  35
   0   3 -18 4899.22 263.747  71
   0  -3 -18 4739.64 312.946  62
   0   3  18 4324.31 253.573  65
   0   3 -18 4993.66 282.538  62
   0  -3 -18 4935.65 308.979  42
   0   3 -18 4361.40 289.640  42
   0  -3 -19 17629.4 734.835  22
   0   3 -19 19272.4 755.404  24
   0  -3 -19 18568.8 735.416  21
   0   3  19 17618.4 716.509  95
   0  -3 -19 17213.0 775.900  94
   0  -3 -19 17815.3 777.369  86
   0   3 -19 16203.8 720.358  85
   0   3 -19 18123.6 756.955  88
   0  -3 -19 16633.9 762.656  88
   0   3 -19 17984.2 755.053  35
   0   3 -19 18425.6 766.820  33
   0   3 -19 17947.8 717.363  71
   0   3  19 16821.0 700.724  65
   0   3 -19 19869.2 753.667  62
   0  -3 -19 17673.3 778.113  62
   0   3 -19 18392.0 768.274  42
   0  -3 -19 17401.2 774.302  42
   0   3 -20 31360.3 1081.05  24
   0  -3 -20 28719.0 1058.30  22
   0   3  20 25841.2 1021.73  95
   0  -3 -20 27332.4 1104.33  94
   0  -3 -20 25659.4 1085.20  88
   0   3 -20 27356.4 1077.15  88
   0   3 -20 25619.1 1033.39  85
   0  -3 -20 27032.7 1093.11  86
   0   3 -20 25422.1 1063.64  35
   0   3 -20 27809.0 1085.94  33
   0  -3 -20 27280.8 1100.36  62
   0  -3 -20 28019.0 1101.35  42
   0   3 -20 26156.9 1074.57  42
   0  -3 -21 26389.3 996.872  22
   0  -3 -21 22955.4 971.609  24
   0   3 -21 24307.0 990.613  24
   0   3  21 25388.9 964.150  95
   0   3 -21 27461.2 1035.19  88
   0  -3 -21 25970.3 1043.38  88
   0   3 -21 25611.0 973.880  85
   0   3 -21 25686.6 1024.33  33
   0   3  21 24613.7 976.421  70
   0  -3 -21 26886.2 1052.57  62
   0  -3 -21 25748.3 1040.95  42
   0   3 -21 25375.7 1024.59  42
   0  -3 -22 1877.11 200.620  42
   0   3  22 1730.42 161.416  47
   0  -3 -22 1761.31 196.124  88
   0   3 -22 1946.96 187.297  88
   0   3 -22 1681.95 181.216  42
   0   3 -22 2046.86 166.301  36
   0   3 -22 1893.31 190.892  33
   0   3  22 1813.35 163.750  70
   0  -3 -22 2201.17 213.540  62
   0  -3 -22 1922.32 165.989  22
   0   3 -22 1846.36 169.302  24
   0  -3 -22 1571.64 151.096  24
   0   3 -23 25660.1 1049.13  42
   0   3  23 24112.7 1000.61  47
   0  -3 -23 27481.6 1074.76  42
   0  -3 -23 28818.3 1084.20  88
   0   3 -23 27414.9 1057.94  33
   0   3 -23 27349.4 1012.26  36
   0   3  23 26331.1 1014.84  39
   0   3  23 25117.1 997.449  70
   0  -3 -23 29983.8 1093.51  62
   0   3 -23 28197.8 1030.07  24
   0  -3 -23 24967.7 993.869  24
   0  -3 -23 27272.5 1019.09  22
   0  -3 -24 1967.75 190.712  88
   0   3  24 1882.44 164.250  80
   0  -3 -24 1489.98 172.619  42
   0   3  24 1719.19 150.336  39
   0   3 -24 1613.79 136.143  36
   0   3 -24 1758.73 173.091  42
   0   3 -24 2112.90 181.902  33
   0   3  24 1566.47 133.206  70
   0   3  24 1636.92 143.702  47
   0   3 -24 2123.57 157.551  24
   0   3 -24 1863.50 161.322  28
   0  -3 -24 1577.98 138.367  22
   0   3  25 107.413 61.6588  47
   0   3  25 150.329 76.0355  80
   0  -3 -25 153.289 88.8969  88
   0   3 -25 231.412 91.5987  42
   0  -3 -25 148.551 88.7601  42
   0   3 -25 105.229 82.8836  33
   0   3  25 132.333 69.4787  39
   0   3  25 184.132 73.4836  77
   0   3 -25 54.2257 56.3723  24
   0   3 -25 118.048 69.1364  28
   0  -3 -25 84.1285 54.2262  22
   0   3  26 20.2632 57.3015  51
   0  -3 -26 19.0899 78.0438  88
   0   3  26 105.631 64.4341  80
   0   3  26 39.7596 53.6516  39
   0  -3 -26 72.6277 75.8997  42
   0   3 -26 188.019 72.2011  33
   0   3 -26 82.4488 71.3886  42
   0   3  26 74.0879 59.8857  77
   0   3 -26 63.5703 61.5810  64
   0   3 -26 64.6462 52.8840  28
   0   3  27 47.6515 46.1338  77
   0   3  27 10.1463 43.9089  80
   0   3  27 32.8049 46.3522  51
   0  -3 -27 36.9605 64.4066  33
   0   3 -27 6.70364 56.8301  42
   0  -3 -27 7.40665 61.4485  42
   0   3 -27-6.59772 53.9272  33
   0   4   0 844825. 29303.4   3
   0  -4   0 884177. 29280.9  16
   0  -4   0 833717. 29295.1  10
   0   4   0 835148. 29296.5  10
   0  -4   0 814481. 29299.4   6
   0  -4   0 896730. 29264.8  20
   0   4   1 61375.0 2141.82  16
   0  -4   1 62597.1 2159.93   6
   0  -4   1 64539.2 2140.12  16
   0  -4  -1 62135.9 2163.21   6
   0  -4  -1 62948.7 2143.51  16
   0  -4  -1 64465.6 2124.26  20
   0   4   1 63499.6 2158.25  10
   0   4   1 64093.2 2170.68   9
   0  -4   1 64252.8 2124.03  20
   0   4  -1 62105.6 2153.75  15
   0   4   1 60286.6 2161.73   3
   0  -4   1 65321.9 2156.15  10
   0   4  -1 65698.5 2167.02   3
   0   4  -1 67777.0 2159.59  10
   0  -4   2 21952.7 721.847  16
   0   4   2 19928.5 737.182  10
   0   4  -2 22215.5 731.022  15
   0  -4   2 20753.7 733.766  10
   0   4  -2 21139.4 746.747   3
   0  -4   2 21794.8 743.164   9
   0  -4   2 21078.1 737.849   6
   0  -4  -2 21152.2 702.622  20
   0   4   2 20552.1 723.683  16
   0   4  -2 22615.9 746.008   9
   0   4   2 21167.7 749.910   9
   0  -4  -2 19937.2 725.481  16
   0  -4  -2 20871.8 744.724  17
   0  -4  -3 39101.3 1341.40  17
   0   4   3 38209.7 1338.35   6
   0   4  -3 39257.8 1335.30   9
   0  -4   3 38291.9 1330.37   6
   0   4   3 37402.6 1333.13  10
   0  -4  -3 38322.3 1342.78   2
   0  -4   3 39316.8 1334.13   9
   0  -4  -3 39236.0 1295.59  20
   0  -4   3 39418.2 1329.03  10
   0   4   3 36625.5 1342.39   9
   0   4  -3 39453.8 1342.92   3
   0   4  -3 39570.6 1319.28  15
   0   4   3 39544.1 1322.53  16
   0  -4  -4 36904.7 1258.64  17
   0   4  -4 37615.3 1236.13   4
   0  -4   4 38279.8 1246.28   9
   0   4  -4 37966.5 1248.11   9
   0  -4  -4 36335.1 1259.63   2
   0  -4  -4 37825.9 1258.27  13
   0   4   4 37938.8 1239.68  16
   0  -4   4 38006.7 1259.45   3
   0   4   4 37378.6 1256.08   6
   0   4  -4 38277.3 1260.66   3
   0  -4   4 35625.6 1206.24  19
   0  -4   4 38078.3 1245.37  10
   0   4   4 37035.2 1260.56   9
   0  -4   4 39192.8 1246.80   6
   0  -4  -4 36318.6 1257.48  18
   0   4  -4 36757.9 1226.29   1
   0  -4  -5 1381.81 93.5889  13
   0   4  -5 1308.24 74.4586   7
   0  -4  -5 1331.12 96.7448   2
   0  -4   5 1488.90 82.1039   9
   0  -4   5 1365.36 84.2193  10
   0  -4  -5 1385.58 94.8935  18
   0   4   5 1394.72 83.1508  16
   0   4   5 1364.48 93.0734   6
   0   4   5 1348.52 94.1107   9
   0  -4  -5 1557.34 99.7496  17
   0   4  -5 1571.44 99.5279   3
   0   4   5 1296.52 83.0171   4
   0   4  -5 1308.59 63.5505   1
   0  -4   5 1313.45 48.1745  19
   0   4  -5 1461.67 81.0697   4
   0   4  -5 1486.59 48.4360  20
   0  -4   5 1224.01 92.9299   3
   0   4  -5 1673.99 87.5792   9
   0  -4  -6 56112.2 1991.99  17
   0  -4  -6 56914.8 1929.79  19
   0   4   6 57287.4 1989.05   9
   0  -4  -6 58294.3 1930.13  20
   0  -4   6 57193.2 1965.35   9
   0   4   6 55912.8 1973.07  16
   0  -4  -6 55916.5 1984.77  13
   0   4   6 58937.2 1977.10   4
   0   4  -6 61148.8 1972.33   4
   0  -4   6 58950.5 1928.78  19
   0   4  -6 56472.2 1954.10   7
   0   4   6 57541.3 1986.91   6
   0  -4  -6 55666.2 1989.33   2
   0  -4   6 55750.7 1972.20  10
   0  -4   6 58238.6 1987.95   3
   0   4  -6 57311.6 1969.09   9
   0   4  -6 58811.1 1928.88  20
   0   4  -6 55962.7 1975.44   5
   0  -4  -6 56057.5 1984.90  18
   0   4   7 9937.28 377.600  16
   0  -4   7 10221.5 394.582  11
   0  -4  -7 10104.4 325.884  20
   0  -4  -7 9275.37 387.434   2
   0  -4  -7 9352.19 382.391  13
   0   4  -7 9885.46 364.375   9
   0   4   7 9522.15 385.060   6
   0  -4   7 9521.76 384.351   3
   0   4   7 9243.05 382.491   9
   0  -4   7 9721.11 360.106   9
   0   4  -7 9458.40 373.567   5
   0  -4  -7 9602.80 325.447  19
   0   4  -7 9223.29 342.979   7
   0  -4   7 8425.96 367.956  10
   0  -4   7 9761.92 324.112  19
   0   4   7 9824.81 378.227   4
   0   4  -7 10005.4 372.792   4
   0  -4  -7 9350.58 390.628  17
   0  -4   7 9248.12 386.269   8
   0  -4  -8 85506.4 2999.82  94
   0   4  -8 85367.4 2999.43  90
   0  -4  -8 87234.1 2996.57  32
   0   4  -8 82294.9 2987.38  33
   0   4  -8 79013.8 2994.43  35
   0  -4  -8 79871.9 2987.20  71
   0   4  -8 80589.9 3002.02  68
   0  -4  -8 76691.2 2985.47  42
   0  -4  -8 91809.5 2998.34  47
   0   4   8 88387.3 2982.90   6
   0  -4   8 83726.4 2982.37   8
   0   4  -8 79516.7 2919.41   7
   0  -4   8 91479.2 2948.99   9
   0  -4  -8 88627.7 2912.78  20
   0  -4   8 88902.7 2910.88  19
   0   4  -8 88360.3 2969.76   5
   0  -4   8 90839.9 2972.11  12
   0  -4  -8 89279.4 2912.49  19
   0  -4   8 89273.0 2989.45  11
   0  -4   8 87541.1 2981.75   3
   0   4   8 89016.4 2973.99  16
   0  -4  -8 85769.2 2991.89  17
   0   4  -8 84251.2 2967.35   4
   0   4   8 89176.5 2975.31   4
   0   4   8 84178.2 2972.41   7
   0  -4   8 87472.8 2953.89  14
   0   4   8 86942.9 2979.90   9
   0   4  -9 356.182 72.3854  24
   0  -4  -9 451.150 19.7263  19
   0  -4  -9 386.484 62.7211  12
   0  -4  -9 453.817 20.2635  20
   0   4   9 441.524 63.9906  16
   0   4  -9 462.323 66.3405   4
   0  -4   9 455.994 60.4848  12
   0  -4  -9 403.451 72.6938  17
   0   4   9 382.624 54.9438   7
   0   4   9 315.846 63.0973   6
   0   4   9 385.446 61.2754   9
   0  -4  -9 464.459 75.2129  21
   0  -4   9 451.783 16.8050  19
   0  -4  -9 460.365 65.1302  11
   0  -4   9 501.461 73.5502  11
   0   4  -9 445.595 59.6731   5
   0  -4   9 425.214 41.6301   9
   0   4   9 378.479 61.6802   4
   0  -4   9 423.569 70.8039   8
   0  -4   9 451.826 49.1398  14
   0  -4   9 464.138 68.4230   3
   0  -4  -9 663.394 89.8687  94
   0   4   9 568.525 80.4999  91
   0   4  -9 577.567 89.7394  90
   0   4  -9 550.122 77.5516  42
   0  -4  -9 523.363 80.0940  32
   0   4  -9 457.210 76.9445  33
   0  -4  -9 534.890 81.6045  71
   0   4  -9 693.027 96.6606  68
   0  -4  -9 525.741 82.9755  62
   0  -4  -9 588.482 86.5314  58
   0  -4  -9 623.843 87.6970  42
   0  -4  -9 569.522 89.4772  47
   0   4 -10 2742.18 168.623  24
   0  -4 -10 2622.59 89.4986  20
   0   4  10 2377.20 148.247   4
   0   4  10 2512.89 150.875  16
   0  -4  10 2569.55 155.468   3
   0  -4 -10 2318.27 154.882   2
   0  -4  10 2580.63 116.973   9
   0   4  10 2505.83 154.459   6
   0  -4 -10 2645.61 154.075  11
   0  -4  10 2518.63 156.828   8
   0   4  10 2387.60 147.961   9
   0  -4  10 2523.54 86.3386  19
   0  -4 -10 2660.78 89.1368  19
   0  -4  10 2588.25 162.750  11
   0   4  10 2433.31 142.207   7
   0   4 -10 2557.34 146.965   5
   0  -4  10 2892.83 148.125  12
   0  -4 -10 2381.67 147.596  12
   0  -4 -10 2757.25 159.509 102
   0   4  10 3039.72 163.830  91
   0  -4 -10 3324.82 189.051  94
   0   4 -10 2637.36 159.070  96
   0   4 -10 2473.14 169.474  90
   0   4 -10 2683.29 153.646  88
   0  -4 -10 2429.61 167.028  32
   0   4 -10 2754.67 170.502  33
   0   4  10 3257.23 160.135  76
   0  -4 -10 2680.67 173.604  71
   0  -4 -10 2599.40 172.735  62
   0  -4 -10 2717.58 174.183  58
   0   4 -10 2875.81 170.482  42
   0  -4 -10 2787.99 173.907  42
   0  -4 -10 2790.28 178.400  47
   0   4 -11 1898.68 141.983  24
   0  -4  11 1903.03 136.338   8
   0  -4 -11 1776.37 65.1390  20
   0   4  11 2001.50 128.937   9
   0  -4  11 1852.00 88.5831   9
   0   4 -11 1770.51 122.073   5
   0  -4 -11 1918.84 131.911  11
   0   4  11 2112.88 139.261   6
   0   4  11 1855.46 130.123  16
   0  -4  11 2252.97 126.107  12
   0  -4 -11 1963.09 128.041  12
   0  -4 -11 1893.12 64.8814  19
   0   4  11 1690.38 113.618   7
   0  -4  11 2142.65 146.717  11
   0  -4 -11 1849.95 132.206 102
   0   4  11 1658.43 128.165  91
   0   4 -11 1659.79 127.426  96
   0  -4 -11 1919.04 151.741  94
   0   4 -11 1820.25 129.188  88
   0   4 -11 1652.32 141.438  90
   0   4 -11 2123.92 154.870  35
   0  -4 -11 1867.32 146.790  32
   0   4 -11 2098.11 149.912  33
   0   4 -11 1814.05 125.679  73
   0  -4 -11 1638.21 142.278  71
   0   4  11 1599.47 120.509  76
   0  -4 -11 1522.48 141.366  58
   0  -4 -11 1680.30 146.394  62
   0   4 -11 1612.15 134.220  42
   0  -4 -11 1690.42 141.446  42
   0  -4 -11 1784.60 150.422  47
   0   4 -12 49321.0 1578.41  24
   0  -4 -12 45705.0 1555.62  26
   0  -4 -12 43602.2 1457.13  19
   0   4  12 43252.4 1540.38   9
   0   4  12 43906.6 1526.89   7
   0   4  12 44162.0 1556.74   6
   0  -4  12 46559.2 1531.48  12
   0  -4  12 44476.7 1530.97   2
   0  -4  12 45398.0 1570.56  11
   0  -4 -12 44636.7 1543.86  12
   0  -4 -12 43911.0 1457.58  20
   0  -4  12 40791.9 1555.85   8
   0   4  12 45126.0 1556.45  16
   0  -4 -12 46304.7 1560.01 102
   0   4  12 44236.4 1542.35  91
   0   4 -12 41961.5 1544.66  96
   0   4 -12 43290.3 1568.27  90
   0  -4 -12 43206.6 1580.38  86
   0   4 -12 42240.2 1549.87  88
   0  -4 -12 44588.1 1538.63  82
   0   4 -12 44218.0 1580.12  35
   0  -4 -12 42698.7 1571.85  32
   0   4 -12 41331.9 1565.49  33
   0   4  12 45609.9 1535.39  76
   0   4 -12 41679.2 1534.21  73
   0  -4 -12 42192.5 1573.75  71
   0  -4 -12 43936.7 1586.62  58
   0  -4 -12 43119.4 1579.99  62
   0   4 -12 46897.8 1543.50  62
   0   4 -12 45535.2 1570.65  42
   0  -4 -12 42721.1 1577.14  42
   0   4 -13 19892.4 792.384  24
   0  -4 -13 21148.4 782.626  26
   0   4  13 20645.1 784.608   6
   0  -4 -13 20335.5 680.503  19
   0   4  13 20371.7 783.977  16
   0  -4 -13 20143.3 765.364  12
   0  -4 -13 20513.9 681.039  20
   0  -4  13 20865.3 796.959  11
   0  -4  13 19777.0 778.095  17
   0  -4  13 21103.2 757.310   2
   0  -4 -13 19703.6 785.547  21
   0   4 -13 19910.7 771.336  96
   0   4  13 19700.4 766.358  91
   0  -4 -13 21000.2 785.044 102
   0   4  13 20442.2 777.887  92
   0  -4 -13 20662.7 812.628  86
   0   4 -13 20057.4 783.114  88
   0   4 -13 21293.4 799.086  90
   0  -4 -13 19991.7 763.322  82
   0   4 -13 20209.2 805.602  35
   0   4 -13 19025.2 792.612  33
   0  -4 -13 20984.3 805.516  32
   0  -4 -13 21676.3 814.325  71
   0   4 -13 20621.4 761.064  73
   0  -4 -13 20463.6 815.765  62
   0   4 -13 22979.0 779.357  62
   0   4 -13 19840.3 794.433  42
   0  -4 -13 19280.3 805.169  42
   0   4 -14 151417. 5240.03  24
   0  -4 -14 152711. 5224.39  26
   0  -4 -14 159312. 5237.94  22
   0  -4 -14 152322. 5111.29  19
   0  -4 -14 154419. 5111.77  20
   0  -4 -14 156960. 5235.15  21
   0  -4  14 151089. 5224.02  17
   0  -4 -14 152486. 5226.62 102
   0   4  14 159308. 5223.27  92
   0   4 -14 154984. 5210.89  96
   0   4  14 160280. 5212.47  91
   0  -4 -14 161628. 5270.20  86
   0   4 -14 163994. 5239.82  88
   0   4 -14 150677. 5234.24  90
   0   4 -14 161120. 5261.58  35
   0   4 -14 159046. 5252.20  33
   0   4 -14 154969. 5194.76  71
   0  -4 -14 156734. 5262.26  71
   0  -4 -14 162748. 5273.59  62
   0   4 -14 163810. 5222.15  62
   0  -4 -14 155197. 5261.56  42
   0   4 -14 157684. 5250.20  42
   0   4 -15 91.3595 75.4404  24
   0  -4 -15 196.611 73.5854  26
   0  -4 -15 131.153 67.2243  22
   0  -4 -15 154.798 72.0849  21
   0   4  15 292.552 79.3471  92
   0   4 -15 199.147 61.0995  96
   0   4  15 245.753 74.8119  91
   0  -4 -15 161.996 67.9193 102
   0  -4 -15 139.482 80.9696  86
   0   4 -15 170.732 77.9702  90
   0   4 -15 216.200 69.8264  88
   0   4 -15 192.512 84.6059  42
   0   4 -15 132.418 85.3058  35
   0   4 -15 146.279 78.0715  33
   0  -4 -15 199.189 97.9678  71
   0   4 -15 120.553 54.5269  71
   0   4 -15 240.171 72.2460  62
   0  -4 -15 129.704 92.4377  62
   0  -4 -15 73.9574 78.3080  42
   0   4 -16 789.447 118.766  24
   0  -4 -16 676.942 103.144  26
   0  -4 -16 728.549 115.623  22
   0  -4 -16 767.156 109.019  21
   0   4  16 1018.26 107.565  91
   0  -4 -16 633.404 98.1848 102
   0   4  16 825.379 110.676  92
   0   4 -16 817.505 110.317  90
   0   4 -16 774.987 117.604  85
   0  -4 -16 775.274 126.709  86
   0   4 -16 687.032 108.895  88
   0   4 -16 598.468 112.110  33
   0   4 -16 757.835 123.487  42
   0   4 -16 771.352 127.090  35
   0  -4 -16 960.083 139.516  71
   0   4 -16 1021.91 101.721  71
   0   4 -16 1411.53 126.636  62
   0  -4 -16 733.032 131.611  62
   0   4  16 1030.39 119.777  65
   0  -4 -16 832.076 130.565  42
   0  -4 -17 347.580 91.6440  22
   0   4 -17 380.797 97.7128  24
   0  -4 -17 318.455 89.6165  21
   0   4  17 295.032 97.0418  95
   0   4  17 300.267 88.9529  92
   0  -4 -17 258.269 76.7702 102
   0   4 -17 425.958 97.9141  88
   0  -4 -17 259.804 100.140  86
   0   4 -17 354.146 99.9827  85
   0   4 -17 232.168 82.5359  90
   0   4 -17 288.307 94.6031  42
   0   4 -17 402.378 108.406  35
   0   4 -17 301.326 99.0978  33
   0  -4 -17 408.653 120.783  71
   0   4  17 281.374 86.4409  65
   0  -4 -17 405.445 124.677  62
   0  -4 -17 426.414 113.504  42
   0  -4 -18 32160.7 1210.65  22
   0   4 -18 34088.4 1223.64  24
   0  -4 -18 31938.6 1204.50  21
   0   4  18 32104.1 1176.08  92
   0   4  18 32394.8 1194.31  95
   0   4 -18 30836.5 1181.24  90
   0  -4 -18 29764.7 1234.45  86
   0   4 -18 33521.8 1219.47  88
   0   4 -18 29274.7 1202.00  85
   0   4 -18 30714.0 1221.90  35
   0   4 -18 33729.2 1235.69  33
   0  -4 -18 32286.3 1242.12  71
   0   4  18 31222.0 1181.17  65
   0  -4 -18 32604.6 1246.65  62
   0  -4 -18 31483.2 1240.31  42
   0   4 -18 30219.4 1220.87  42
   0   4 -19 1404.79 154.622  24
   0  -4 -19 1612.18 159.368  22
   0  -4 -19 1506.04 157.899  21
   0  -4 -19 1338.99 172.551  94
   0   4  19 1521.73 153.468  95
   0  -4 -19 1149.65 160.701  88
   0   4 -19 1123.84 146.872  85
   0   4 -19 1535.80 165.068  88
   0  -4 -19 1282.14 167.348  86
   0   4 -19 1449.07 166.997  42
   0   4 -19 1329.04 163.966  35
   0   4 -19 1588.04 172.762  33
   0  -4 -19 1473.72 176.886  33
   0  -4 -19 1489.93 179.712  71
   0   4  19 1358.01 139.485  65
   0  -4 -19 1602.92 184.858  62
   0  -4 -19 1557.34 187.687  42
   0   4 -20 13582.3 605.372  24
   0  -4 -20 13123.5 599.368  22
   0  -4 -20 13295.4 596.154  21
   0  -4 -20 13321.9 643.762  94
   0   4  20 13171.4 580.755  95
   0  -4 -20 12712.4 623.159  88
   0   4 -20 12435.8 588.497  85
   0   4 -20 13957.7 618.410  88
   0  -4 -20 15064.6 657.420  86
   0  -4 -20 12802.6 627.771  33
   0   4 -20 14487.6 634.179  33
   0   4  20 13911.4 597.112  70
   0  -4 -20 14308.9 644.393  71
   0  -4 -20 14214.4 645.867  62
   0   4  20 13821.2 574.294  65
   0  -4 -20 14001.0 645.458  42
   0   4 -20 14371.2 628.539  42
   0   4 -21 14581.6 632.414  28
   0   4 -21 14804.7 635.954  24
   0  -4 -21 14832.2 636.104  22
   0  -4 -21 14289.7 677.359  94
   0   4  21 14505.4 611.956  95
   0   4 -21 14523.9 624.707  85
   0  -4 -21 14248.3 669.994  86
   0  -4 -21 14098.7 662.551  88
   0   4 -21 15499.7 667.088  33
   0   4 -21 14523.8 629.107  36
   0  -4 -21 15859.3 684.723  71
   0   4  21 14298.0 622.466  70
   0  -4 -21 15099.3 677.662  62
   0  -4 -21 15965.5 686.089  42
   0   4  21 13467.8 623.081  47
   0   4 -21 14001.2 650.812  42
   0  -4 -22 28529.7 1015.70  22
   0  -4 -22 25344.2 970.437  24
   0   4 -22 26834.4 1005.75  28
   0   4 -22 25710.6 1000.62  24
   0   4  22 25470.5 972.040  95
   0   4 -22 24397.1 975.119  85
   0  -4 -22 26085.1 1046.20  88
   0   4 -22 25671.7 992.931  36
   0   4 -22 26294.2 1030.32  33
   0   4  22 24857.8 988.536  70
   0  -4 -22 28733.7 1062.88  62
   0   4  22 24255.3 989.077  47
   0   4 -22 23826.7 1011.49  42
   0  -4 -22 25448.8 1043.18  42
   0   4  23 2853.92 204.182  47
   0   4 -23 2621.59 213.911  42
   0  -4 -23 2931.92 234.979  42
   0  -4 -23 2715.11 224.590  88
   0   4 -23 3242.59 230.114  33
   0   4 -23 2953.15 197.422  36
   0   4  23 2501.04 196.663  39
   0   4  23 2609.43 194.413  70
   0  -4 -23 3023.31 241.248  62
   0   4 -23 2801.54 202.431  28
   0  -4 -23 2903.05 204.025  22
   0   4 -23 2796.09 201.260  24
   0  -4 -24 2489.26 210.532  88
   0   4  24 2701.89 197.301  80
   0   4 -24 2501.35 200.219  42
   0   4 -24 2307.88 163.083  37
   0   4  24 2995.99 193.768  39
   0   4 -24 2951.63 209.608  33
   0   4 -24 2533.17 170.067  36
   0   4  24 2632.66 176.243  70
   0  -4 -24 2665.38 215.521  42
   0   4  24 2539.60 182.022  47
   0  -4 -24 2798.85 186.194  22
   0   4 -24 2532.18 178.083  24
   0   4 -24 2523.08 180.456  28
   0   4  25 1495.96 135.138  47
   0  -4 -25 2025.30 175.196  42
   0   4  25 1953.48 154.823  51
   0  -4 -25 2184.88 184.112  88
   0   4  25 1791.55 152.823  80
   0   4 -25 1917.95 162.659  33
   0   4  25 1931.18 148.811  39
   0   4 -25 1626.63 155.826  42
   0   4  25 2119.61 158.225  77
   0   4  25 1718.30 130.452  70
   0   4 -25 1823.42 137.415  24
   0   4 -25 1844.68 139.954  28
   0  -4 -25 2116.37 145.256  22
   0   4 -26 14534.3 541.883  28
   0  -4 -26 12038.7 522.898  22
   0  -4  26 12758.7 527.274 100
   0   4  26 15256.7 564.324  80
   0  -4 -26 16383.8 604.001  88
   0   4 -26 11363.2 551.536  42
   0   4 -26 15695.9 578.776  33
   0   4  26 14831.3 548.811  39
   0   4  26 15922.1 568.331  77
   0   4 -26 15616.0 568.938  64
   0  -4 -26 15114.6 590.266  42
   0   4  26 15269.0 564.249  51
   0   4  27 4815.91 236.667  77
   0   4  27 5036.69 240.442  51
   0  -4 -27 4955.73 259.829  42
   0  -4 -27 5426.89 265.638  33
   0   4  27 4569.91 232.632  80
   0  -5   0 82.5146 44.1068   6
   0   5   0 89.2574 42.3329  10
   0  -5   0 50.7761 21.2659  16
   0  -5   0 61.5566 9.36737  20
   0   5   0 24.4788 42.5664   3
   0   5   1 6365.08 274.437   6
   0   5   1 6819.16 269.863  10
   0  -5   1 6624.03 266.364  10
   0   5   1 6572.63 276.235   3
   0   5  -1 6729.46 280.544   3
   0  -5  -1 6473.93 275.400   6
   0  -5   1 6867.06 227.998  20
   0  -5   1 6659.93 272.329   6
   0   5  -1 6590.68 277.504   9
   0  -5  -1 6179.59 248.874  16
   0  -5   1 7128.88 247.136  16
   0  -5  -1 6837.72 228.212  20
   0   5  -1 6716.06 268.552  10
   0   5  -1 6920.83 267.146  15
   0   5  -2 157945. 5430.43   9
   0   5  -2 168997. 5436.53   3
   0   5  -2 166951. 5415.63  15
   0  -5   2 161411. 5417.89  10
   0  -5  -2 161342. 5378.11  20
   0   5   2 156586. 5421.94  10
   0   5   2 156361. 5438.04   9
   0   5   2 166658. 5403.36  16
   0  -5   2 163509. 5424.78   6
   0  -5  -2 167943. 5432.69  17
   0  -5   2 165206. 5398.02  16
   0   5  -3 55802.3 1786.34  15
   0  -5  -3 53621.8 1811.24   2
   0  -5   3 51496.2 1796.45   6
   0   5   3 52227.2 1814.59   9
   0  -5   3 54769.9 1775.83  16
   0  -5  -3 52346.3 1751.98  20
   0   5   3 51436.4 1798.67  10
   0   5  -3 55690.1 1807.38   9
   0  -5   3 51488.9 1792.08  10
   0   5   3 53100.5 1780.74  16
   0   5  -3 54098.7 1812.70   3
   0  -5  -3 52446.2 1808.23  17
   0   5  -4 1251.10 70.3270   4
   0  -5  -4 1205.38 91.5986  17
   0   5  -4 1461.87 90.3649   9
   0  -5  -4 1158.91 90.3560  18
   0   5  -4 1363.04 97.9660   3
   0  -5  -4 1143.94 92.5938   2
   0  -5  -4 1044.16 42.5739  20
   0  -5   4 1412.80 88.1174   9
   0  -5   4 1206.81 80.6574  10
   0  -5   4 1325.84 84.0514   6
   0  -5   4 1338.34 70.0491  16
   0   5   4 1153.76 93.7408   9
   0   5   4 1388.75 74.7125  16
   0   5   4 1319.62 87.4877  10
   0  -5   4 1173.77 41.4343  19
   0   5  -4 1204.82 79.0426   7
   0   5   5 70614.5 2459.07   4
   0   5   5 73723.5 2456.16  16
   0  -5   5 72114.0 2414.73  19
   0  -5  -5 74630.1 2482.57  13
   0   5   5 73072.0 2478.16   6
   0   5   5 73183.8 2484.83   9
   0   5  -5 76097.3 2438.05   1
   0  -5  -5 71189.9 2481.43  17
   0  -5   5 70074.3 2459.45  10
   0  -5  -5 70372.2 2482.59   2
   0   5   5 74539.4 2474.47  10
   0   5  -5 73086.4 2457.62   7
   0  -5  -5 74967.4 2484.61  18
   0  -5   5 73726.9 2481.82   3
   0  -5   5 74225.7 2464.13   6
   0   5  -5 74090.4 2451.63   4
   0   5  -5 76630.3 2470.29   9
   0  -5   5 76948.5 2466.61   9
   0   5  -5 75075.4 2484.23   3
   0   5  -6 108578. 3879.38  24
   0   5  -6 117990. 3856.06   9
   0   5   6 104126. 3860.90  10
   0  -5  -6 116929. 3803.93  20
   0  -5   6 122879. 3856.65   6
   0  -5   6 115857. 3851.54   9
   0  -5  -6 114439. 3803.50  19
   0   5   6 113254. 3849.47  16
   0   5  -6 117505. 3842.13   7
   0   5   6 116744. 3872.89   6
   0   5   6 111945. 3876.24   9
   0  -5  -6 114025. 3877.88   2
   0  -5   6 114462. 3802.35  19
   0  -5  -6 111127. 3872.18  18
   0  -5   6 114199. 3852.83  10
   0  -5  -6 121724. 3877.07  13
   0   5  -6 116297. 3875.90   3
   0   5  -6 119257. 3846.20   4
   0   5   6 114972. 3853.78   4
   0  -5  -6 111992. 3876.64  17
   0  -5   6 119614. 3877.01   3
   0  -5  -6 117391. 3892.51  94
   0   5   6 116673. 3878.29  92
   0   5  -6 107591. 3888.22  97
   0   5   6 111599. 3872.10  91
   0   5  -6 93778.0 3886.35  90
   0   5  -6 116135. 3897.71  68
   0  -5  -6 110428. 3879.05  74
   0  -5  -6 110774. 3877.67  47
   0   5   6 116091. 3876.47  65
   0  -5  -6 107380. 3880.72  32
   0   5  -6 112759. 3878.95  33
   0   5  -6 114634. 3889.58  35
   0  -5  -7 25222.9 949.775  94
   0   5  -7 26343.0 949.261  97
   0   5   7 25185.1 931.657  91
   0   5   7 26072.0 937.688  92
   0   5  -7 26337.8 951.290  35
   0  -5  -7 26179.3 947.028  32
   0   5  -7 26181.9 933.783  42
   0   5  -7 25384.0 939.898  33
   0  -5  -7 25347.8 933.912  71
   0   5   7 26289.0 932.746  76
   0  -5  -7 25911.0 942.075  74
   0   5  -7 26320.8 958.309  68
   0  -5  -7 25468.1 940.228  42
   0  -5  -7 27330.3 946.895  47
   0  -5  -7 25050.3 929.087  13
   0  -5  -7 25288.5 859.181  19
   0  -5  -7 24438.4 934.401   2
   0   5   7 25091.8 933.866   9
   0  -5   7 26025.7 857.799  19
   0  -5   7 25780.2 934.885   3
   0   5   7 25378.9 926.243  10
   0  -5   7 25927.2 913.302  10
   0   5   7 26609.0 933.213   6
   0   5   7 26067.3 916.075   4
   0   5  -7 25861.1 906.982   4
   0   5  -7 26164.6 917.720   5
   0  -5  -7 25156.7 930.819  18
   0   5   7 25437.8 911.828  16
   0   5   7 24578.3 927.251   7
   0  -5  -7 25465.8 938.566  17
   0   5  -7 27705.3 893.235   7
   0   5  -7 26320.9 910.500   9
   0  -5  -7 26015.4 859.628  20
   0  -5   7 26328.6 905.467   9
   0   5   8 15481.3 592.012  25
   0   5  -8 15359.4 602.757  28
   0  -5   8 15839.5 575.322   9
   0   5  -8 15558.0 554.895   7
   0  -5  -8 14734.6 602.866  13
   0   5   8 16045.6 611.610   9
   0  -5   8 15597.2 611.950   8
   0   5  -8 15788.2 586.590   4
   0  -5  -8 16170.2 532.567  20
   0  -5   8 15985.7 599.549  12
   0  -5   8 16270.6 618.470  11
   0  -5  -8 15918.1 532.127  19
   0   5   8 15498.7 590.061  16
   0   5   8 15499.2 606.621   6
   0   5   8 15266.0 602.134   7
   0   5  -8 15614.4 592.574   5
   0  -5   8 15358.8 607.189   3
   0  -5   8 16029.5 530.354  19
   0  -5  -8 15172.6 614.752  17
   0  -5  -8 15618.9 614.300   2
   0   5   8 15687.6 603.183  10
   0   5   8 16112.5 595.917   4
   0  -5   8 15475.8 588.369  10
   0  -5  -8 17805.6 617.416 102
   0   5   8 16153.1 614.911  92
   0  -5  -8 16671.6 632.210  94
   0   5   8 15072.5 606.826  91
   0   5  -8 15115.4 631.782  90
   0  -5  -8 15278.7 621.867  32
   0   5  -8 16032.4 619.699  33
   0   5  -8 16102.3 628.306  35
   0   5  -8 15673.9 610.784  73
   0   5   8 16007.2 606.257  76
   0  -5  -8 15603.3 615.439  71
   0  -5  -8 14577.1 610.315  62
   0  -5  -8 15545.9 616.854  58
   0  -5  -8 16776.4 623.303  42
   0  -5  -8 17441.6 629.481  47
   0   5  -8 18297.8 621.130  42
   0   5  -9 106591. 3439.35  28
   0   5   9 96367.1 3415.71  25
   0   5  -9 83809.2 3356.67   7
   0  -5   9 109625. 3452.07   8
   0  -5   9 103648. 3395.63   9
   0  -5   9 99206.2 3446.74  11
   0  -5   9 101331. 3402.02  14
   0   5   9 98967.0 3436.57   9
   0  -5   9 101980. 3419.21  10
   0  -5  -9 102089. 3352.61  20
   0  -5  -9 97437.6 3440.73  21
   0   5   9 98207.0 3429.72   7
   0  -5   9 103540. 3427.28  12
   0  -5   9 103057. 3350.04  19
   0   5   9 102965. 3428.23   4
   0   5   9 105001. 3442.64   6
   0   5  -9 105073. 3423.95   5
   0  -5  -9 102885. 3352.24  19
   0   5   9 103269. 3424.04  16
   0  -5  -9 103901. 3443.54 102
   0  -5  -9 107705. 3470.42  94
   0   5  -9 94983.4 3441.28  96
   0   5   9 104105. 3444.96  92
   0   5   9 94500.8 3431.93  91
   0   5  -9 101694. 3463.81  90
   0  -5  -9 104683. 3459.31  32
   0   5  -9 100909. 3463.59  35
   0   5  -9 102553. 3450.83  33
   0   5   9 101903. 3432.66  76
   0   5  -9 98082.1 3436.22  73
   0  -5  -9 100093. 3451.19  71
   0  -5  -9 100040. 3450.63  62
   0  -5  -9 103562. 3455.17  58
   0  -5  -9 110432. 3465.21  47
   0   5  -9 107875. 3446.66  42
   0  -5  -9 99899.7 3456.03  42
   0   5 -10 8961.07 371.695  28
   0   5 -10 7345.92 368.605  24
   0   5  10 8337.20 349.393  25
   0  -5 -10 7943.21 371.139  22
   0   5  10 7887.87 357.733   4
   0  -5 -10 8518.60 287.241  20
   0  -5  10 7969.11 374.862  11
   0  -5  10 7922.73 369.550   8
   0   5  10 7809.75 355.322   7
   0   5 -10 8578.53 356.213   5
   0  -5  10 8463.26 352.856  10
   0  -5 -10 7695.44 362.098  12
   0   5  10 7679.28 363.712   6
   0  -5 -10 8558.25 286.812  19
   0  -5 -10 8391.76 368.385  11
   0   5  10 8261.07 357.712  16
   0  -5 -10 8455.22 374.201  21
   0  -5  10 7993.20 353.289  12
   0  -5 -10 9503.22 380.575 102
   0   5 -10 9214.08 384.181  96
   0   5  10 8873.60 372.400  91
   0  -5 -10 9130.77 401.028  94
   0   5  10 9560.93 384.636  92
   0   5 -10 9186.20 400.325  90
   0   5 -10 9689.41 368.715  88
   0   5 -10 8605.27 392.141  35
   0   5 -10 9234.33 388.082  33
   0  -5 -10 8835.79 391.850  32
   0   5 -10 8416.12 366.862  73
   0   5  10 9029.73 369.337  76
   0  -5 -10 8282.01 384.554  71
   0  -5 -10 8410.57 386.430  58
   0  -5 -10 8834.74 391.457  62
   0   5 -10 9220.34 381.689  42
   0  -5 -10 8544.55 387.079  42
   0  -5 -10 9598.00 404.927  47
   0  -5 -11 15172.7 648.876  22
   0   5 -11 16361.6 646.393  28
   0   5 -11 16121.1 658.183  24
   0   5  11 16758.2 622.240  25
   0  -5  11 15857.7 656.916  11
   0  -5 -11 16458.1 655.806  21
   0  -5 -11 16495.6 556.189  19
   0  -5 -11 16723.7 556.687  20
   0   5  11 17366.3 645.087  16
   0  -5  11 16393.8 630.650  12
   0   5  11 15768.1 647.449   6
   0   5 -11 16348.3 634.617   5
   0  -5  11 15524.3 627.749  10
   0  -5  11 14645.3 644.938   8
   0  -5 -11 17957.3 658.295 102
   0   5  11 16190.6 644.395  91
   0   5  11 18302.2 661.585  92
   0  -5 -11 17086.6 680.821  94
   0   5 -11 16709.6 657.762  96
   0   5 -11 18920.0 651.753  88
   0   5 -11 17129.2 677.455  90
   0   5 -11 16563.4 663.366  33
   0  -5 -11 17186.9 673.874  32
   0   5  11 18150.5 646.076  76
   0   5 -11 17197.6 649.458  73
   0  -5 -11 16831.2 669.690  71
   0  -5 -11 16663.9 670.769  58
   0  -5 -11 17029.4 673.117  62
   0  -5 -11 17225.6 671.970  42
   0   5 -11 17870.3 663.842  42
   0  -5 -11 17882.6 680.528  47
   0  -5 -12 34396.1 1311.00  22
   0   5 -12 39255.5 1333.74  24
   0  -5 -12 36554.5 1203.52  19
   0  -5  12 33755.3 1314.64  11
   0  -5  12 37748.1 1319.56   8
   0  -5  12 36190.6 1283.41  12
   0  -5 -12 34551.2 1312.14  21
   0   5  12 37211.2 1303.96  16
   0  -5 -12 35976.6 1203.95  20
   0   5  12 38477.9 1315.61  92
   0  -5 -12 36040.2 1341.35  94
   0   5 -12 35723.2 1309.94  96
   0   5  12 36275.7 1302.03  91
   0  -5 -12 35317.5 1306.70 102
   0   5 -12 38502.3 1305.74  88
   0   5 -12 37739.6 1337.81  90
   0   5 -12 34582.5 1319.17  33
   0  -5 -12 36399.3 1331.10  32
   0   5 -12 35994.3 1297.95  73
   0  -5 -12 37128.9 1334.54  71
   0   5  12 35512.1 1290.50  76
   0  -5 -12 36314.2 1335.60  62
   0  -5 -12 33147.1 1331.84  58
   0   5  12 35335.0 1307.82  65
   0   5 -12 36298.2 1317.71  42
   0  -5 -12 33377.4 1325.25  42
   0   5 -13 17548.3 720.569  24
   0  -5 -13 19441.8 715.738  26
   0  -5  13 16076.8 693.664  17
   0   5 -13 16869.6 703.360  96
   0   5  13 18234.1 703.670  91
   0  -5 -13 18041.2 709.876 102
   0   5  13 18308.9 712.534  92
   0  -5 -13 18261.2 749.009  94
   0  -5 -13 19262.3 753.718  86
   0   5 -13 18982.6 710.195  88
   0   5 -13 18272.9 732.254  90
   0   5 -13 19098.3 744.611  35
   0  -5 -13 18287.1 735.078  32
   0   5 -13 17929.7 726.514  33
   0  -5 -13 18002.4 735.004  71
   0   5  13 17953.5 691.443  76
   0   5 -13 17721.9 693.613  73
   0   5  13 17595.7 710.286  65
   0  -5 -13 17699.5 736.440  62
   0  -5 -13 17848.3 736.479  42
   0   5 -13 18312.4 724.473  42
   0  -5 -14 23400.5 869.750  26
   0   5 -14 20804.6 875.391  24
   0  -5 -14 22477.9 905.077  94
   0   5 -14 20547.1 854.183  96
   0   5  14 22539.4 859.165  91
   0  -5 -14 23640.2 873.063 102
   0   5  14 22455.7 868.005  92
   0   5 -14 24130.9 874.515  88
   0  -5 -14 21870.2 903.608  86
   0   5 -14 22322.4 888.228  90
   0   5 -14 22582.7 888.962  33
   0   5 -14 24108.3 910.963  35
   0  -5 -14 22042.2 893.365  32
   0   5 -14 22828.0 846.158  73
   0  -5 -14 23431.6 903.531  71
   0   5  14 22502.6 870.579  65
   0  -5 -14 22937.8 904.629  62
   0   5 -14 22267.1 882.703  42
   0  -5 -14 22091.7 896.889  42
   0  -5 -15 627.342 97.6681  26
   0   5 -15 830.540 116.386  24
   0   5  15 657.094 109.068  95
   0  -5 -15 684.351 100.162 102
   0   5 -15 504.010 85.8578  96
   0   5  15 641.901 107.680  92
   0   5  15 506.739 96.8769  91
   0   5 -15 549.636 111.742  85
   0   5 -15 543.943 104.302  90
   0  -5 -15 429.649 108.312  86
   0   5 -15 610.359 96.1940  88
   0   5 -15 583.995 110.920  33
   0   5 -15 669.885 121.080  35
   0   5 -15 687.561 111.190  42
   0  -5 -15 583.422 119.939  71
   0  -5 -15 674.242 123.926  62
   0   5  15 612.644 106.800  65
   0  -5 -15 690.944 124.954  42
   0   5 -16 578.412 110.847  24
   0   5 -16 745.845 109.520  28
   0  -5 -16 683.887 97.9328  26
   0  -5 -16 556.386 107.684  22
   0  -5 -16 601.335 105.502  21
   0   5 -16 677.498 96.1672  96
   0  -5 -16 551.501 93.4797 102
   0   5  16 624.202 107.323  92
   0   5  16 686.553 98.5902  91
   0   5  16 710.482 122.492  95
   0   5 -16 369.042 104.591  90
   0   5 -16 709.092 125.807  85
   0  -5 -16 718.141 128.634  86
   0   5 -16 433.167 92.1258  88
   0   5 -16 532.273 111.078  42
   0   5 -16 556.433 116.887  33
   0   5 -16 496.807 124.749  35
   0  -5 -16 681.383 130.508  71
   0  -5 -16 642.168 123.675  62
   0   5  16 912.697 118.868  65
   0  -5 -16 547.726 117.891  42
   0  -5 -17 30654.0 1144.47  26
   0   5 -17 29424.5 1147.43  28
   0   5 -17 31141.8 1174.40  24
   0  -5 -17 30754.0 1166.65  22
   0  -5 -17 31181.0 1165.98  21
   0  -5 -17 28222.7 1135.25 102
   0   5  17 30562.3 1143.21  92
   0   5  17 29691.6 1129.09  91
   0   5  17 30294.1 1154.54  95
   0   5 -17 28618.7 1167.13  85
   0   5 -17 31344.5 1166.67  90
   0  -5 -17 31391.8 1206.73  86
   0   5 -17 29993.3 1178.25  33
   0   5 -17 30754.1 1194.94  35
   0  -5 -17 31248.2 1198.84  71
   0   5  17 31330.8 1152.61  65
   0  -5 -17 32323.5 1204.91  62
   0   5 -17 29995.4 1172.84  42
   0  -5 -17 30840.3 1199.02  42
   0   5 -18 120.797 79.1185  28
   0   5 -18 11.1127 85.1634  24
   0  -5 -18-11.0002 81.3447  22
   0  -5 -18 32.0051 80.3392  21
   0   5  18 45.2414 76.7259  92
   0   5  18 29.8986 89.6983  95
   0  -5 -18 45.0857 60.2044 102
   0   5 -18 173.495 88.6384  85
   0  -5 -18 13.6791 89.2058  86
   0   5 -18 111.206 79.4580  90
   0   5 -18 89.9447 103.431  35
   0   5 -18 58.7029 86.0094  42
   0   5 -18 95.8777 93.4126  33
   0   5 -18-10.8694 76.5684  36
   0  -5 -18 13.0323 102.417  71
   0   5  18 123.323 83.2215  65
   0  -5 -18 118.164 104.856  62
   0  -5 -18 52.8179 96.7286  42
   0  -5 -19 60253.8 2193.70  22
   0   5 -19 61438.6 2197.27  24
   0   5 -19 61756.8 2183.31  28
   0  -5 -19 61382.6 2190.84  21
   0   5  19 61267.0 2158.86  92
   0   5  19 62285.4 2181.95  95
   0   5 -19 60857.1 2176.87  90
   0  -5 -19 60563.8 2235.05  86
   0  -5 -19 59175.6 2212.18  88
   0   5 -19 57965.8 2194.96  85
   0  -5 -19 62824.3 2234.27  33
   0   5 -19 57460.8 2183.51  36
   0   5 -19 63498.7 2218.94  33
   0  -5 -19 65491.2 2241.17  71
   0   5  19 60273.8 2183.04  70
   0  -5 -19 64114.4 2237.12  62
   0   5  19 60300.2 2167.58  65
   0  -5 -19 60888.5 2230.44  42
   0   5 -19 61259.5 2206.05  42
   0  -5 -20 37455.3 1418.95  22
   0   5 -20 39178.9 1425.06  24
   0   5 -20 37444.1 1404.81  28
   0  -5 -20 38539.0 1416.95  21
   0   5  20 36108.6 1394.56  95
   0  -5 -20 39456.7 1473.47  86
   0   5 -20 37659.9 1421.64  85
   0  -5 -20 35423.1 1432.78  88
   0  -5 -20 37872.7 1455.37  33
   0   5 -20 37775.4 1415.84  36
   0   5 -20 38257.1 1437.21  33
   0   5  20 37825.7 1409.65  70
   0  -5 -20 40607.8 1469.71  71
   0   5  20 36905.7 1388.13  65
   0  -5 -20 40843.0 1466.36  62
   0   5  20 37569.9 1411.88  47
   0   5 -20 34808.1 1417.87  42
   0  -5 -20 39177.1 1462.64  42
   0   5 -21 7516.40 382.993  28
   0  -5 -21 7787.97 397.524  22
   0   5 -21 7654.00 392.963  24
   0  -5 -21 7436.25 430.733  94
   0   5  21 7351.21 374.938  95
   0   5 -21 6834.15 380.538  85
   0  -5 -21 7785.90 416.904  88
   0  -5 -21 8208.70 437.304  86
   0   5 -21 7410.93 385.617  36
   0  -5 -21 7842.88 428.611  33
   0   5 -21 7803.12 408.722  33
   0   5  21 7830.45 389.839  70
   0  -5 -21 7700.45 424.594  62
   0   5  21 7924.83 370.647  65
   0   5  21 7541.06 389.812  47
   0  -5 -21 8081.28 433.142  42
   0   5 -21 6585.95 390.694  42
   0  -5 -22 2770.37 208.832  22
   0   5 -22 2797.68 208.594  24
   0   5 -22 3298.56 212.170  28
   0   5  22 2754.26 196.638  95
   0  -5 -22 2690.94 223.810  88
   0   5 -22 2759.60 201.683  85
   0   5 -22 2905.81 207.159  36
   0  -5 -22 2963.07 242.054  33
   0   5 -22 2512.23 209.657  42
   0   5  22 2741.73 210.140  39
   0   5 -22 2905.31 222.569  33
   0   5  22 2742.88 205.335  70
   0  -5 -22 3137.24 244.150  62
   0   5  22 2790.30 210.666  47
   0  -5 -22 2755.51 229.990  42
   0   5 -23 8562.72 411.748  24
   0  -5 -23 8929.60 421.622  22
   0   5 -23 8445.92 403.818  28
   0   5  23 8530.89 393.986  95
   0   5 -23 8690.68 397.964  85
   0  -5 -23 9616.77 457.315  88
   0   5 -23 9211.62 439.776  33
   0   5 -23 9128.91 411.340  36
   0   5  23 8952.55 419.454  39
   0   5 -23 7623.85 417.413  42
   0   5  23 8679.12 410.222  70
   0  -5 -23 9898.59 467.083  62
   0   5  23 8881.37 420.353  47
   0  -5 -23 9640.33 460.901  42
   0  -5 -24 715.671 102.981  22
   0   5  24 689.648 108.866  47
   0  -5 -24 657.680 122.701  42
   0  -5 -24 860.309 125.759  88
   0   5  24 732.351 111.877  80
   0   5 -24 724.147 111.793  33
   0   5 -24 632.067 90.6053  36
   0   5 -24 685.044 95.1259  37
   0   5 -24 796.866 115.449  42
   0   5  24 743.156 106.222  39
   0   5  24 733.128 102.872  70
   0   5 -24 759.206 116.645  64
   0   5 -24 750.047 94.3909  28
   0   5 -24 891.152 105.646  24
   0  -5 -25 715.519 86.8271  22
   0   5  25 397.997 83.4455  47
   0   5  25 633.579 99.1642  51
   0  -5 -25 687.402 105.594  88
   0   5  25 649.783 96.6542  80
   0   5 -25 626.876 98.0000  33
   0   5  25 615.454 89.8409  39
   0  -5 -25 445.299 96.5929  42
   0   5  25 699.050 95.8789  77
   0   5  25 505.135 79.2404  70
   0   5 -25 648.484 99.4044  64
   0   5 -25 545.759 75.7815  28
   0   5 -25 661.209 83.5375  24
   0   5  26 6.09873 51.3440  51
   0   5  26 5.40193 48.3142  47
   0   5  26 74.9754 57.2743  80
   0   5  26 115.312 55.8010  39
   0  -5 -26 67.1726 62.8303  42
   0   5 -26-19.7212 57.6633  33
   0   5  26-12.5101 54.1423  77
   0   5 -26 12.6385 57.9275  64
   0  -5 -26 62.9417 44.3880  22
   0  -6   0 389600. 12835.8  87
   0  -6   0 379259. 12832.2  32
   0   6   0 385632. 12842.6  73
   0  -6   0 390769. 12761.8  20
   0   6   0 375421. 12826.1   3
   0   6   0 398343. 12816.4  10
   0   6   0 373333. 12830.9   9
   0  -6   0 370943. 12822.5   6
   0   6   0 376459. 12815.8  15
   0  -6   0 365184. 12784.3  16
   0   6   0 367050. 12831.6  24
   0   6  -1 93998.0 3107.67  97
   0  -6  -1 91330.3 3094.32  87
   0   6  -1 89272.5 3094.58  36
   0  -6  -1 88270.6 3092.28  32
   0   6   1 95330.0 3103.11  73
   0   6  -1 91902.8 3102.20  73
   0   6  -1 94237.5 3097.36  24
   0   6  -1 90958.0 3088.81  27
   0   6   1 89162.6 3091.45  27
   0  -6   1 88136.8 3079.44   6
   0   6  -1 91250.9 3088.15   3
   0   6  -1 89690.1 3072.26  10
   0   6  -1 90900.5 3070.95  15
   0   6  -1 90781.0 3089.37   9
   0   6   1 92658.4 3085.23   3
   0   6   1 90410.0 3078.74  15
   0  -6   1 91958.2 3041.49  16
   0   6   1 88610.9 3072.84  10
   0  -6  -1 91226.3 3020.65  20
   0  -6   2 18032.9 593.242  16
   0   6  -2 18057.9 642.327   3
   0   6  -2 17678.5 618.447  15
   0   6  -2 17949.5 640.866   9
   0  -6   2 17609.7 629.959   6
   0  -6   2 16718.2 619.813  10
   0   6   2 17152.9 626.355  10
   0   6   2 16927.3 632.705   6
   0  -6  -2 17756.8 636.453  17
   0  -6  -2 17174.8 571.727  20
   0   6   2 16823.4 632.713   3
   0   6   2 16315.5 642.225  92
   0   6  -2 16586.3 655.147  97
   0  -6  -2 16192.6 641.281  87
   0  -6  -2 16317.5 640.189  81
   0   6  -2 17290.2 647.406  36
   0  -6  -2 16879.4 644.448  32
   0   6   2 17544.1 640.611  65
   0   6  -2 15643.1 634.810  64
   0  -6  -2 16815.8 643.666  57
   0   6   2 17027.9 640.990  27
   0   6  -2 16396.3 643.637  24
   0  -6  -3 62319.7 2281.23  29
   0   6  -3 67597.1 2295.70  24
   0   6   3 63359.3 2285.56  27
   0  -6   3 68146.0 2273.65   6
   0  -6   3 69872.7 2239.60  16
   0   6  -3 65697.4 2273.82   7
   0   6   3 68059.7 2275.33  10
   0   6  -3 68258.7 2289.24   3
   0  -6  -3 69084.4 2215.59  20
   0   6  -3 67497.5 2257.40  15
   0   6  -3 67851.5 2283.26   9
   0   6   3 64977.2 2292.06   9
   0  -6   3 68610.1 2266.83  10
   0   6   3 68985.7 2247.77  16
   0   6   3 65178.2 2277.97   3
   0  -6  -3 65620.3 2282.44  17
   0   6   3 63854.1 2278.02   6
   0  -6  -3 66176.7 2286.88   2
   0   6   3 62880.2 2287.32  91
   0   6  -3 64684.5 2302.78  97
   0   6   3 65665.4 2285.74  95
   0  -6  -3 62150.5 2289.13  87
   0   6  -3 53180.7 2288.04  90
   0   6  -3 61659.5 2289.44  36
   0  -6  -3 65938.6 2292.87  32
   0   6   3 61560.7 2288.43  76
   0  -6  -3 65186.9 2291.73  74
   0   6   3 66237.7 2288.99  65
   0   6  -3 59532.7 2282.52  64
   0  -6  -3 65420.2 2289.89  49
   0   6  -4 2924.54 178.087  24
   0  -6  -4 2714.01 164.701  29
   0   6   4 3081.13 172.492  27
   0  -6  -4 3435.62 176.100   2
   0  -6  -4 3057.57 108.377  20
   0   6   4 3590.18 147.686   4
   0  -6   4 3199.78 133.756  16
   0  -6   4 3062.81 153.137  10
   0  -6  -4 3307.03 176.768  18
   0   6   4 3401.67 166.907  10
   0   6  -4 3398.92 176.723   3
   0   6   4 3407.10 143.250  16
   0  -6  -4 3147.93 107.964  19
   0   6  -4 3733.56 173.079   9
   0   6  -4 3380.78 160.796   7
   0   6  -4 3621.78 138.712   4
   0  -6  -4 3398.03 173.678  17
   0  -6   4 3251.04 107.280  19
   0   6   4 3301.55 176.583   9
   0  -6   4 3360.52 160.603   6
   0   6   4 2710.92 173.887  91
   0   6  -4 2703.70 181.223  97
   0   6   4 2674.76 170.927  92
   0   6   4 2825.56 171.149  95
   0   6  -4 2373.36 174.353  90
   0  -6  -4 2646.98 171.644  87
   0  -6  -4 3104.17 179.272  32
   0   6  -4 3172.14 183.362  35
   0   6  -4 2738.68 171.885  33
   0   6  -4 2839.04 172.781  36
   0  -6  -4 2788.65 171.966  74
   0   6   4 2630.92 173.605  76
   0   6   4 3125.54 166.851  70
   0   6  -4 2656.42 174.855  73
   0   6   4 2834.67 175.928  72
   0   6  -4 2513.76 166.820  64
   0  -6  -4 2893.62 174.444  49
   0   6   5 2540.79 121.676  16
   0  -6  -5 2618.96 153.181   2
   0  -6   5 2398.95 131.569   6
   0   6  -5 2538.97 151.876   3
   0   6   5 2486.20 140.042  10
   0  -6   5 2544.05 131.115  10
   0  -6  -5 2506.89 149.731  13
   0   6  -5 2531.08 138.930   9
   0   6  -5 2670.21 110.260   1
   0   6  -5 2605.05 131.016   7
   0  -6   5 2467.63 81.7358  19
   0  -6  -5 2450.85 148.319  17
   0   6   5 2381.82 149.909   9
   0  -6  -5 2640.95 154.930  18
   0  -6   5 2334.73 112.510  16
   0   6   5 2806.16 127.459   4
   0   6  -5 2426.64 113.822   4
   0  -6  -5 1772.68 139.189 102
   0   6   5 1775.55 142.191  91
   0   6   5 2075.35 149.871  92
   0   6  -5 1660.05 147.973  90
   0   6  -5 2250.69 150.252  33
   0   6  -5 2264.71 150.674  36
   0   6  -5 2215.52 156.141  35
   0  -6  -5 2078.83 146.592  32
   0   6   5 1746.46 143.424  72
   0  -6  -5 1892.05 143.130  74
   0   6  -5 1814.77 145.884  73
   0   6   5 1863.60 145.447  76
   0  -6  -5 2149.35 144.686  42
   0  -6  -5 1890.77 143.408  49
   0   6  -5 2347.90 140.491  28
   0   6  -5 2162.56 149.021  24
   0   6   5 2029.86 139.627  27
   0   6  -6 2757.72 157.910  28
   0   6  -6 2316.93 164.938  24
   0  -6   6 2797.14 93.1032  19
   0  -6   6 3030.22 131.784  16
   0  -6  -6 2882.41 167.725   2
   0  -6   6 3093.26 147.986  10
   0  -6  -6 2667.81 94.2740  19
   0   6  -6 2948.52 151.916   9
   0   6   6 2711.48 164.371   9
   0   6  -6 2985.33 170.061   3
   0   6   6 2973.60 158.909  10
   0  -6  -6 3265.51 173.226  17
   0   6   6 3037.64 144.027   4
   0   6  -6 3154.62 141.937   7
   0  -6  -6 2505.30 94.3613  20
   0   6  -6 3047.19 114.363   1
   0  -6   6 3139.98 150.728   6
   0   6   6 3069.64 139.812  16
   0   6   6 3047.36 167.535   7
   0  -6  -6 2584.46 160.113  13
   0   6  -6 3395.56 138.089   4
   0  -6  -6 2894.31 167.159  18
   0  -6  -6 2412.42 168.597  94
   0   6   6 2483.24 166.695  91
   0   6   6 2511.25 167.879  92
   0  -6  -6 2487.90 161.775 102
   0   6  -6 2268.06 170.126  97
   0   6  -6 1922.33 163.049  90
   0   6  -6 2445.43 166.152  36
   0  -6  -6 2480.10 168.104  32
   0   6  -6 2740.64 168.942  33
   0   6  -6 2718.21 172.896  35
   0   6  -6 2169.82 159.646  73
   0  -6  -6 2580.52 166.080  74
   0   6   6 2431.23 164.916  72
   0   6   6 2421.59 163.545  76
   0   6   6 2692.98 167.368  65
   0  -6  -6 2291.51 151.878  63
   0  -6  -6 2737.51 165.907  42
   0  -6  -6 2686.04 167.762  49
   0   6  -7 4907.46 246.765  24
   0   6  -7 4500.53 227.927  28
   0   6   7 4270.85 220.399  25
   0  -6   7 5156.40 218.944   6
   0  -6   7 4891.83 159.254  19
   0  -6  -7 4986.00 240.402  13
   0  -6  -7 4631.33 161.180  20
   0   6   7 4355.64 230.222   7
   0   6   7 5227.50 219.757   4
   0   6  -7 5275.97 208.561   4
   0  -6  -7 4716.19 240.846  17
   0   6   7 5293.91 242.065   6
   0  -6  -7 4928.59 239.999  18
   0   6  -7 4741.82 201.011   7
   0  -6  -7 4664.97 160.827  19
   0   6   7 4668.47 210.525  16
   0   6  -7 5029.34 220.333   9
   0   6  -7 5172.48 224.848   5
   0   6   7 4729.20 228.929  10
   0  -6   7 4838.70 216.007  10
   0   6   7 4708.64 242.127  95
   0  -6  -7 4293.30 232.807 102
   0   6   7 4638.21 242.098  92
   0   6   7 4330.68 237.756  91
   0  -6  -7 4665.28 252.470  94
   0   6  -7 4465.67 253.460  97
   0   6  -7 4131.28 247.323  90
   0   6  -7 4568.92 247.951  35
   0  -6  -7 4979.56 250.469  32
   0   6  -7 5095.31 238.637  42
   0   6  -7 4327.93 240.734  36
   0   6  -7 4852.30 245.431  33
   0  -6  -7 4381.24 230.212  71
   0  -6  -7 4350.67 224.078  66
   0   6  -7 3891.57 234.640  73
   0   6   7 3928.33 227.439  72
   0   6   7 4266.06 235.388  76
   0  -6  -7 4336.10 238.941  74
   0   6   7 4555.86 239.252  65
   0  -6  -7 4541.53 232.424  58
   0  -6  -7 4479.51 229.217  63
   0  -6  -7 4303.76 237.868  42
   0   6   8 368.651 63.1581  25
   0   6  -8 377.609 68.1765  28
   0   6   8 410.151 84.8123  92
   0  -6  -8 529.493 77.4996 102
   0   6   8 343.888 77.8894  95
   0   6   8 452.724 86.6666  91
   0  -6  -8 364.175 84.6389  94
   0   6  -8 285.604 73.8268  33
   0   6  -8 365.907 71.9424  42
   0  -6  -8 268.235 80.6113  32
   0   6  -8 353.087 85.5116  35
   0  -6   8 253.866 50.6936   6
   0  -6   8 318.870 14.2899  19
   0   6  -8 297.626 36.3730   7
   0  -6   8 267.715 51.7119  10
   0  -6   8 234.282 67.7073  11
   0   6   8 276.212 61.6576  10
   0   6  -8 260.871 53.6537   5
   0  -6  -8 400.227 74.2080  21
   0  -6  -8 309.648 16.7912  19
   0  -6   8 256.355 66.6659   8
   0  -6  -8 362.059 18.4029  20
   0   6   8 258.507 49.8552  16
   0  -6  -8 351.141 69.5661  13
   0   6   8 227.115 65.3584   6
   0   6   8 304.225 53.7262   4
   0   6  -8 278.549 45.2278   4
   0   6  -8 185.830 44.7814   9
   0   6  -8 417.738 80.2119  73
   0   6   8 318.634 77.7251  76
   0  -6  -8 429.464 79.4356  71
   0   6   8 597.597 83.6606  72
   0  -6  -8 403.366 74.5000  58
   0   6   8 465.040 84.4901  65
   0  -6  -8 470.111 76.4622  62
   0  -6  -8 467.182 73.4959  66
   0  -6  -8 336.371 76.0970  42
   0   6  -9 9976.16 426.035  28
   0   6   9 9887.06 415.462  25
   0  -6  -9 10255.7 344.087  20
   0  -6   9 9728.58 401.390   6
   0  -6   9 10549.2 426.833  12
   0  -6   9 11266.1 415.211  10
   0  -6  -9 10079.2 343.551  19
   0  -6  -9 10103.5 437.584  21
   0   6   9 10634.5 412.921  16
   0   6   9 10299.9 434.515   6
   0   6  -9 9968.98 366.372   7
   0  -6   9 9458.37 437.250  11
   0   6   9 10922.3 419.612   4
   0   6   9 9896.01 426.384  10
   0   6  -9 9752.40 412.120   5
   0  -6   9 10018.1 435.751   8
   0  -6  -9 10964.1 441.710 102
   0   6   9 10152.9 435.932  91
   0   6   9 10217.6 438.492  92
   0  -6  -9 11465.8 467.979  94
   0   6   9 10928.5 443.366  95
   0   6  -9 11119.0 441.740  42
   0  -6  -9 10581.8 454.063  32
   0   6  -9 11939.1 469.021  35
   0   6  -9 10257.5 443.882  33
   0   6  -9 9926.94 436.797  73
   0   6   9 11746.4 443.664  76
   0  -6  -9 10420.3 442.274  71
   0   6   9 10517.6 428.829  72
   0  -6  -9 9883.38 439.305  58
   0  -6  -9 9810.09 434.413  62
   0   6   9 9933.23 434.503  65
   0  -6  -9 9688.98 442.682  42
   0   6 -10 3024.08 185.653  28
   0  -6 -10 3220.59 197.266  22
   0   6  10 2875.35 172.960  25
   0  -6  10 3160.32 195.340   8
   0  -6  10 3093.87 198.792  11
   0  -6 -10 3114.83 196.663  21
   0   6  10 3084.00 188.485  10
   0   6  10 3268.46 177.672  16
   0   6 -10 3267.50 178.557   5
   0  -6  10 3254.35 182.692  12
   0   6  10 3124.27 189.822   6
   0   6  10 3340.29 199.411  91
   0  -6 -10 3377.91 198.411 102
   0   6 -10 2957.16 198.589  96
   0   6  10 3167.82 198.668  92
   0  -6 -10 3393.80 217.589  94
   0   6  10 3164.76 198.099  95
   0   6 -10 3197.02 218.281  90
   0   6 -10 3401.99 218.890  35
   0   6 -10 3264.83 197.573  42
   0  -6 -10 3432.43 213.546  32
   0   6 -10 3191.06 201.215  33
   0   6 -10 3144.62 195.521  73
   0   6  10 2878.05 180.782  72
   0   6  10 3838.92 204.915  76
   0  -6 -10 3059.18 198.678  58
   0   6  10 3033.15 195.361  65
   0  -6 -10 3001.04 197.630  62
   0  -6 -10 3199.45 204.613  42
   0   6 -11 94525.3 3221.75  28
   0  -6 -11 89265.8 3230.66  22
   0   6  11 91859.8 3198.00  25
   0  -6  11 96041.7 3210.99  12
   0   6  11 96468.0 3209.85  16
   0  -6  11 85675.0 3227.37   8
   0  -6 -11 92027.0 3232.40  21
   0   6 -11 94852.8 3205.98   5
   0  -6 -11 95417.8 3264.08  94
   0   6 -11 94400.5 3243.92  96
   0  -6 -11 97335.1 3233.41 102
   0   6  11 97922.6 3238.22  95
   0   6  11 96940.7 3238.21  92
   0   6  11 91728.0 3224.90  91
   0   6 -11 96453.0 3264.90  90
   0  -6 -11 91727.4 3248.91  32
   0   6 -11 94339.2 3234.47  42
   0   6 -11 100153. 3268.04  35
   0   6 -11 92493.7 3237.64  36
   0   6 -11 96140.4 3244.01  33
   0   6  11 92624.1 3217.21  76
   0  -6 -11 96655.1 3247.00  71
   0   6 -11 89438.1 3223.59  73
   0  -6 -11 95046.6 3246.27  58
   0  -6 -11 93807.4 3244.11  62
   0   6  11 95528.9 3234.77  65
   0  -6 -11 92023.5 3249.17  42
   0   6  12 8850.19 386.579  25
   0   6 -12 9312.65 414.481  28
   0  -6 -12 8866.99 424.284  22
   0   6 -12 9690.80 436.287  24
   0  -6 -12 9788.86 432.383  21
   0   6 -12 10046.3 405.865   5
   0   6  12 10541.2 414.060  16
   0  -6 -12 9226.58 420.118 102
   0   6  12 9562.79 428.804  92
   0   6  12 8893.98 416.073  91
   0  -6 -12 9113.19 449.789  94
   0   6  12 9082.24 424.474  95
   0   6 -12 8635.83 422.783  96
   0   6 -12 8971.11 442.663  90
   0   6 -12 9230.02 430.870  36
   0   6 -12 9341.16 424.569  42
   0  -6 -12 10311.4 453.585  32
   0   6 -12 9369.38 434.787  33
   0  -6 -12 9318.30 438.325  71
   0   6  12 9181.84 409.568  76
   0   6 -12 8945.86 414.635  73
   0  -6 -12 9172.98 435.511  62
   0   6  12 9982.96 432.346  65
   0  -6 -12 9020.04 433.498  58
   0  -6 -12 9462.69 442.291  42
   0   6 -13 351.147 81.9936  28
   0   6 -13 590.676 110.448  24
   0  -6 -13 490.454 97.6944  22
   0  -6 -13 454.861 87.6854  26
   0  -6 -13 413.842 95.5192  21
   0   6 -13 535.960 97.0477  96
   0   6  13 541.441 98.2979  91
   0   6  13 507.937 99.3909  92
   0  -6 -13 465.538 87.2989 102
   0   6  13 515.409 103.085  95
   0  -6 -13 639.105 112.334  94
   0   6 -13 591.402 114.158  90
   0  -6 -13 502.142 108.954  86
   0   6 -13 355.281 98.4983  33
   0  -6 -13 422.646 102.440  32
   0   6 -13 400.626 99.7038  36
   0   6 -13 516.436 91.7544  42
   0   6  13 550.891 92.2706  76
   0   6 -13 390.857 82.5583  73
   0   6  13 473.822 98.3169  65
   0  -6 -13 922.352 126.121  62
   0  -6 -13 429.286 100.022  42
   0  -6 -14 1016.50 117.669  26
   0  -6 -14 1056.11 133.862  22
   0   6 -14 964.549 132.680  24
   0   6 -14 1214.77 125.219  28
   0  -6 -14 956.550 125.452  21
   0  -6 -14 731.551 134.822  94
   0   6  14 1030.46 131.030  92
   0   6 -14 1179.55 129.615  96
   0   6  14 1102.12 135.943  95
   0   6  14 1212.23 135.048  91
   0  -6 -14 1097.95 120.137 102
   0   6 -14 1192.48 144.217  85
   0  -6 -14 1151.80 143.872  86
   0   6 -14 1134.36 144.214  90
   0   6 -14 1277.80 141.088  33
   0   6 -14 908.643 122.534  36
   0  -6 -14 1097.39 139.472  32
   0   6 -14 1174.01 132.965  42
   0   6 -14 1092.55 115.259  73
   0   6  14 1019.17 116.047  76
   0  -6 -14 1153.94 145.878  71
   0   6  14 1054.54 130.768  65
   0  -6 -14 1428.33 152.435  62
   0  -6 -14 1010.24 140.425  42
   0   6 -15 57036.9 2006.04  24
   0  -6 -15 58008.5 1984.49  26
   0   6 -15 56983.7 1984.56  28
   0   6  15 56318.7 1990.90  92
   0  -6 -15 53232.8 1976.26 102
   0   6  15 54063.4 1991.45  95
   0   6  15 56040.6 1980.72  91
   0  -6 -15 55020.3 2035.22  94
   0   6 -15 54697.0 1981.00  96
   0  -6 -15 55805.6 2035.75  86
   0   6 -15 55515.6 2019.71  90
   0   6 -15 53223.2 2010.26  85
   0   6 -15 53068.7 1997.68  36
   0  -6 -15 58585.2 2026.64  32
   0   6 -15 55575.4 2006.99  33
   0   6 -15 56495.3 2038.70  35
   0  -6 -15 57753.1 2027.30  71
   0   6 -15 52055.5 1949.92  73
   0   6  15 56795.4 1995.24  65
   0  -6 -15 58884.1 2027.82  62
   0  -6 -15 54552.5 2018.14  42
   0   6 -15 57734.3 2009.07  42
   0  -6 -16 10000.3 460.279  26
   0   6 -16 10076.2 484.563  24
   0   6 -16 10421.1 466.507  28
   0  -6 -16 9896.15 458.061 102
   0  -6 -16 9179.02 498.157  94
   0   6  16 10639.4 474.861  92
   0   6  16 9878.42 458.856  91
   0   6  16 9849.54 474.387  95
   0   6 -16 10115.5 457.646  96
   0   6 -16 10115.6 495.546  85
   0   6 -16 10323.9 494.819  90
   0  -6 -16 10653.2 515.934  86
   0   6 -16 9310.70 478.890  33
   0   6 -16 9591.18 476.732  36
   0   6 -16 9781.96 478.784  42
   0   6 -16 10497.9 517.994  35
   0  -6 -16 10398.4 503.563  71
   0   6  16 10101.0 469.250  65
   0  -6 -16 10610.0 503.259  62
   0  -6 -16 10184.8 501.269  42
   0   6 -17 11019.9 533.017  24
   0   6 -17 11206.6 514.268  28
   0  -6 -17 11520.7 511.753  26
   0   6 -17 11392.2 499.686  96
   0   6  17 11542.8 527.784  95
   0   6  17 11964.2 525.600  92
   0   6  17 11440.5 510.103  91
   0  -6 -17 11490.6 509.254 102
   0   6 -17 11716.7 544.152  90
   0  -6 -17 11464.0 568.542  86
   0   6 -17 11792.3 553.749  85
   0   6 -17 11963.5 567.547  35
   0   6 -17 11338.5 536.452  42
   0   6 -17 11518.5 538.975  36
   0   6 -17 11042.3 537.913  33
   0   6  17 11762.9 535.424  70
   0  -6 -17 12712.0 569.140  71
   0   6  17 10916.4 519.525  65
   0  -6 -17 11461.7 554.119  62
   0  -6 -17 11641.4 558.700  42
   0   6 -18 10213.5 472.117  28
   0   6 -18 9242.66 480.047  24
   0  -6 -18 9288.76 480.607  22
   0  -6 -18 9724.20 482.125  21
   0   6  18 10629.2 487.234  95
   0   6  18 10390.2 461.816  91
   0   6  18 9586.84 463.675  92
   0  -6 -18 10543.4 525.007  86
   0   6 -18 9989.91 501.143  85
   0  -6 -18 9338.96 486.099  88
   0   6 -18 10576.4 498.833  90
   0   6 -18 9930.37 486.599  36
   0   6 -18 11003.7 502.341  42
   0   6 -18 9763.56 493.632  33
   0   6  18 9544.11 477.460  70
   0  -6 -18 10771.2 519.392  71
   0   6  18 10690.5 481.047  65
   0  -6 -18 10668.4 514.923  62
   0  -6 -18 9982.54 512.036  42
   0  -6 -19 4307.41 276.018  22
   0   6 -19 4602.18 281.533  24
   0   6 -19 3809.47 251.995  28
   0  -6 -19 4446.99 277.257  21
   0   6  19 4046.80 268.279  95
   0   6  19 4323.67 259.334  92
   0   6 -19 3756.71 260.486  90
   0  -6 -19 3102.73 261.969  88
   0   6 -19 4276.85 285.173  85
   0  -6 -19 3871.93 294.484  86
   0   6 -19 4241.66 285.713  33
   0   6 -19 4044.14 271.002  36
   0   6 -19 4193.36 277.956  42
   0   6  19 4103.44 271.465  70
   0  -6 -19 4337.85 295.618  62
   0   6  19 4216.49 262.086  65
   0   6  19 3987.52 272.137  47
   0  -6 -19 4045.21 291.434  42
   0   6 -20 9057.56 431.827  28
   0   6 -20 9030.49 449.089  24
   0  -6 -20 8988.67 450.999  22
   0  -6 -20 9135.25 449.004  21
   0   6  20 9311.01 424.213  92
   0   6  20 8912.90 438.878  95
   0   6 -20 9220.14 456.103  85
   0  -6 -20 9241.41 484.287  86
   0  -6 -20 9018.42 462.604  88
   0   6 -20 10075.5 448.790  90
   0  -6 -20 8676.51 476.852  33
   0   6 -20 8030.70 441.326  42
   0   6 -20 9203.16 459.797  33
   0   6 -20 8740.72 445.394  36
   0   6  20 9450.78 450.168  70
   0   6  20 9239.80 433.604  65
   0  -6 -20 9725.79 482.208  62
   0  -6 -20 8968.98 473.252  42
   0   6  20 8550.88 444.131  47
   0  -6 -21 13507.5 601.471  22
   0   6 -21 13680.0 596.695  24
   0   6 -21 13840.8 581.448  28
   0   6  21 13527.8 584.343  95
   0  -6 -21 12982.9 610.763  88
   0   6 -21 13446.0 598.813  85
   0  -6 -21 14424.1 646.105  86
   0   6 -21 13867.5 596.480  36
   0   6 -21 14051.6 614.784  33
   0  -6 -21 14750.6 645.757  33
   0   6 -21 12479.3 592.842  42
   0   6  21 14070.9 596.010  39
   0   6  21 13839.7 596.617  70
   0  -6 -21 14896.1 636.713  62
   0   6  21 13435.5 573.147  65
   0  -6 -21 12878.3 619.530  42
   0   6  21 11442.3 578.901  47
   0   6 -22 124.850 79.7101  24
   0   6 -22 116.498 74.4474  28
   0  -6 -22 30.2062 79.1511  22
   0  -6 -22 171.328 104.426  94
   0   6  22-17.1162 76.5635  95
   0  -6 -22 115.427 98.2934  86
   0   6 -22 95.5335 78.7069  85
   0  -6 -22 167.882 94.9065  88
   0   6 -22 41.0867 81.4035  42
   0   6 -22 102.779 75.8235  36
   0   6 -22 42.9661 87.8246  33
   0   6  22 84.2668 79.4070  39
   0  -6 -22-12.5876 93.0896  33
   0   6  22 18.8208 74.5842  70
   0  -6 -22 130.631 98.5486  62
   0   6  22 22.8114 65.4044  65
   0   6  22 177.157 91.8541  47
   0  -6 -22 71.7155 92.3952  42
   0   6 -23 12426.5 529.637  28
   0   6 -23 13350.4 550.176  24
   0  -6 -23 13757.2 564.243  22
   0   6  23 11972.6 527.468  95
   0   6 -23 12602.3 539.631  85
   0  -6 -23 12718.6 571.559  88
   0   6  23 12790.7 560.965  80
   0  -6 -23 13255.7 592.494  33
   0   6 -23 13697.9 549.107  36
   0   6  23 12574.5 549.487  39
   0   6 -23 12650.8 561.409  33
   0   6  23 12823.8 548.876  70
   0   6 -23 13558.0 574.423  64
   0  -6 -23 13325.1 584.730  42
   0   6  23 12868.6 554.976  47
   0   6  24 5896.20 320.024  47
   0   6  24 6469.50 324.733  51
   0  -6 -24 6440.12 343.930  42
   0   6  24 7043.93 337.225  80
   0  -6 -24 6789.35 343.022  88
   0   6 -24 6419.06 300.915  85
   0   6  24 6378.20 321.767  39
   0   6 -24 6364.71 310.618  37
   0   6 -24 6950.44 339.789  33
   0   6 -24 6833.07 309.687  36
   0   6  24 6979.75 334.285  77
   0   6  24 6584.29 320.159  70
   0   6 -24 6630.67 338.461  64
   0  -6 -24 7035.02 329.561  22
   0   6 -24 6778.49 303.448  28
   0   6 -24 7159.90 320.782  24
   0   6  25 4798.06 271.568  47
   0   6  25 5938.83 283.310  51
   0  -6 -25 6058.15 301.428  42
   0   6  25 6068.70 291.073  80
   0  -6 -25 6729.36 305.189  88
   0   6 -25 5462.29 257.653  37
   0   6  25 6317.46 285.744  39
   0   6 -25 6265.87 292.171  33
   0   6  25 6111.91 290.759  77
   0   6  25 5675.52 269.592  70
   0   6 -25 6310.89 295.871  64
   0   6 -25 4827.63 254.936  24
   0  -6 -25 5832.42 275.745  22
   0   6  26 142.084 57.8987  80
   0  -6 -26 99.9263 57.3960  42
   0   6  26 70.6209 48.5931  39
   0   6 -26 120.939 51.4591  33
   0   6  26 107.256 52.8336  77
   0   6  26 157.258 51.6382  67
   0   6 -26 150.504 55.9560  64
   0   6  26 167.978 56.0178  51
   0   6  26 142.306 51.3032  47
   0   7   0 335.339 55.3251  15
   0   7   0 286.093 63.7303   7
   0   7   0 271.585 55.6797  10
   0   7   0 210.576 61.4831   9
   0   7   0 308.731 63.9391   3
   0   7   0 353.789 90.7381  97
   0   7   0 388.087 78.2299  92
   0  -7   0 359.695 71.8052  79
   0  -7   0 417.716 71.2455  81
   0  -7   0 440.043 82.6913  87
   0   7   0 273.647 76.1867  90
   0  -7   0 313.052 76.7596  32
   0   7   0 241.473 77.0004  73
   0  -7   0 369.260 74.3748  57
   0   7   0 377.598 71.1467  65
   0  -7   0 245.515 61.9921  29
   0  -7  -1 183995. 6109.51  29
   0  -7  -1 177837. 6096.66  23
   0  -7   1 186218. 6108.14  29
   0   7   1 181420. 6117.76  27
   0   7  -1 175839. 6113.14  27
   0   7  -1 185296. 6122.59  24
   0   7  -1 193244. 6095.33  15
   0  -7   1 188836. 6109.07   6
   0   7   1 184482. 6102.21  15
   0  -7  -1 190962. 6030.15  20
   0   7   1 181835. 6118.99   9
   0   7   1 187197. 6097.11  10
   0   7   1 176624. 6112.66   7
   0   7  -1 182468. 6109.69   7
   0  -7  -1 179436. 6103.81  17
   0   7  -1 180154. 6092.51  10
   0   7  -1 182773. 6115.66   9
   0   7   1 183335. 6109.86   3
   0  -7   1 168942. 6047.18  16
   0   7  -1 194649. 6119.47   3
   0   7  -1 177672. 6130.98  97
   0   7   1 172408. 6106.75  95
   0   7   1 179364. 6125.18  97
   0   7   1 177142. 6116.20  92
   0   7  -1 175412. 6114.51  92
   0  -7  -1 172478. 6113.85  81
   0   7  -1 162634. 6095.30  85
   0   7   1 152793. 6097.40  90
   0  -7  -1 180926. 6120.32  87
   0   7  -1 156998. 6110.12  90
   0  -7   1 181616. 6113.84  81
   0  -7   1 182534. 6110.13  79
   0  -7   1 178273. 6117.61  32
   0  -7  -1 193136. 6125.58  32
   0   7  -1 176693. 6126.32  73
   0   7   1 176971. 6125.29  73
   0   7  -1 171612. 6109.55  64
   0  -7   1 179904. 6115.40  57
   0   7   1 176113. 6111.58  65
   0   7  -1 184320. 6109.93  65
   0  -7  -1 187410. 6119.71  57
   0  -7   1 176424. 6095.87  43
   0   7  -2 2387.08 151.150  27
   0  -7   2 2521.13 150.065  29
   0  -7  -2 2208.55 145.781  29
   0   7  -2 2551.53 161.260  24
   0  -7  -2 2345.15 143.327  23
   0   7   2 2562.93 160.790  27
   0  -7   2 2354.67 101.996  16
   0  -7  -2 2476.77 85.5431  20
   0   7   2 2367.69 147.200   3
   0   7  -2 2498.51 146.797   7
   0  -7   2 2454.26 144.897   6
   0   7  -2 2582.13 158.215   3
   0   7   2 2544.66 146.990  15
   0   7  -2 2393.67 131.172  15
   0  -7  -2 2359.53 144.816  17
   0   7  -2 2410.44 149.383   9
   0   7   2 2388.59 140.682  10
   0  -7  -2 2379.69 150.001   2
   0   7   2 2527.41 165.667  97
   0   7  -2 2459.30 156.442  92
   0   7   2 2506.76 164.110  92
   0   7  -2 2649.25 175.797  97
   0   7   2 2275.28 152.416  95
   0   7  -2 2212.22 145.623  85
   0  -7   2 2534.86 153.623  79
   0   7  -2 2182.37 160.551  90
   0  -7  -2 2589.19 161.978  87
   0  -7  -2 2378.24 156.769  81
   0  -7   2 2270.83 149.859  81
   0  -7  -2 2403.41 160.607  32
   0   7  -2 2657.82 165.870  36
   0   7   2 2440.67 143.477  70
   0   7  -2 2207.92 162.674  73
   0   7   2 2335.69 161.617  73
   0   7  -2 2215.93 145.344  65
   0   7   2 2413.95 156.457  65
   0  -7  -2 2422.77 157.076  57
   0  -7   2 2351.22 153.627  57
   0   7  -2 2191.62 152.078  64
   0  -7   2 2429.01 140.190  43
   0  -7  -3 35067.9 1321.56  29
   0   7  -3 36994.6 1322.97  27
   0   7  -3 36755.1 1334.16  24
   0   7   3 36904.5 1331.60  27
   0   7  -3 37900.0 1316.95   7
   0  -7  -3 36981.3 1328.06   2
   0   7   3 37848.2 1312.25  10
   0  -7  -3 36276.3 1321.11  17
   0   7   3 37475.8 1322.02   6
   0   7   3 35926.2 1276.71   4
   0  -7   3 36813.0 1263.08  16
   0  -7   3 34117.6 1299.37  10
   0  -7  -3 35941.6 1331.73  18
   0   7   3 37796.7 1323.75  15
   0   7  -3 35499.3 1262.40   4
   0   7   3 37460.7 1320.59   3
   0   7  -3 38359.6 1294.99  15
   0  -7  -3 37919.3 1242.80  19
   0  -7  -3 38018.7 1243.21  20
   0  -7   3 37963.8 1314.90   6
   0   7  -3 37641.2 1324.09   9
   0   7  -3 39350.7 1335.19   3
   0   7   3 38429.0 1335.36  97
   0   7  -3 34924.3 1322.89  92
   0   7  -3 37523.4 1349.62  97
   0   7   3 37672.8 1329.53  95
   0   7   3 37196.4 1335.74  91
   0  -7  -3 34382.8 1332.54  87
   0   7  -3 34589.2 1339.92  90
   0  -7   3 39487.2 1328.44  79
   0   7  -3 34160.2 1321.43  85
   0  -7   3 37840.8 1326.54  81
   0  -7  -3 37158.2 1335.22  32
   0   7  -3 37759.9 1340.92  36
   0   7   3 38775.8 1341.20  73
   0  -7  -3 35528.5 1335.38  74
   0   7   3 37243.8 1316.61  70
   0   7  -3 38828.9 1319.33  65
   0   7  -3 36967.5 1330.29  64
   0   7   3 35075.6 1326.66  65
   0  -7  -3 38180.4 1335.48  49
   0   7   3 38867.2 1310.71  47
   0  -7   3 40146.0 1316.00  43
   0   7  -4 472.624 73.8725  27
   0  -7  -4 463.641 74.0543  29
   0   7   4 536.424 81.0988  27
   0   7  -4 543.837 86.8689  24
   0   7  -4 500.213 40.1665   4
   0   7   4 557.899 72.3393   3
   0   7   4 513.359 48.9445  16
   0   7  -4 474.850 67.2490   9
   0  -7   4 474.708 39.9827  16
   0   7   4 475.442 67.1563  10
   0   7   4 551.952 74.1004   6
   0  -7   4 564.460 63.0194  10
   0   7  -4 440.324 61.2338   7
   0   7   4 771.782 57.7329   4
   0  -7   4 510.552 22.2430  19
   0  -7  -4 483.299 71.1323  17
   0  -7  -4 462.257 79.0920  18
   0   7  -4 448.441 72.3658   3
   0  -7   4 537.154 65.8833   6
   0  -7  -4 517.962 23.9843  20
   0  -7  -4 549.252 23.2479  19
   0   7   4 438.694 90.4755  91
   0   7  -4 420.350 77.2803  92
   0   7  -4 553.796 97.3272  97
   0   7   4 491.762 84.2419  95
   0   7   4 490.050 81.3364  97
   0  -7   4 509.748 78.5003  79
   0   7  -4 411.216 89.9855  90
   0  -7   4 540.043 76.2708  81
   0  -7  -4 483.639 87.4195  87
   0   7   4 472.094 64.2789  39
   0   7  -4 581.543 87.9198  33
   0  -7  -4 589.519 89.5344  32
   0   7  -4 536.430 88.0184  36
   0   7  -4 369.719 80.2884  73
   0   7   4 469.487 77.0462  70
   0  -7  -4 392.235 76.3295  74
   0  -7  -4 529.516 83.7617  63
   0   7  -4 558.224 88.7829  64
   0   7   4 470.058 82.0949  65
   0   7   4 402.070 65.6113  47
   0  -7  -4 390.441 79.1854  49
   0  -7   4 497.195 67.6904  43
   0   7  -5 42837.4 1473.35  27
   0   7  -5 44887.1 1501.50  24
   0   7   5 42142.4 1472.62   3
   0  -7   5 42091.4 1391.42  19
   0   7  -5 42194.0 1425.61   1
   0   7   5 41072.3 1434.69  16
   0   7   5 43105.0 1471.69  10
   0   7  -5 42744.5 1474.97   9
   0   7   5 42466.4 1439.47   4
   0   7  -5 40981.5 1459.30   7
   0  -7  -5 41276.8 1483.45  17
   0  -7   5 41860.3 1462.68   6
   0  -7   5 41716.5 1454.43  10
   0   7  -5 41868.8 1488.09   3
   0   7  -5 42581.5 1422.88   4
   0  -7  -5 40706.1 1486.03  13
   0   7   5 40144.7 1475.34   6
   0   7   5 43356.4 1496.79  92
   0   7  -5 39434.9 1472.72  92
   0   7   5 41791.4 1477.25  97
   0  -7  -5 45137.3 1498.11 102
   0   7   5 40260.7 1486.23  91
   0   7   5 43067.1 1491.20  95
   0   7  -5 33817.8 1485.52  90
   0  -7   5 40177.6 1454.07  34
   0   7  -5 42207.2 1490.47  33
   0   7  -5 43915.6 1501.53  35
   0   7  -5 43098.5 1496.99  36
   0  -7  -5 43834.6 1499.20  32
   0  -7  -5 42765.7 1479.40  66
   0  -7  -5 42190.7 1494.80  74
   0   7  -5 40598.4 1498.57  73
   0   7   5 41279.6 1476.23  70
   0  -7  -5 40529.0 1475.33  63
   0   7  -5 40212.0 1485.53  64
   0  -7   5 40063.9 1463.08  43
   0  -7   5 41935.2 1458.62  44
   0   7   5 43612.6 1472.32  47
   0  -7  -5 42260.5 1489.66  49
   0  -7  -5 43350.1 1489.64  42
   0   7  -6 47827.7 1637.03  27
   0   7  -6 46561.9 1660.65  24
   0   7  -6 48093.3 1622.22   7
   0   7   6 49703.1 1609.64  16
   0   7   6 48447.8 1612.96   4
   0   7  -6 49415.2 1596.37   4
   0  -7   6 45521.1 1619.71  10
   0   7  -6 49653.9 1641.93   9
   0   7   6 51883.6 1647.60  10
   0  -7   6 47146.2 1555.82  19
   0   7  -6 44897.1 1577.63   1
   0   7  -6 46444.8 1657.67   3
   0  -7   6 48064.8 1628.41   6
   0   7   6 46126.0 1638.38  97
   0   7   6 47254.7 1662.63  92
   0   7  -6 42781.2 1633.74  92
   0   7   6 47545.9 1660.28  91
   0  -7  -6 46634.5 1674.02  94
   0  -7  -6 46736.9 1658.12 102
   0  -7  -6 49927.7 1638.24  82
   0   7  -6 37129.1 1653.67  90
   0  -7  -6 44695.9 1663.88  32
   0  -7   6 45502.6 1623.24  34
   0   7  -6 48150.3 1662.34  33
   0   7  -6 50709.4 1677.29  35
   0   7  -6 47162.9 1665.27  36
   0   7  -6 44268.8 1662.88  73
   0  -7  -6 46185.0 1641.96  66
   0  -7  -6 47532.6 1632.69  71
   0   7   6 44673.5 1645.47  70
   0   7   6 44378.6 1654.39  76
   0  -7  -6 44499.5 1659.77  74
   0   7  -6 44557.5 1655.64  64
   0  -7  -6 45509.0 1644.46  63
   0  -7  -6 48843.8 1660.77  42
   0  -7   6 47442.8 1628.99  44
   0  -7  -6 44280.5 1653.10  49
   0   7  -7 3408.24 198.042  28
   0   7   7 3140.03 191.703  25
   0   7  -7 3682.22 218.714  24
   0   7  -7 4192.60 199.521  27
   0   7   7 3930.63 183.133   4
   0  -7  -7 3653.28 210.317  21
   0   7  -7 3885.27 217.468   3
   0   7   7 4169.01 206.324  10
   0   7  -7 3935.52 178.929   7
   0   7  -7 4287.99 201.173   9
   0  -7   7 3848.91 125.688  19
   0  -7   7 4100.00 189.492  10
   0   7   7 3879.56 178.173  16
   0  -7   7 4149.95 191.703   6
   0   7  -7 4233.41 200.802   5
   0  -7  -7 3307.12 219.633  94
   0   7  -7 3074.34 219.369  97
   0   7   7 3239.52 210.045  91
   0  -7  -7 3415.29 208.697 102
   0   7  -7 3394.51 192.508  92
   0   7   7 3774.88 219.917  92
   0   7  -7 2852.32 214.072  90
   0  -7  -7 3173.31 184.589  82
   0   7  -7 3624.69 224.156  35
   0   7  -7 3251.55 209.047  33
   0  -7   7 3641.26 187.468  34
   0   7  -7 3521.66 216.432  36
   0  -7  -7 3910.36 226.582  32
   0  -7  -7 3294.97 210.247  74
   0  -7  -7 3323.98 196.620  66
   0   7   7 3200.72 202.184  70
   0   7  -7 3042.40 209.421  73
   0   7   7 3113.78 207.677  76
   0  -7  -7 3231.92 193.199  71
   0   7  -7 3331.07 207.381  64
   0   7   7 3514.57 211.026  65
   0  -7  -7 3318.87 195.943  58
   0  -7  -7 3319.97 199.655  63
   0  -7  -7 3016.03 203.167  42
   0   7  -8 15572.3 596.117  24
   0   7   8 13922.8 560.658  25
   0   7  -8 14556.7 568.527  28
   0   7  -8 14973.1 553.204  27
   0  -7   8 12846.6 575.500  11
   0   7   8 13064.8 537.933   4
   0   7   8 13311.5 568.096   6
   0  -7  -8 14017.3 574.916  21
   0   7  -8 14161.5 549.965   9
   0   7  -8 13865.7 551.976   5
   0   7   8 13909.2 536.057  16
   0   7   8 13158.6 559.693  10
   0  -7   8 12564.1 571.829   8
   0   7  -8 13476.0 521.898   7
   0   7  -8 14266.6 554.500  92
   0  -7  -8 15857.3 588.272 102
   0   7   8 14680.4 583.849  91
   0   7   8 14652.8 587.634  92
   0   7   8 14499.9 582.136  95
   0  -7  -8 15555.1 609.583  94
   0  -7  -8 15045.0 555.127  82
   0   7  -8 13278.1 600.129  90
   0  -7  -8 14371.6 592.338  32
   0   7  -8 13850.7 580.493  33
   0   7  -8 15280.9 602.940  35
   0   7  -8 14072.8 586.710  36
   0  -7   8 15273.4 554.562  34
   0   7  -8 14388.7 589.358  73
   0   7   8 14389.0 579.514  76
   0  -7  -8 14721.4 572.813  71
   0  -7  -8 14331.3 565.178  66
   0   7   8 15999.6 590.610  65
   0  -7  -8 13877.6 569.440  58
   0  -7  -8 14746.1 567.736  62
   0  -7  -8 14215.2 584.004  42
   0   7   9 67793.2 2440.74  25
   0   7  -9 72391.3 2429.42  27
   0   7  -9 73453.5 2456.70  28
   0  -7  -9 70544.7 2494.84  94
   0  -7  -9 68977.7 2463.43 102
   0   7   9 72755.8 2475.28  92
   0   7   9 68314.0 2465.56  91
   0   7   9 77019.6 2478.06  95
   0  -7  -9 70231.9 2483.57  32
   0   7  -9 72637.9 2476.58  33
   0   7  -9 74254.3 2502.22  35
   0  -7   9 69727.1 2452.49  12
   0   7  -9 70383.1 2436.49   5
   0   7   9 74323.0 2428.98  16
   0   7   9 70205.3 2453.80  10
   0  -7  -9 69069.0 2466.30  21
   0  -7  -9 72006.0 2465.35  71
   0   7   9 67030.5 2457.66  76
   0   7  -9 71719.8 2480.56  73
   0   7   9 70322.9 2466.11  65
   0  -7  -9 68176.0 2461.18  58
   0  -7  -9 68955.2 2446.88  66
   0  -7  -9 72006.5 2459.47  62
   0  -7  -9 69875.9 2475.77  42
   0   7  10 5554.78 282.445  25
   0   7 -10 6115.46 298.125  28
   0  -7 -10 5818.20 304.699  22
   0   7  10 6432.60 279.851  16
   0  -7 -10 6014.80 310.665  21
   0  -7  10 6158.05 293.518  12
   0   7 -10 6351.12 283.939   5
   0   7  10 5715.52 309.925  95
   0   7  10 5922.98 310.476  91
   0  -7 -10 5919.39 304.552 102
   0   7  10 5897.02 310.796  92
   0  -7 -10 6237.86 334.545  94
   0   7 -10 5887.04 315.922  96
   0   7 -10 6539.20 321.786  33
   0   7 -10 6293.82 334.325  35
   0  -7 -10 6157.05 324.621  32
   0   7  10 5633.64 301.214  76
   0   7 -10 5436.87 305.348  73
   0  -7 -10 6380.42 312.041  71
   0  -7 -10 5772.38 303.599  58
   0   7  10 6438.17 317.029  65
   0  -7 -10 5934.04 302.679  62
   0  -7 -10 6025.77 317.397  42
   0  -7 -11 740.680 107.441  22
   0   7 -11 681.654 95.2265  28
   0   7  11 929.428 97.1060  25
   0   7  11 703.730 82.7676  16
   0   7 -11 546.122 75.9146   5
   0  -7 -11 908.468 113.960  21
   0  -7 -11 921.754 132.247  94
   0   7  11 837.396 118.974  92
   0   7  11 975.553 125.224  95
   0  -7 -11 979.834 113.359 102
   0   7 -11 738.066 114.949  96
   0   7  11 877.159 116.289  91
   0   7 -11 1075.71 135.157  90
   0  -7 -11 935.382 128.354  32
   0   7 -11 656.633 108.971  33
   0   7 -11 940.272 112.006  42
   0   7 -11 934.625 134.193  35
   0   7 -11 953.079 111.734  73
   0  -7 -11 784.712 109.357  71
   0   7  11 708.354 108.662  76
   0  -7 -11 824.103 110.954  58
   0   7  11 900.722 119.569  65
   0  -7 -11 769.862 106.985  62
   0  -7 -11 724.552 114.970  42
   0   7  12 966.219 98.7058  25
   0   7 -12 922.534 112.114  28
   0  -7 -12 985.588 121.567  22
   0  -7 -12 1046.21 128.052  21
   0   7  12 1021.24 135.450  95
   0   7  12 733.105 112.113  91
   0  -7 -12 960.115 137.543  94
   0   7 -12 795.401 116.752  96
   0   7  12 823.273 127.945  92
   0  -7 -12 1009.17 116.964 102
   0   7 -12 946.593 132.286  85
   0   7 -12 953.768 138.956  90
   0   7 -12 1164.60 128.323  42
   0  -7 -12 1014.53 133.335  32
   0   7 -12 1135.84 133.160  33
   0   7 -12 1086.77 145.744  35
   0   7 -12 1020.72 129.373  36
   0   7 -12 820.443 111.637  73
   0   7  12 902.957 115.971  76
   0  -7 -12 862.674 123.566  71
   0   7  12 912.677 125.342  65
   0  -7 -12 1052.88 133.233  42
   0   7 -13 4483.38 257.895  28
   0   7 -13 4657.36 283.166  24
   0  -7 -13 4612.20 275.498  22
   0   7  13 4488.39 235.383  25
   0  -7 -13 5095.99 282.869  21
   0   7  13 4554.09 275.243  92
   0   7  13 4437.29 274.419  95
   0  -7 -13 4674.96 299.408  94
   0   7  13 4207.19 266.054  91
   0  -7 -13 4674.13 268.272 102
   0   7 -13 4093.11 269.338  96
   0   7 -13 4305.26 298.542  90
   0   7 -13 4449.63 278.445  36
   0   7 -13 5081.75 306.381  35
   0  -7 -13 5150.15 300.681  32
   0   7 -13 4753.84 275.601  42
   0   7 -13 4575.76 280.985  33
   0   7 -13 4723.54 267.070  73
   0  -7 -13 4461.21 278.887  71
   0  -7 -13 4544.20 276.630  62
   0   7  13 4697.83 278.349  65
   0  -7 -13 4547.77 286.847  42
   0   7 -14 5633.59 331.992  24
   0   7 -14 6669.46 326.353  28
   0  -7 -14 5917.69 333.541  22
   0  -7 -14 5763.00 316.241  26
   0  -7 -14 5950.38 333.140  21
   0  -7 -14 6662.98 330.605 102
   0   7  14 5983.52 328.514  91
   0   7  14 5550.95 324.037  92
   0   7  14 6458.02 341.929  95
   0  -7 -14 6461.73 372.291  94
   0   7 -14 6144.10 335.288  96
   0  -7 -14 5640.08 352.125  86
   0   7 -14 5470.68 350.020  90
   0   7 -14 5906.52 339.938  36
   0   7 -14 6728.09 351.442  33
   0  -7 -14 6770.39 364.729  32
   0   7 -14 5241.96 317.565  42
   0   7 -14 5807.66 310.585  73
   0   7  14 5942.82 330.369  70
   0  -7 -14 6572.35 350.366  71
   0  -7 -14 6186.11 341.179  62
   0   7  14 6067.96 330.018  65
   0  -7 -14 6190.13 349.599  42
   0  -7 -15 7017.59 355.102  26
   0  -7 -15 7288.26 375.629  22
   0   7 -15 7431.35 358.807  28
   0   7 -15 6804.38 374.840  24
   0  -7 -15 6401.47 361.235  21
   0   7  15 7002.08 370.105  92
   0   7 -15 6755.05 362.562  96
   0   7  15 6973.89 373.809  95
   0  -7 -15 6689.64 394.034  94
   0   7  15 7082.21 367.667  91
   0  -7 -15 7166.10 358.090 102
   0  -7 -15 6797.24 395.954  86
   0   7 -15 6782.53 393.596  90
   0   7 -15 6796.57 375.727  33
   0   7 -15 7013.50 379.070  36
   0  -7 -15 6921.61 386.825  32
   0   7 -15 6972.85 369.634  42
   0  -7 -15 7205.38 385.619  71
   0   7  15 6601.61 367.476  70
   0   7 -15 6779.38 339.595  73
   0  -7 -15 7077.85 381.345  62
   0   7  15 7095.24 371.171  65
   0  -7 -15 6428.05 375.899  42
   0   7 -16 3736.88 249.786  28
   0   7 -16 4054.48 279.072  24
   0  -7 -16 4474.49 284.564  22
   0  -7 -16 4177.50 257.984  26
   0  -7 -16 4063.73 273.380  21
   0   7  16 4540.81 280.979  92
   0  -7 -16 4136.22 301.362  94
   0   7  16 4166.27 276.922  95
   0  -7 -16 4520.67 261.341 102
   0   7  16 4577.77 273.405  91
   0   7 -16 4401.95 267.132  96
   0  -7 -16 4952.95 322.558  86
   0   7 -16 4199.67 297.964  90
   0   7 -16 4555.19 295.863  85
   0   7 -16 4263.33 285.308  33
   0   7 -16 4231.75 281.040  36
   0   7 -16 3887.71 268.232  42
   0   7  16 4856.57 293.301  70
   0  -7 -16 5088.44 308.245  71
   0   7  16 4813.04 287.146  65
   0  -7 -16 4518.11 288.410  62
   0  -7 -16 4220.90 290.505  42
   0   7 -17 30754.6 1200.24  28
   0  -7 -17 33061.1 1205.56  26
   0   7 -17 31050.1 1230.27  24
   0   7  17 32442.2 1212.14  91
   0   7  17 33056.4 1224.14  92
   0  -7 -17 29997.6 1263.83  94
   0  -7 -17 30243.6 1189.03 102
   0   7 -17 31309.0 1201.54  96
   0   7  17 32405.5 1229.52  95
   0   7 -17 30365.5 1243.25  85
   0   7 -17 33292.4 1255.31  90
   0  -7 -17 34375.5 1282.84  86
   0  -7 -17 30764.8 1221.86  88
   0   7 -17 31172.0 1233.90  33
   0   7 -17 34375.8 1247.76  36
   0   7 -17 32397.7 1231.25  42
   0   7  17 32191.5 1229.47  70
   0   7  17 32697.0 1224.18  65
   0  -7 -17 32014.1 1246.11  62
   0   7  17 33604.7 1234.25  47
   0  -7 -17 32003.9 1252.74  42
   0  -7 -18 2704.52 192.394  26
   0   7 -18 3078.23 208.725  28
   0   7 -18 2500.43 216.343  24
   0   7  18 2673.82 207.966  92
   0   7  18 2480.39 197.707  91
   0   7  18 2508.13 213.490  95
   0  -7 -18 2617.85 240.148  94
   0  -7 -18 2626.53 238.738  86
   0   7 -18 2682.83 230.435  90
   0  -7 -18 2543.47 212.872  88
   0   7 -18 2784.12 233.098  85
   0   7 -18 2445.82 214.545  33
   0   7 -18 2954.37 225.130  36
   0   7 -18 2995.33 222.574  42
   0   7  18 2609.73 215.816  70
   0   7  18 2846.77 219.067  65
   0  -7 -18 3141.92 239.861  62
   0   7  18 2861.69 230.091  47
   0  -7 -18 2357.22 220.276  42
   0   7 -19 4848.99 307.034  24
   0   7 -19 4656.00 277.368  28
   0   7  19 4805.99 286.043  92
   0   7  19 4402.43 289.108  95
   0   7 -19 4823.07 312.531  85
   0  -7 -19 5310.99 342.627  86
   0   7 -19 5159.77 316.447  90
   0  -7 -19 4843.34 301.020  88
   0   7  19 4976.15 300.328  39
   0   7 -19 5581.82 322.794  33
   0   7 -19 4850.75 301.764  36
   0   7  19 4647.18 299.000  70
   0  -7 -19 5271.26 320.968  62
   0   7  19 5312.84 300.648  65
   0   7  19 4999.04 304.288  47
   0  -7 -19 4893.78 318.113  42
   0   7 -20 12612.4 554.197  24
   0  -7 -20 12452.1 556.664  22
   0   7 -20 12489.5 527.181  28
   0  -7 -20 11269.1 537.446  21
   0   7  20 11794.0 521.890  92
   0   7  20 11872.2 539.877  95
   0  -7 -20 11871.0 586.226  86
   0   7 -20 12538.5 552.350  90
   0  -7 -20 12005.4 551.067  88
   0   7 -20 11807.6 555.022  85
   0   7 -20 11064.4 546.331  33
   0   7 -20 12169.4 547.289  36
   0   7  20 12583.1 546.845  39
   0  -7 -20 10917.1 570.766  33
   0   7  20 12142.3 546.296  70
   0  -7 -20 13591.7 580.369  62
   0   7  20 11582.5 530.701  65
   0  -7 -20 12215.8 570.717  42
   0   7  20 10821.3 538.228  47
   0   7 -21 4279.32 266.765  24
   0  -7 -21 4531.01 277.527  22
   0   7 -21 3865.05 238.603  28
   0   7  21 4277.65 266.349  95
   0   7 -21 4184.62 273.026  85
   0  -7 -21 4439.97 274.748  88
   0   7 -21 4769.57 263.665  90
   0   7  21 4655.24 279.712  80
   0  -7 -21 4853.73 308.002  86
   0   7  21 4197.42 264.188  39
   0  -7 -21 4215.72 294.264  33
   0   7 -21 4342.13 267.282  36
   0   7 -21 4375.12 277.558  33
   0   7  21 4607.76 274.615  70
   0   7 -21 4399.51 287.147  64
   0   7  21 4068.48 250.357  65
   0  -7 -21 4960.93 296.753  62
   0  -7 -21 4269.68 283.773  42
   0   7  21 4470.24 275.458  47
   0   7 -22 7208.71 347.666  28
   0  -7 -22 7117.26 376.024  22
   0   7 -22 7893.16 380.058  24
   0   7  22 7672.96 372.154  95
   0  -7 -22 7790.15 387.304  88
   0   7  22 7974.80 389.491  80
   0  -7 -22 8024.97 415.836  86
   0   7 -22 8277.93 388.793  85
   0   7 -22 7484.26 382.726  33
   0   7  22 8461.52 385.970  39
   0  -7 -22 7538.44 408.118  33
   0   7 -22 8148.29 380.862  36
   0   7  22 7568.91 378.600  70
   0   7  22 7465.29 356.870  65
   0   7 -22 7799.57 398.315  64
   0   7  22 7993.01 388.058  47
   0  -7 -22 7680.54 396.828  42
   0   7  23 7928.51 369.239  47
   0   7  23 7202.52 353.841  51
   0  -7 -23 7006.39 371.225  42
   0  -7 -23 7356.89 363.331  88
   0   7  23 7622.99 367.933  80
   0   7 -23 7555.87 353.865  85
   0   7 -23 7330.68 361.996  33
   0   7  23 7333.80 357.254  39
   0  -7 -23 7708.15 390.302  33
   0   7 -23 7784.95 352.418  36
   0   7 -23 7546.32 354.993  37
   0   7  23 7177.74 355.825  70
   0   7 -23 7573.79 374.556  64
   0   7 -23 7664.86 354.702  24
   0  -7 -23 7583.05 363.808  22
   0   7  24 1147.45 118.018  47
   0  -7  24 1082.74 94.5868  44
   0   7  24 1064.74 114.274  80
   0  -7 -24 1032.55 110.673  88
   0   7 -24 1023.46 97.7903  85
   0   7  24 956.483 108.281  39
   0  -7 -24 807.772 110.879  42
   0   7 -24 1156.31 116.114  33
   0  -7 -24 1290.85 137.156  33
   0   7 -24 1019.41 103.464  37
   0   7  24 1303.24 122.525  77
   0   7  24 1103.21 112.642  70
   0   7 -24 1250.36 126.169  64
   0  -7 -24 1264.89 116.518  22
   0   7 -24 1249.25 106.649  24
   0  -7 -25 3413.15 195.744  42
   0   7  25 3707.82 198.218  80
   0   7 -25 3706.52 193.055  33
   0   7  25 3352.59 186.566  39
   0   7  25 3627.33 186.223  67
   0   7  25 3264.84 180.833  70
   0   7  25 3469.17 191.823  77
   0   7 -25 3598.84 197.019  64
   0  -7 -25 3462.29 185.603  22
   0   8   0 128216. 3568.50  10
   0  -8   0 124610. 3577.79  17
   0   8   0 126450. 3593.93   3
   0   8   0 125052. 3569.18  15
   0   8   0 118578. 3593.83  92
   0   8   0 122223. 3612.92  97
   0  -8   0 123392. 3601.39  87
   0   8   0 114179. 3588.48  90
   0  -8   0 118068. 3585.61  79
   0   8   0 114600. 3558.27  85
   0  -8   0 116081. 3588.78  81
   0  -8   0 119342. 3595.71  32
   0   8   0 114827. 3554.45  37
   0   8   0 120011. 3611.03  73
   0   8   0 117580. 3555.76  70
   0   8   0 120887. 3586.64  65
   0  -8   0 120168. 3594.15  57
   0  -8   0 123249. 3583.70  29
   0  -8   0 119442. 3559.59  23
   0   8   1 24241.1 879.861  27
   0  -8  -1 23679.4 856.159  23
   0  -8   1 24074.8 870.223  29
   0  -8  -1 23716.1 870.228  29
   0   8  -1 24876.9 882.114  27
   0  -8   1 22803.8 843.909  23
   0   8   1 19159.7 788.318   4
   0   8  -1 25290.2 880.980   3
   0   8  -1 24916.1 852.932  15
   0   8   1 23117.5 856.960  15
   0   8   1 24106.6 872.004   3
   0  -8  -1 24972.2 869.260  17
   0   8   1 24323.6 856.114  10
   0   8  -1 23106.3 878.247  92
   0   8  -1 24182.2 897.103  97
   0   8   1 24452.0 893.159  97
   0   8   1 24358.4 888.178  92
   0   8  -1 22257.1 878.418  90
   0  -8   1 25243.9 888.760  87
   0   8  -1 23538.1 860.732  85
   0  -8  -1 22989.1 877.750  81
   0   8   1 22833.3 867.539  90
   0  -8   1 24374.9 878.589  81
   0  -8  -1 24702.5 888.646  87
   0  -8   1 23544.3 872.963  79
   0   8  -1 22303.7 850.810  37
   0  -8   1 26386.5 889.692  32
   0  -8  -1 23662.0 882.057  32
   0   8   1 24756.2 895.135  73
   0   8  -1 23695.2 892.212  73
   0   8   1 25318.4 858.078  70
   0  -8   1 25275.2 883.350  57
   0  -8  -1 24276.0 882.132  57
   0   8   1 24099.1 877.619  65
   0   8  -1 24209.6 872.436  65
   0   8   1 24893.4 845.443  47
   0   8   2 13.8003 62.5245  27
   0   8  -2 109.518 68.1611  24
   0   8  -2 6.56200 56.0704  27
   0  -8   2 17.9079 49.5824  29
   0  -8  -2 70.2202 54.9262  29
   0   8  -2 9.36614 31.7007  15
   0   8   2 92.9384 20.4943   4
   0   8  -2 48.4002 55.2667   3
   0   8   2 32.6301 41.0166  10
   0   8   2 82.6410 53.5640   3
   0   8   2 59.4310 72.1155  97
   0   8  -2 142.818 66.3802  92
   0   8   2 43.2667 70.3791  92
   0   8   2 71.3289 65.2820  95
   0   8  -2 197.269 88.7105  97
   0  -8  -2 134.456 67.6781  87
   0   8   2 212.300 59.8406  90
   0   8  -2 42.9844 53.9120  85
   0  -8   2 126.193 57.9184  81
   0  -8   2 88.6872 58.4615  79
   0   8  -2 15.5452 68.6596  90
   0  -8  -2 138.262 73.9777  32
   0  -8   2 123.933 64.6547  32
   0   8   2 163.342 60.5517  70
   0   8   2 77.4789 72.7450  73
   0   8  -2 103.794 69.1401  73
   0   8  -2 102.059 68.1508  64
   0   8  -2 73.4375 60.9980  65
   0  -8   2-20.1396 58.1496  57
   0   8   2 93.4432 62.6796  65
   0  -8   2 43.6882 46.3586  43
   0   8   2 101.888 45.5942  47
   0  -8  -2 129.219 73.3379  49
   0   8  -3 3961.97 231.796  24
   0  -8   3 4255.60 222.372  29
   0   8  -3 4289.21 227.653  27
   0   8   3 4663.46 240.535  27
   0  -8  -3 3990.05 223.411  29
   0   8   3 4019.21 170.874   4
   0  -8   3 4308.35 145.535  19
   0   8   3 4152.24 213.425  10
   0   8   3 4074.04 221.305   3
   0   8  -3 4082.56 229.769   3
   0   8  -3 4647.59 202.017  15
   0   8  -3 4047.22 249.902  97
   0   8   3 3819.84 233.174  92
   0   8  -3 4175.79 230.514  92
   0   8   3 4157.14 229.399  95
   0   8   3 4092.75 235.279  97
   0  -8   3 4234.45 226.842  79
   0   8  -3 3906.45 238.922  90
   0   8  -3 3710.61 220.077  85
   0  -8  -3 4178.23 238.865  87
   0  -8   3 4298.68 229.125  81
   0   8   3 4467.13 204.945  39
   0  -8  -3 4312.71 240.989  32
   0  -8  -3 4365.04 241.530  74
   0   8   3 3967.57 237.383  73
   0   8   3 4198.73 219.279  70
   0   8   3 4393.93 236.661  65
   0   8  -3 4229.26 232.560  64
   0  -8   3 4059.35 228.885  57
   0  -8  -3 4164.92 229.173  63
   0   8  -3 4486.55 226.456  65
   0  -8  -3 4424.97 241.078  49
   0   8   3 4620.38 215.832  47
   0  -8   3 4008.56 211.781  43
   0   8  -4 6364.94 302.225  27
   0   8  -4 6690.70 320.521  24
   0   8   4 6241.84 297.969   3
   0  -8   4 6391.64 217.525  19
   0   8  -4 6431.66 311.653   3
   0   8   4 5855.12 287.806  10
   0   8   4 5524.27 247.810   4
   0   8  -4 6026.59 259.199   1
   0   8   4 6602.13 313.334  97
   0   8  -4 6412.28 307.656  92
   0   8   4 6591.77 313.536  95
   0   8   4 6096.92 314.598  91
   0   8  -4 6891.77 340.534  97
   0   8  -4 6321.08 329.325  90
   0  -8   4 6734.65 309.568  81
   0  -8   4 6432.78 305.752  79
   0   8   4 7296.47 283.171  80
   0  -8  -4 6412.19 320.619  87
   0   8  -4 6135.25 308.478  85
   0   8   4 6525.04 283.945  39
   0   8  -4 6523.81 323.131  36
   0   8  -4 7299.73 325.338  33
   0  -8  -4 6976.11 327.236  32
   0   8   4 6882.55 304.647  70
   0  -8  -4 7268.11 329.825  74
   0   8   4 6795.70 323.898  73
   0   8   4 6991.38 322.322  65
   0   8  -4 6273.61 294.919  65
   0  -8  -4 6335.95 306.491  63
   0  -8   4 7070.16 315.297  57
   0   8  -4 5360.63 301.052  64
   0  -8  -4 6929.61 314.525  42
   0  -8  -4 6467.49 315.644  49
   0   8   4 7219.28 298.661  47
   0  -8   4 6195.91 289.926  43
   0   8  -5 25122.3 945.011  24
   0   8  -5 24966.8 921.950  27
   0   8   5 23351.4 870.044   4
   0  -8  -5 23808.1 919.318  21
   0  -8   5 25605.0 828.526  19
   0   8   5 25142.6 916.951  10
   0   8   5 24893.1 928.711   6
   0   8   5 25234.2 923.235   3
   0   8  -5 25952.9 943.630   3
   0   8   5 24423.6 870.004  16
   0   8  -5 23678.3 924.254  92
   0   8  -5 23977.7 959.493  97
   0   8   5 23450.5 928.769  95
   0  -8  -5 24394.0 938.770 102
   0   8   5 24468.5 927.940  97
   0   8   5 26209.2 948.325  91
   0   8  -5 23045.4 929.107  85
   0  -8   5 23583.0 923.853  81
   0   8  -5 23839.5 957.621  90
   0  -8  -5 25207.8 919.643  82
   0  -8   5 24517.0 926.034  79
   0   8  -5 26055.0 946.145  33
   0   8  -5 23647.8 941.338  36
   0   8   5 24381.7 905.095  39
   0  -8  -5 24890.7 945.987  32
   0  -8   5 23820.7 897.959  34
   0  -8  -5 23554.8 938.983  74
   0   8  -5 23860.8 948.654  73
   0   8   5 23890.8 922.235  70
   0  -8  -5 24807.6 927.152  66
   0   8   5 24425.1 939.413  73
   0   8  -5 25009.5 912.787  65
   0   8  -5 23901.3 934.002  64
   0  -8  -5 25275.9 908.816  54
   0  -8  -5 23958.9 924.915  63
   0  -8  -5 23865.3 933.481  49
   0   8   5 24470.4 912.575  47
   0  -8  -5 25267.9 934.054  42
   0  -8   5 26332.2 916.991  43
   0   8  -6 44135.6 1537.58  27
   0   8   6 41540.4 1538.67  25
   0   8  -6 43856.6 1565.59  24
   0   8   6 44597.0 1540.94   3
   0   8   6 41832.4 1532.24  10
   0   8   6 40528.6 1487.86  16
   0  -8  -6 41695.3 1541.14  21
   0   8  -6 43272.5 1518.79   7
   0  -8   6 42979.5 1441.33  19
   0   8   6 43054.2 1556.77  95
   0  -8  -6 47438.1 1569.93 102
   0   8  -6 42813.2 1540.67  92
   0   8   6 44365.5 1543.06  97
   0   8   6 46119.0 1569.24  92
   0  -8  -6 43772.6 1579.70  94
   0   8   6 40955.3 1557.87  91
   0  -8   6 47387.2 1555.70  81
   0   8  -6 41729.7 1554.96  85
   0   8  -6 41917.3 1584.52  90
   0  -8  -6 43537.8 1533.46  82
   0   8  -6 44460.7 1565.03  33
   0  -8   6 45792.0 1522.37  34
   0   8   6 42530.5 1526.14  39
   0   8  -6 44910.1 1572.17  36
   0  -8  -6 45908.6 1574.75  32
   0   8   6 45231.0 1562.82  73
   0  -8  -6 43878.2 1566.60  74
   0   8  -6 41785.3 1570.36  73
   0  -8  -6 43513.4 1544.02  66
   0   8   6 42330.1 1543.61  70
   0   8  -6 43202.6 1560.04  64
   0  -8  -6 44330.5 1520.81  54
   0   8  -6 43457.6 1524.81  65
   0  -8  -6 43170.5 1544.52  63
   0  -8  -6 45635.9 1561.19  42
   0  -8  -6 42650.2 1557.40  49
   0  -8   6 45728.0 1525.02  44
   0   8   6 45457.2 1540.25  47
   0  -8   6 45621.2 1536.23  43
   0   8  -7 8685.52 362.365  27
   0   8  -7 8226.83 390.092  24
   0   8   7 7793.49 363.832  25
   0   8   7 7741.74 358.997  10
   0   8   7 7825.90 358.969   3
   0   8   7 7789.44 323.046  16
   0  -8  -7 7989.13 371.587  21
   0   8  -7 7676.88 345.193   5
   0   8   7 8128.11 386.212  92
   0   8   7 8373.98 390.232  91
   0  -8  -7 7989.87 397.323  94
   0  -8  -7 8467.14 384.524 102
   0   8  -7 7681.29 359.126  92
   0   8  -7 8067.18 385.552  85
   0  -8  -7 8527.17 357.724  82
   0   8  -7 7678.69 402.849  90
   0   8  -7 8620.65 395.203  36
   0  -8   7 7663.55 342.578  34
   0   8   7 7821.57 355.815  39
   0  -8  -7 8559.01 397.553  32
   0   8  -7 8115.64 383.230  33
   0   8   7 7733.14 376.014  73
   0  -8  -7 8341.82 367.771  66
   0   8  -7 8787.32 401.514  73
   0  -8  -7 8729.61 394.338  74
   0   8   7 8586.06 378.486  70
   0   8  -7 8362.08 389.167  64
   0  -8  -7 7798.19 367.514  63
   0   8   7 8195.03 366.870  47
   0  -8   7 7963.11 347.970  44
   0  -8  -7 8389.92 383.900  42
   0  -8   7 8259.88 360.480  43
   0   8  -8 31290.7 1094.92  27
   0   8   8 28234.2 1098.81  25
   0   8  -8 31697.4 1140.14  24
   0   8   8 28506.1 1060.95  16
   0   8  -8 29202.4 1084.80   5
   0  -8  -8 30587.3 1117.51  21
   0   8   8 28850.6 1126.83  92
   0   8  -8 28936.0 1093.18  92
   0  -8  -8 31230.8 1154.82  94
   0   8   8 29985.7 1127.79  91
   0  -8  -8 30336.9 1124.70 102
   0   8  -8 28190.9 1126.77  85
   0   8  -8 31068.4 1157.90  90
   0  -8  -8 29978.6 1088.39  82
   0  -8  -8 31024.0 1145.21  32
   0  -8   8 31163.0 1086.96  34
   0   8  -8 30903.8 1138.58  36
   0   8  -8 30930.3 1131.82  33
   0  -8  -8 29596.8 1103.71  66
   0   8  -8 29883.7 1136.28  73
   0  -8  -8 31934.6 1143.80  74
   0   8   8 30324.3 1117.14  70
   0   8   8 30143.2 1118.74  73
   0   8  -8 29051.7 1127.90  64
   0   8   8 31799.2 1133.42  65
   0  -8  -8 29101.9 1123.88  42
   0   8   8 30246.7 1107.91  47
   0  -8   8 31369.5 1092.27  44
   0   8   9 11607.4 483.686  25
   0   8  -9 10480.8 503.004  24
   0   8  -9 12062.5 470.088   5
   0  -8  -9 11514.8 500.957  21
   0  -8  -9 12061.3 505.547 102
   0   8   9 11869.9 513.234  92
   0   8  -9 10924.8 514.986  96
   0   8   9 11313.8 506.726  91
   0  -8  -9 10805.0 524.245  94
   0   8   9 11590.5 505.670  95
   0   8  -9 10611.1 506.148  85
   0   8  -9 11659.3 539.028  90
   0  -8  -9 11391.2 522.033  32
   0  -8   9 11918.0 469.077  34
   0   8  -9 10867.7 506.925  36
   0   8  -9 11971.8 513.328  33
   0   8   9 11393.9 492.621  73
   0   8   9 11167.1 493.716  70
   0   8  -9 11154.0 509.111  73
   0  -8  -9 11312.2 483.526  66
   0   8  -9 10444.5 500.776  64
   0   8   9 11810.9 506.866  65
   0   8   9 11685.6 492.436  47
   0  -8   9 11564.9 473.020  44
   0  -8  -9 11256.5 506.073  42
   0  -8 -10 724.761 111.044  22
   0   8  10 923.265 105.925  25
   0   8 -10 700.830 120.790  24
   0   8 -10 730.142 79.7587  25
   0  -8 -10 967.200 125.509  21
   0  -8 -10 938.693 113.352 102
   0   8  10 866.659 124.701  95
   0   8 -10 1094.21 136.346  96
   0   8  10 878.869 126.499  91
   0   8  10 968.297 134.488  92
   0  -8 -10 896.514 134.610  94
   0   8 -10 775.484 122.308  85
   0  -8  10 768.911 91.1293  34
   0   8 -10 786.112 117.662  33
   0  -8 -10 868.536 128.272  32
   0   8  10 1082.89 124.315  70
   0   8 -10 825.471 118.646  73
   0   8  10 933.419 113.710  73
   0  -8 -10 738.241 96.3505  62
   0   8 -10 1039.33 132.364  64
   0  -8 -10 810.129 108.683  58
   0   8  10 801.386 122.921  65
   0   8  10 814.332 112.680  47
   0  -8 -10 834.884 115.651  42
   0   8 -11 1369.08 125.629  28
   0   8  11 905.073 104.359  25
   0  -8 -11 1026.56 127.160  22
   0  -8 -11 936.191 122.205  21
   0  -8 -11 1282.88 130.332 102
   0   8  11 941.819 131.506  91
   0   8  11 917.963 132.619  92
   0   8 -11 993.355 142.755  96
   0  -8 -11 1177.01 155.515  94
   0   8  11 1219.78 145.318  95
   0   8 -11 744.766 130.099  85
   0  -8 -11 993.323 139.803  32
   0   8 -11 1444.92 149.424  33
   0  -8  11 1107.10 104.954  34
   0   8  11 1158.27 121.653  73
   0   8 -11 1039.28 130.503  73
   0   8  11 1031.54 136.077  65
   0   8 -11 1134.71 143.325  64
   0  -8 -11 1032.10 119.291  62
   0  -8 -11 1123.14 141.287  42
   0   8  11 1178.18 128.465  47
   0   8  12 25996.3 991.344  25
   0  -8 -12 26075.1 1029.77  22
   0   8 -12 26972.0 1009.16  28
   0  -8 -12 25701.3 1027.37  21
   0   8 -12 27345.9 1051.39  96
   0   8  12 27130.6 1036.17  95
   0   8  12 26399.4 1034.91  92
   0   8  12 25317.3 1024.54  91
   0  -8 -12 26056.0 1017.64 102
   0  -8 -12 26801.9 1068.93  94
   0   8 -12 26293.6 1050.77  85
   0   8 -12 27538.9 1073.27  90
   0   8 -12 27802.7 1042.60  33
   0  -8  12 27238.7 988.402  34
   0  -8 -12 27499.7 1057.78  32
   0   8  12 24349.6 990.368  73
   0   8 -12 27611.8 1036.64  73
   0   8 -12 24436.1 1028.89  64
   0  -8 -12 28171.9 1025.48  62
   0   8  12 25845.8 1027.81  65
   0  -8 -12 27212.2 1046.12  42
   0   8  12 28264.4 1029.87  47
   0  -8 -13 5995.56 329.235  22
   0   8 -13 5876.18 309.719  28
   0   8  13 5733.97 288.895  25
   0  -8 -13 6122.46 334.022  21
   0   8 -13 5784.45 336.441  96
   0  -8 -13 4596.42 332.416  94
   0   8  13 6115.39 334.028  91
   0   8  13 5924.82 335.506  95
   0  -8 -13 6095.93 320.490 102
   0   8  13 5816.76 333.357  92
   0   8 -13 5917.63 346.943  85
   0   8 -13 6378.22 369.753  90
   0   8 -13 5934.80 335.192  33
   0  -8  13 6391.89 297.491  34
   0  -8 -13 4551.02 323.595  32
   0   8 -13 5682.13 335.232  36
   0   8 -13 5612.78 318.391  73
   0  -8 -13 6116.97 326.609  62
   0   8  13 6081.36 335.301  65
   0   8 -13 5441.50 330.895  64
   0  -8 -13 5657.54 333.396  42
   0  -8 -14 105203. 3719.10  22
   0   8  14 98552.9 3651.68  25
   0   8 -14 99631.5 3713.98  24
   0   8 -14 106940. 3692.99  28
   0  -8 -14 106934. 3700.97  26
   0  -8 -14 107590. 3722.48  21
   0  -8 -14 107544. 3706.20 102
   0   8  14 111697. 3728.27  92
   0   8  14 111327. 3721.72  91
   0   8 -14 109128. 3733.34  96
   0  -8 -14 109200. 3767.12  94
   0   8  14 110477. 3727.74  95
   0   8 -14 101889. 3738.97  85
   0   8 -14 113442. 3772.46  90
   0  -8  14 109795. 3672.95  34
   0  -8 -14 113632. 3758.94  32
   0   8 -14 106199. 3726.58  33
   0   8 -14 106985. 3733.86  36
   0   8  14 111354. 3725.08  70
   0   8 -14 111278. 3708.41  73
   0  -8 -14 110957. 3718.78  62
   0   8  14 109365. 3726.64  65
   0   8 -14 99678.1 3720.97  64
   0  -8 -14 101996. 3728.44  42
   0   8 -15 584.458 104.428  28
   0  -8 -15 698.085 111.537  26
   0  -8 -15 699.153 126.524  22
   0   8 -15 860.960 139.491  24
   0  -8 -15 585.522 114.701  21
   0   8  15 558.816 126.000  92
   0  -8 -15 588.341 103.513 102
   0  -8 -15 759.009 143.481  94
   0   8 -15 477.985 114.751  96
   0   8  15 669.924 132.168  91
   0   8  15 584.579 133.597  95
   0   8 -15 714.859 147.060  90
   0  -8 -15 760.727 151.564  86
   0   8 -15 611.159 128.784  36
   0  -8 -15 701.586 138.727  32
   0   8 -15 528.876 120.135  33
   0  -8  15 601.035 91.4597  34
   0   8  15 776.679 139.253  70
   0   8 -15 731.518 111.870  73
   0  -8 -15 617.726 119.869  62
   0   8 -15 682.566 135.999  64
   0   8  15 609.473 124.461  65
   0  -8 -15 657.595 130.261  42
   0   8 -16 83.5573 96.0745  24
   0  -8 -16 58.6717 91.4468  22
   0  -8 -16 57.3169 71.9242  26
   0   8 -16 28.0283 70.3431  28
   0  -8 -16 102.783 88.2555  21
   0   8 -16-22.0250 78.3457  96
   0   8  16-11.3933 106.915  95
   0   8  16 32.4063 93.4883  91
   0  -8 -16 46.1138 66.2679 102
   0   8  16 167.872 104.415  92
   0  -8 -16 102.443 98.7691  94
   0   8 -16 27.2403 106.141  90
   0  -8 -16 30.8340 73.1211  88
   0  -8 -16 29.2079 98.5616  86
   0   8  16-62.2889 91.6514  39
   0   8 -16-35.7841 95.2513  33
   0   8 -16 72.7807 90.5067  36
   0   8  16 11.3226 99.3076  70
   0   8  16 33.5535 93.4706  65
   0   8 -16 49.8270 108.533  64
   0  -8 -16-57.1762 93.4654  62
   0  -8 -16 25.4387 90.4866  42
   0   8 -17 2476.33 187.231  28
   0  -8 -17 2597.03 188.483  26
   0  -8 -17 2299.84 206.923  22
   0   8 -17 2990.00 230.082  24
   0  -8 -17 2545.68 210.211  21
   0   8  17 2387.35 213.647  95
   0   8 -17 2517.16 197.880  96
   0  -8 -17 2474.24 238.057  94
   0   8  17 2672.33 213.003  92
   0  -8 -17 2682.59 238.458  86
   0   8 -17 2667.95 231.459  85
   0  -8 -17 2518.30 200.662  88
   0   8 -17 2759.38 244.139  90
   0   8 -17 2596.83 220.000  36
   0   8 -17 2445.83 214.711  33
   0   8  17 2547.88 212.207  70
   0  -8 -17 2474.95 210.119  62
   0   8 -17 2359.72 224.208  64
   0   8  17 2426.59 211.150  65
   0   8  17 2479.05 216.502  47
   0  -8 -17 2543.53 227.015  42
   0   8 -18 1553.35 170.916  24
   0   8 -18 1518.31 141.758  28
   0  -8 -18 1609.41 139.564  26
   0  -8 -18 1501.46 167.109  22
   0  -8 -18 1602.33 165.526  21
   0   8  18 1225.69 149.502  92
   0   8  18 1355.93 166.630  95
   0   8 -18 1147.06 130.754  96
   0  -8 -18 1138.26 165.663  94
   0  -8 -18 1222.66 144.607  88
   0  -8 -18 1199.77 172.381  86
   0   8 -18 1250.81 176.787  90
   0   8 -18 1458.17 173.673  85
   0   8 -18 1165.06 157.222  36
   0   8 -18 1430.72 164.518  33
   0   8  18 1446.31 166.847  70
   0   8  18 1245.86 155.542  65
   0  -8 -18 1431.48 160.470  62
   0  -8 -18 1222.01 165.987  42
   0   8  18 1439.06 168.037  47
   0   8 -19 188.237 95.9202  24
   0   8 -19 159.586 74.2700  28
   0   8  19 138.089 91.0449  92
   0  -8 -19 170.161 107.787  94
   0   8  19 95.5596 94.4348  95
   0  -8 -19 142.292 84.4249  88
   0  -8 -19 209.926 108.230  86
   0   8 -19 71.3963 88.8824  90
   0   8  19 170.140 90.8744  80
   0   8 -19 132.274 99.8487  85
   0   8 -19 246.973 97.8991  36
   0   8 -19 79.0559 93.7884  33
   0   8  19 194.752 101.616  70
   0  -8 -19 157.516 99.4146  62
   0   8  19-10.1671 86.8949  65
   0   8  19 76.6631 89.6111  47
   0  -8 -19 61.1127 92.1150  42
   0   8 -20 4491.75 279.629  24
   0   8  20 4546.39 264.699  92
   0   8  20 4592.63 277.861  95
   0   8 -20 4830.88 292.584  85
   0  -8 -20 4525.99 271.501  88
   0  -8 -20 4566.66 308.415  86
   0   8 -20 4849.64 287.433  90
   0   8 -20 4321.07 279.393  33
   0   8 -20 4699.88 285.000  36
   0   8  20 4626.05 284.960  70
   0  -8 -20 4691.52 289.959  62
   0   8  20 4805.18 276.518  65
   0  -8 -20 4252.49 286.576  42
   0   8  20 4782.33 287.073  47
   0   8 -21 7201.75 357.937  24
   0   8  21 6831.26 333.464  92
   0   8  21 6778.13 352.441  95
   0  -8 -21 6893.31 345.600  88
   0   8 -21 7365.91 358.942  90
   0   8 -21 7106.27 363.974  85
   0  -8 -21 7326.06 394.353  86
   0   8 -21 7802.40 371.579  33
   0  -8 -21 7259.78 389.856  33
   0   8  21 7168.81 355.863  39
   0   8 -21 7144.10 358.889  36
   0   8  21 7299.28 363.032  70
   0   8  21 6773.39 351.955  77
   0   8  21 7088.84 345.598  65
   0  -8 -21 6375.45 359.573  42
   0  -8  21 6687.30 325.547  44
   0   8  21 7251.47 350.655  51
   0   8  21 6481.69 356.775  47
   0  -8 -22 9839.04 460.641  42
   0   8  22 9944.71 460.114  47
   0   8  22 9839.65 442.082  51
   0  -8 -22 11156.2 494.022  86
   0   8 -22 10400.9 457.930  85
   0  -8 -22 10629.7 446.910  88
   0   8 -22 9909.90 451.409  37
   0  -8 -22 10519.2 488.394  33
   0   8 -22 9731.15 453.101  33
   0   8  22 9780.27 446.945  39
   0   8  22 10479.6 457.740  70
   0   8  22 10130.8 453.006  77
   0   8 -22 9988.55 466.491  64
   0   8  22 9742.46 431.569  65
   0   8 -22 10428.0 450.735  24
   0  -8 -22 10205.5 460.681  22
   0  -8 -23 127.472 67.6188  22
   0  -8 -23 149.166 72.0939  42
   0   8  23 76.7871 70.9410  47
   0   8  23 126.575 61.9503  51
   0  -8  23 149.118 52.6064  43
   0   8 -23 165.058 65.7894  85
   0   8  23 187.483 74.4687  70
   0   8  23 159.818 67.5262  77
   0  -8 -23 120.773 80.5226  33
   0   8 -23 109.972 68.9400  33
   0   8  23 119.653 64.2745  39
   0   8 -23 98.4534 69.1004  37
   0   8 -23 137.971 78.0154  64
   0   8 -23 146.137 62.1323  24
   0   8  24 6209.62 277.676  51
   0  -8 -24 4827.05 268.323  42
   0   8  24 5862.29 284.504  47
   0   8 -24 6301.41 275.810  37
   0   8 -24 6044.41 278.691  33
   0  -8 -24 6276.85 304.038  33
   0   8  24 6183.79 281.016  39
   0   8  24 5829.70 263.706  67
   0   8  24 6148.97 280.603  70
   0   8 -24 6250.99 291.587  64
   0  -8 -24 6200.19 282.464  22
   0   8 -24 5234.51 258.792  24
   0   9   0 24.4851 68.7052  92
   0   9   0 45.7316 76.9917  97
   0  -9   0 32.1010 60.9634  81
   0  -9   0 8.57303 68.4643  87
   0   9   0 104.917 69.3778  90
   0   9   0 79.4576 47.7826  37
   0  -9   0 8.26888 67.5896  32
   0   9   0 64.6099 76.0131  73
   0   9   0-7.41319 61.0542  65
   0  -9   0-32.3188 65.0355  57
   0  -9   0 21.4096 54.2143  29
   0  -9   1 11231.3 472.600  29
   0   9  -1 11830.6 488.437  27
   0  -9  -1 10947.7 475.027  29
   0   9   1 10342.0 453.573  10
   0   9  -1 11728.8 511.834  97
   0   9  -1 10950.4 487.731  92
   0   9   1 11429.4 501.875  97
   0   9   1 11660.0 496.164  92
   0   9  -1 10878.8 490.118  90
   0   9  -1 11663.0 466.321  85
   0  -9  -1 10883.6 491.460  87
   0  -9   1 11061.2 490.738  87
   0  -9   1 11142.0 485.951  81
   0  -9  -1 11133.2 486.713  81
   0   9   1 10325.8 471.498  90
   0  -9   1 10552.2 475.946  79
   0  -9  -1 11594.2 495.638  32
   0  -9   1 11532.2 492.717  32
   0   9  -1 11353.7 461.014  37
   0   9   1 11508.1 503.084  73
   0   9   1 10986.6 455.332  70
   0   9  -1 11988.8 510.589  73
   0   9   1 11596.8 487.305  65
   0   9  -1 10915.9 475.643  65
   0  -9   1 11186.9 487.453  57
   0   9   1 11864.4 448.170  47
   0   9  -2 7158.71 352.078  27
   0  -9   2 7959.94 350.327  29
   0  -9  -2 7633.55 352.037  29
   0   9   2 7807.87 338.466  10
   0  -9  -2 7333.86 327.025  21
   0   9  -2 7569.05 362.375  92
   0   9  -2 8318.40 393.021  97
   0   9   2 7623.55 372.852  97
   0   9   2 7573.62 366.036  92
   0  -9   2 7281.29 353.221  81
   0   9  -2 7332.69 346.072  85
   0   9   2 6809.42 339.391  90
   0  -9  -2 7867.10 373.646  87
   0  -9   2 7315.81 351.110  79
   0  -9   2 7416.54 363.897  87
   0   9  -2 7260.94 368.516  90
   0   9  -2 7329.65 338.273  37
   0  -9  -2 8010.72 374.957  32
   0  -9   2 7334.02 359.770  32
   0   9   2 7631.71 338.042  70
   0   9  -2 7635.65 377.283  73
   0   9   2 7548.81 373.799  73
   0   9  -2 7306.45 346.571  65
   0  -9   2 7462.36 357.405  57
   0   9   2 7528.06 357.828  65
   0  -9  -2 7818.21 367.787  49
   0   9   2 7660.98 327.282  47
   0  -9  -3 61116.3 2163.20  29
   0   9  -3 64949.8 2170.16  27
   0   9  -3 63308.8 2186.96  24
   0  -9   3 65481.7 2160.74  29
   0   9   3 60845.6 2144.96  10
   0  -9  -3 59565.2 2139.45  21
   0   9   3 65037.8 2188.78  92
   0   9  -3 63831.8 2206.80  97
   0   9  -3 63444.1 2174.81  92
   0   9   3 62074.7 2180.17  97
   0  -9   3 58348.5 2172.00  87
   0   9  -3 59888.9 2159.66  85
   0  -9   3 63718.2 2172.87  81
   0  -9  -3 59627.9 2181.99  87
   0   9  -3 58282.3 2184.42  90
   0  -9   3 60310.0 2161.96  79
   0   9   3 62016.2 2123.12  39
   0  -9  -3 63124.1 2185.87  32
   0  -9   3 62397.7 2177.18  32
   0   9   3 64897.2 2194.59  73
   0  -9  -3 60063.9 2180.30  74
   0   9   3 58965.1 2145.07  70
   0   9  -3 61244.6 2173.44  64
   0  -9  -3 63542.6 2170.98  63
   0   9  -3 60216.5 2152.28  65
   0  -9   3 63481.5 2174.68  57
   0   9   3 64429.8 2176.90  65
   0   9   3 62338.2 2138.06  47
   0  -9  -3 60243.0 2175.49  49
   0  -9   3 60498.3 2144.21  43
   0   9  -4 13137.1 506.687  27
   0  -9   4 12589.4 495.615  29
   0   9  -4 12177.0 518.462  24
   0  -9  -4 11564.9 483.537  21
   0   9   4 13728.8 496.932  10
   0   9  -4 11008.1 496.985  92
   0   9   4 11022.2 501.543  97
   0  -9  -4 11355.6 511.023 102
   0   9  -4 11093.1 525.018  97
   0   9   4 11170.4 500.860  95
   0   9  -4 10806.7 496.577  85
   0  -9   4 11000.0 495.837  81
   0   9  -4 11360.3 527.522  90
   0  -9   4 11269.4 493.005  79
   0  -9   4 12369.3 512.077  32
   0  -9  -4 12041.2 519.943  32
   0   9   4 11407.4 464.835  39
   0   9   4 10964.8 483.255  70
   0  -9  -4 11078.3 511.391  74
   0   9   4 11906.5 519.015  73
   0  -9  -4 11167.6 495.823  66
   0   9   4 11242.9 505.801  65
   0  -9   4 12375.3 507.446  57
   0   9  -4 12896.0 519.408  64
   0  -9  -4 11868.7 502.428  63
   0   9  -4 11292.0 484.968  65
   0  -9  -4 12149.3 484.423  54
   0  -9   4 11602.2 480.929  43
   0  -9  -4 11302.4 496.325  42
   0  -9  -4 11531.0 509.016  49
   0   9   4 12283.9 482.865  47
   0  -9   5 48339.2 1685.30  29
   0   9  -5 50823.3 1724.47  24
   0   9  -5 48007.8 1690.98  27
   0   9   5 44870.9 1689.19  25
   0  -9  -5 46045.3 1680.77  21
   0   9  -5 45482.3 1691.34  92
   0   9   5 48969.4 1703.38  97
   0  -9  -5 49630.1 1734.29  94
   0   9  -5 49658.2 1742.55  97
   0   9   5 48676.3 1708.48  95
   0  -9  -5 47884.9 1711.09 102
   0  -9   5 45359.8 1693.18  81
   0   9  -5 45894.1 1702.97  85
   0  -9   5 47744.7 1692.65  79
   0   9   5 45785.1 1653.02  80
   0  -9  -5 48331.1 1684.79  82
   0   9  -5 47795.2 1736.15  90
   0   9   5 47458.4 1664.88  39
   0  -9  -5 50174.0 1726.52  32
   0  -9  -5 49863.7 1722.60  74
   0  -9  -5 48691.6 1695.72  66
   0   9  -5 47476.7 1725.25  73
   0   9   5 45996.0 1713.75  73
   0   9   5 48235.9 1690.97  70
   0  -9  -5 46730.9 1693.59  63
   0   9   5 47921.4 1708.30  65
   0  -9  -5 46778.2 1667.77  54
   0   9  -5 49210.5 1712.93  64
   0   9  -5 44369.7 1670.85  65
   0  -9   5 49992.8 1705.26  57
   0  -9   5 46205.1 1672.84  43
   0  -9  -5 46494.4 1706.47  49
   0  -9  -5 49065.8 1703.68  42
   0   9   5 47704.9 1677.82  47
   0   9  -6 21765.9 796.507  27
   0   9   6 21052.4 800.645  25
   0   9  -6 20785.5 821.214  24
   0  -9   6 21620.6 794.133  29
   0  -9  -6 21195.6 797.635  21
   0  -9  -6 21293.8 839.016  94
   0   9   6 19979.5 807.677  95
   0   9   6 20680.0 799.625  97
   0   9  -6 20472.1 795.640  92
   0   9   6 19965.2 818.521  92
   0  -9  -6 21693.0 819.956 102
   0   9  -6 20082.9 838.024  90
   0  -9   6 20529.0 797.700  79
   0   9   6 20477.0 767.265  80
   0  -9   6 20341.0 801.187  81
   0   9  -6 19761.1 808.968  85
   0  -9  -6 19348.0 777.336  82
   0  -9  -6 22264.5 835.929  32
   0   9  -6 22693.9 837.548  36
   0   9   6 21704.4 781.096  39
   0   9  -6 21394.8 819.019  33
   0  -9  -6 19936.1 819.372  74
   0   9   6 20357.9 795.389  70
   0   9  -6 20630.0 830.366  73
   0  -9  -6 18633.3 785.923  66
   0   9   6 20556.4 816.736  73
   0  -9   6 19481.0 800.042  57
   0  -9  -6 18959.9 792.959  63
   0   9  -6 20306.7 777.191  65
   0  -9  -6 19143.5 763.360  54
   0   9  -6 21455.0 822.037  64
   0  -9  -6 20466.7 813.372  49
   0   9   6 21127.6 790.082  47
   0  -9  -6 20977.9 810.885  42
   0  -9   6 19907.7 778.476  43
   0   9  -7 12544.7 561.147  24
   0   9   7 12288.0 535.383  25
   0  -9  -7 12357.7 536.900  21
   0   9   7 13379.7 572.276  92
   0   9  -7 11668.9 525.909  92
   0  -9  -7 12938.5 577.665  94
   0   9   7 13133.7 559.721  95
   0   9   7 12672.0 532.265  97
   0  -9  -7 13107.5 555.669 102
   0  -9   7 12602.8 540.633  79
   0  -9   7 13112.1 546.757  81
   0  -9  -7 13223.8 522.725  82
   0   9   7 13085.8 519.359  80
   0   9  -7 12511.5 557.610  85
   0   9  -7 12769.2 585.977  90
   0   9  -7 13682.0 564.176  33
   0   9  -7 12977.5 569.370  36
   0   9   7 12791.4 523.998  39
   0  -9  -7 13299.7 574.857  32
   0  -9  -7 12509.1 561.978  74
   0   9  -7 11766.6 560.791  73
   0  -9  -7 13145.8 537.175  66
   0   9   7 13418.5 559.684  73
   0   9   7 13090.4 545.087  70
   0  -9  -7 11887.7 533.981  63
   0   9  -7 12756.9 557.940  64
   0   9   7 13003.6 535.011  47
   0  -9   7 13309.5 528.881  43
   0  -9  -7 11838.0 543.746  42
   0   9  -8 1082.77 139.846  24
   0   9   8 1301.29 132.047  25
   0  -9  -8 1127.22 129.156  21
   0  -9  -8 1378.34 157.809  94
   0   9  -8 1256.18 125.431  92
   0  -9  -8 1246.52 134.872 102
   0   9   8 1656.04 164.297  92
   0   9   8 1324.38 154.773  91
   0   9  -8 1457.47 172.688  90
   0  -9   8 1330.51 131.840  81
   0  -9   8 1227.14 129.822  79
   0   9  -8 1264.91 144.523  85
   0   9   8 1299.74 122.106  39
   0   9  -8 1429.79 148.973  33
   0  -9  -8 1243.68 149.265  32
   0   9  -8 1669.63 168.438  36
   0   9   8 1406.69 142.782  70
   0   9  -8 1219.18 148.536  73
   0   9   8 1283.54 141.580  73
   0   9  -8 1425.60 151.804  64
   0  -9  -8 1305.22 125.912  66
   0   9   8 1402.20 130.495  47
   0  -9  -8 1364.60 140.482  42
   0  -9   8 1408.36 123.886  43
   0   9   9 44937.3 1687.49  25
   0  -9  -9 46966.4 1708.91  22
   0   9  -9 47567.5 1727.93  24
   0   9  -9 44705.3 1659.65  25
   0  -9  -9 46102.7 1704.75  21
   0  -9  -9 48183.8 1748.81  94
   0  -9  -9 49968.9 1720.12 102
   0   9   9 46710.3 1722.60  91
   0   9   9 47591.3 1727.31  92
   0   9  -9 47411.2 1737.55  96
   0   9  -9 46253.6 1725.50  85
   0   9  -9 49323.8 1760.16  90
   0  -9   9 49499.2 1705.28  81
   0  -9  -9 46927.5 1737.85  32
   0   9  -9 48325.3 1727.39  33
   0   9   9 47960.9 1686.76  39
   0   9  -9 50276.3 1740.16  36
   0   9   9 45974.4 1703.27  70
   0   9  -9 45515.2 1726.42  73
   0   9   9 48207.3 1710.42  73
   0   9  -9 46360.8 1724.28  64
   0  -9  -9 48117.5 1691.95  66
   0   9   9 48945.9 1724.22  65
   0  -9  -9 45295.1 1712.31  42
   0  -9   9 46223.2 1681.79  43
   0   9   9 48754.3 1701.05  47
   0   9 -10 1829.56 132.392  25
   0  -9 -10 1614.35 161.082  22
   0   9  10 1555.98 147.938  25
   0   9 -10 1869.63 181.864  24
   0  -9 -10 2038.22 173.559  21
   0  -9 -10 2113.26 200.692  94
   0   9 -10 2179.57 197.984  96
   0   9  10 2062.27 188.209  92
   0   9  10 1937.11 189.210  91
   0  -9 -10 2186.31 175.615 102
   0   9  10 1878.34 182.937  95
   0   9 -10 2036.14 189.549  85
   0   9 -10 2033.76 210.042  90
   0   9  10 1873.06 156.004  39
   0   9 -10 1867.52 179.967  36
   0  -9 -10 1718.59 178.444  32
   0   9 -10 2028.45 180.169  33
   0   9  10 1975.26 165.419  73
   0   9  10 1890.05 171.878  70
   0   9 -10 1995.06 185.642  73
   0   9  10 2113.57 188.772  65
   0   9 -10 1970.14 182.799  64
   0   9  10 1985.83 165.622  47
   0  -9 -10 1951.46 175.871  42
   0  -9  10 1801.42 139.545  44
   0  -9  10 2004.91 153.165  43
   0   9 -11 12721.2 582.477  24
   0  -9 -11 12639.9 566.636  22
   0   9  11 12404.0 541.045  25
   0  -9 -11 12736.5 567.357  21
   0   9  11 13321.5 585.258  92
   0   9  11 13426.3 586.802  91
   0   9 -11 12681.8 591.201  96
   0  -9 -11 12097.4 599.571  94
   0   9  11 12687.5 576.125  95
   0  -9 -11 13765.0 573.845 102
   0   9 -11 12830.6 586.538  85
   0   9 -11 13459.8 585.705  33
   0  -9 -11 12504.5 587.735  32
   0   9  11 13911.2 556.698  39
   0   9  11 12572.4 552.019  73
   0   9 -11 13782.4 590.421  73
   0   9  11 12742.3 564.315  70
   0   9  11 10454.1 554.986  65
   0   9 -11 13295.9 585.529  64
   0  -9 -11 12868.4 576.216  42
   0  -9  11 12450.5 526.462  44
   0  -9  11 11886.4 535.828  43
   0   9  11 13422.8 564.273  47
   0  -9 -12 42147.1 1562.93  22
   0   9  12 41079.2 1521.67  25
   0  -9 -12 41750.9 1557.90  21
   0   9  12 41219.4 1561.27  95
   0   9  12 43603.5 1573.80  92
   0  -9 -12 43268.9 1605.31  94
   0   9  12 41767.6 1566.89  91
   0   9 -12 40794.0 1578.48  96
   0  -9 -12 42797.4 1550.35 102
   0   9 -12 42082.7 1580.58  85
   0  -9 -12 41968.4 1584.65  32
   0   9  12 42364.8 1535.45  39
   0   9 -12 41970.9 1569.60  33
   0   9  12 40964.4 1552.57  70
   0   9 -12 42932.6 1569.96  73
   0   9  12 41191.5 1528.10  73
   0   9 -12 43736.9 1579.61  64
   0   9  12 41876.1 1563.55  65
   0  -9 -12 41363.1 1566.23  42
   0  -9  12 42459.5 1513.29  44
   0   9  12 44357.7 1555.74  47
   0   9  13 6817.48 336.373  25
   0  -9 -13 7058.39 377.453  22
   0  -9 -13 6436.20 366.892  21
   0   9  13 6925.22 380.008  95
   0  -9 -13 6909.98 359.902 102
   0   9  13 6756.33 382.177  92
   0   9 -13 6829.68 386.026  96
   0  -9 -13 6986.50 410.965  94
   0   9 -13 6790.46 392.722  85
   0  -9 -13 7188.94 397.109  32
   0   9 -13 6855.36 377.181  33
   0   9  13 7133.31 360.257  39
   0   9 -13 7163.10 376.027  73
   0   9 -13 6545.30 382.837  64
   0  -9 -13 7397.52 355.704  62
   0   9  13 7096.21 383.237  65
   0  -9  13 6849.26 335.660  44
   0  -9 -13 6931.08 381.560  42
   0   9  13 6787.31 367.394  47
   0   9  14 217.273 67.4512  25
   0  -9 -14 253.787 109.051  22
   0  -9 -14 256.439 83.2579  26
   0  -9 -14 293.908 99.9914  21
   0   9  14 211.383 109.743  92
   0   9  14 139.149 107.737  95
   0  -9 -14 201.822 111.577  94
   0  -9 -14 118.442 74.5755 102
   0   9 -14 123.630 94.9320  96
   0   9 -14 155.467 109.231  85
   0   9 -14-28.2946 114.036  90
   0   9 -14 222.306 112.688  36
   0  -9 -14 368.209 119.234  32
   0   9  14 247.568 93.6693  39
   0   9 -14 11.8019 90.6431  33
   0   9 -14 199.614 86.7443  73
   0   9  14 252.371 113.250  65
   0   9 -14 247.596 110.176  64
   0  -9 -14 269.852 85.8630  62
   0   9  14 195.716 106.242  47
   0  -9  14 163.981 65.7749  44
   0  -9 -14 181.400 96.7729  42
   0   9 -15 10689.4 528.762  24
   0  -9 -15 11590.3 506.738  26
   0  -9 -15 11365.8 532.119  22
   0  -9 -15 10939.5 526.421  21
   0   9  15 11586.9 537.101  92
   0   9 -15 11480.0 538.421  96
   0  -9 -15 10261.5 489.284 102
   0   9  15 11032.5 529.206  95
   0  -9 -15 10840.8 559.716  94
   0   9 -15 11531.2 573.095  90
   0   9 -15 11076.5 549.855  85
   0  -9 -15 11105.0 563.371  86
   0   9 -15 11144.0 530.811  33
   0   9  15 11535.0 515.054  39
   0  -9 -15 10733.1 545.074  32
   0   9 -15 11078.8 539.907  36
   0   9 -15 10749.4 498.547  73
   0   9 -15 11205.6 543.338  64
   0   9  15 11148.4 530.479  65
   0  -9 -15 11401.7 509.166  62
   0  -9  15 11201.4 484.997  44
   0  -9 -15 10901.5 532.687  42
   0  -9 -16 1864.04 158.893  26
   0   9 -16 1982.71 190.872  24
   0  -9 -16 2021.14 185.639  22
   0  -9 -16 1872.49 181.876  21
   0   9  16 1829.95 187.131  95
   0  -9 -16 1801.15 211.363  94
   0   9  16 1704.39 180.692  92
   0   9 -16 2207.66 193.455  96
   0   9 -16 1673.72 201.602  90
   0   9  16 1916.01 175.394  80
   0  -9 -16 1576.90 194.802  86
   0   9 -16 1637.08 185.269  36
   0   9  16 1806.27 171.081  39
   0  -9 -16 1920.44 196.224  32
   0   9 -16 1588.74 173.634  33
   0   9  16 1785.33 186.210  70
   0  -9 -16 2041.73 175.997  62
   0   9  16 1822.51 185.785  65
   0   9 -16 1694.54 190.647  64
   0  -9 -16 2003.80 190.902  42
   0  -9  16 1685.41 146.325  44
   0  -9 -17 4525.04 291.915  22
   0   9 -17 4442.93 289.114  24
   0  -9 -17 4482.36 253.021  26
   0  -9 -17 4346.75 280.741  21
   0   9  17 4720.34 289.865  92
   0   9  17 3937.43 279.567  95
   0   9 -17 4721.95 279.820  96
   0  -9 -17 4123.60 307.667  94
   0   9  17 4296.91 270.635  80
   0  -9 -17 4524.63 317.082  86
   0   9 -17 4573.83 316.454  90
   0   9 -17 4183.66 282.573  33
   0   9 -17 4135.72 285.522  36
   0   9  17 4228.61 268.290  39
   0   9  17 3898.91 275.042  70
   0  -9 -17 5095.44 281.288  62
   0   9  17 4273.74 281.439  65
   0   9 -17 4328.23 296.451  64
   0  -9 -17 4004.85 278.959  42
   0  -9  17 4658.79 249.708  44
   0  -9 -18 936.329 132.368  22
   0   9 -18 876.495 142.232  24
   0  -9 -18 691.276 96.3422  26
   0  -9 -18 736.188 121.601  21
   0   9 -18 786.219 115.213  96
   0   9  18 465.882 124.105  95
   0   9  18 917.578 131.057  92
   0  -9 -18 935.937 152.914  94
   0  -9 -18 932.459 158.046  86
   0   9 -18 816.495 149.096  90
   0   9  18 659.512 113.864  80
   0   9  18 797.241 125.576  39
   0   9 -18 914.099 140.820  36
   0   9 -18 727.094 125.124  33
   0   9  18 563.037 126.868  70
   0   9  18 588.920 122.007  65
   0  -9 -18 1093.33 130.261  62
   0   9 -18 873.156 146.206  64
   0  -9 -18 969.752 139.839  42
   0   9  18 757.182 113.274  51
   0  -9 -19 43990.8 1553.10  22
   0   9 -19 41383.7 1543.92  24
   0  -9 -19 42132.4 1542.67  21
   0  -9 -19 43177.1 1593.14  94
   0   9  19 41358.6 1529.90  92
   0   9  19 41945.9 1541.25  95
   0   9 -19 44224.3 1571.24  90
   0  -9  19 40185.8 1494.65  81
   0  -9 -19 45119.6 1599.58  86
   0   9  19 42231.0 1537.95  80
   0   9 -19 42699.4 1560.33  85
   0   9 -19 41782.6 1544.13  33
   0   9 -19 44498.5 1559.53  36
   0   9  19 41353.9 1529.31  39
   0   9  19 41595.1 1541.71  70
   0   9  19 41634.2 1528.77  77
   0   9  19 41172.1 1534.06  65
   0   9 -19 42178.0 1558.95  64
   0   9  19 43230.4 1519.19  51
   0   9  19 41122.4 1541.19  47
   0  -9  19 40577.8 1508.64  43
   0  -9 -19 37469.3 1534.84  42
   0  -9 -20 17637.0 730.557  22
   0   9 -20 19038.9 735.358  24
   0   9  20 17866.3 713.736  92
   0  -9 -20 18459.5 769.425  94
   0   9  20 18215.0 727.408  80
   0   9 -20 17963.1 741.792  85
   0  -9 -20 18588.2 771.449  86
   0   9 -20 18323.9 741.199  90
   0   9 -20 18556.7 733.884  33
   0   9 -20 17113.4 725.951  37
   0   9  20 18117.9 719.316  77
   0   9  20 17467.6 728.207  70
   0   9  20 17857.3 721.013  65
   0  -9  20 17464.2 695.121  43
   0  -9 -20 16008.8 720.403  42
   0   9  20 17519.9 730.901  47
   0   9  20 17925.6 707.545  51
   0   9 -21 2722.46 180.937  24
   0  -9 -21 2064.88 189.680  94
   0   9  21 2166.13 156.665  92
   0   9 -21 1830.72 161.092  90
   0   9  21 2281.77 172.189  80
   0  -9 -21 2300.37 194.651  86
   0   9 -21 2314.58 180.038  85
   0  -9 -21 2180.27 192.890  33
   0   9 -21 2188.93 173.396  37
   0   9 -21 2668.41 182.107  33
   0   9  21 2309.65 178.572  70
   0   9  21 2147.52 164.674  77
   0   9  21 2259.86 167.606  65
   0   9  21 2579.50 166.991  51
   0  -9  21 2247.01 146.463  43
   0   9  21 2010.46 174.661  47
   0  -9 -21 2118.80 171.007  42
   0   9  22 1231.39 111.560  51
   0  -9 -22 969.828 109.817  42
   0   9  22 940.352 118.895  47
   0  -9 -22 1534.16 144.137  86
   0   9 -22 1408.34 127.560  85
   0  -9  22 1303.04 105.250  79
   0   9  22 1338.29 123.615  80
   0  -9 -22 1317.72 136.816  33
   0   9 -22 1181.00 118.647  33
   0   9 -22 1468.82 130.704  37
   0   9  22 1253.53 101.086  67
   0   9  22 1346.33 128.100  70
   0   9  22 1276.53 118.237  77
   0   9  22 1352.96 115.157  65
   0   9 -22 1488.95 122.423  24
   0  -9 -23 713.807 86.9030  22
   0   9  23 551.892 89.9787  47
   0   9  23 580.311 73.9658  51
   0   9 -23 588.077 80.0910  85
   0   9  23 880.293 94.4642  80
   0  -9 -23 602.879 78.4734  42
   0   9 -23 665.029 82.9759  33
   0   9 -23 692.406 85.2034  37
   0  -9 -23 752.000 103.852  33
   0   9  23 485.719 75.8112  77
   0   9  23 614.752 86.6483  70
   0   9 -23 599.541 90.7887  64
   0   9 -23 691.489 79.5124  24
   0  10   0 10250.5 459.743  92
   0  10   0 9609.53 468.237  97
   0 -10   0 9359.21 456.333  87
   0  10   0 9129.16 442.342  90
   0 -10   0 10382.1 465.802  32
   0  10   0 9189.22 463.491  73
   0  10   0 9577.40 439.691  65
   0 -10   0 10025.9 438.314  29
   0 -10  -1 29768.5 1114.03  29
   0 -10   1 29841.1 1110.75  29
   0  10  -1 30799.8 1159.90  97
   0  10   1 31555.5 1151.51  97
   0  10   1 29189.7 1132.15  92
   0  10  -1 30529.0 1135.26  92
   0  10  -1 29622.4 1134.46  90
   0  10  -1 29269.6 1091.57  85
   0 -10   1 29454.0 1127.57  81
   0  10   1 30071.8 1118.93  90
   0 -10  -1 29276.6 1139.52  87
   0 -10   1 31395.6 1144.75  87
   0 -10  -1 30453.1 1140.38  32
   0  10  -1 29413.1 1089.06  37
   0 -10   1 29768.7 1132.16  32
   0  10   1 29163.9 1147.43  73
   0  10  -1 31345.8 1158.70  73
   0  10   1 29155.5 1118.15  65
   0  10  -1 28999.6 1113.66  65
   0 -10   1 28774.6 1124.53  57
   0 -10  -1 30735.0 1137.87  49
   0 -10  -2 29382.4 1131.31  29
   0 -10   2 30707.6 1128.99  29
   0  10   2 29021.2 1132.45  25
   0  10   2 30180.6 1158.01  97
   0  10   2 30316.1 1153.44  92
   0  10  -2 31051.5 1149.45  92
   0  10  -2 30905.3 1179.39  97
   0  10   2 28381.2 1118.26  90
   0 -10  -2 30982.8 1163.30  87
   0 -10   2 29744.2 1140.84  81
   0  10  -2 29630.4 1120.31  85
   0  10  -2 29994.1 1155.66  90
   0 -10   2 32061.6 1163.68  87
   0 -10   2 30565.4 1149.36  32
   0 -10  -2 32205.9 1164.00  32
   0  10  -2 30695.1 1115.84  37
   0  10   2 32570.0 1174.36  73
   0  10   2 30023.2 1111.34  70
   0  10  -2 29454.4 1164.83  73
   0  10   2 31910.1 1148.23  65
   0  10  -2 30098.0 1130.25  65
   0 -10  -2 29126.2 1136.17  63
   0 -10   2 29630.0 1142.32  57
   0 -10  -2 31279.8 1157.52  49
   0  10   2 31373.9 1097.94  47
   0 -10   3 31306.9 1095.45  29
   0  10   3 29467.2 1099.83  25
   0 -10  -3 28408.3 1065.45  21
   0  10  -3 27449.8 1131.66  97
   0  10   3 29556.3 1117.48  97
   0  10  -3 28719.0 1104.47  92
   0  10   3 29559.6 1121.05  92
   0 -10   3 30328.4 1109.94  81
   0 -10   3 28997.4 1117.52  87
   0  10  -3 27337.2 1115.92  90
   0 -10   3 29164.0 1098.28  79
   0  10  -3 27112.8 1082.64  85
   0 -10  -3 30449.1 1126.40  32
   0  10  -3 27766.1 1077.80  37
   0 -10   3 31354.0 1120.38  32
   0 -10  -3 27213.3 1111.35  74
   0  10   3 30048.8 1129.37  73
   0  10   3 29420.7 1078.74  70
   0  10  -3 28685.8 1087.59  65
   0  10   3 29783.0 1109.44  65
   0 -10  -3 29854.0 1103.85  63
   0 -10   3 28589.3 1103.49  57
   0  10   3 30369.8 1067.53  47
   0 -10  -3 30556.2 1102.78  42
   0 -10  -3 29355.1 1115.62  49
   0 -10   4 286.498 72.6975  29
   0  10   4 330.192 86.6501  25
   0 -10  -4 310.466 72.1847  21
   0  10  -4 182.216 76.1939  92
   0  10  -4 458.730 121.059  97
   0  10   4 383.106 106.155  92
   0  10   4 374.430 101.298  97
   0 -10  -4 191.045 85.1799 102
   0  10  -4 282.296 86.1272  85
   0 -10   4 397.977 101.548  87
   0  10  -4 321.037 106.676  90
   0 -10   4 345.900 83.0922  79
   0 -10   4 172.903 70.9779  81
   0  10  -4 145.172 67.5976  37
   0 -10  -4 354.001 103.080  32
   0 -10   4 284.810 90.6165  32
   0  10   4 294.188 61.5283  39
   0 -10  -4 535.983 107.214  74
   0  10   4 232.355 76.9499  70
   0  10   4 328.048 102.012  73
   0 -10  -4 237.348 81.6240  66
   0  10  -4 367.403 83.0411  65
   0 -10  -4 361.337 88.7421  63
   0  10   4 258.073 90.2067  65
   0 -10   4 304.564 87.1373  57
   0 -10  -4 305.047 72.1156  54
   0  10   4 306.785 75.1841  47
   0 -10  -4 304.248 81.5926  42
   0 -10  -4 247.116 94.3069  49
   0  10  -5 18520.4 721.965  24
   0 -10   5 17458.3 682.193  29
   0  10   5 16367.5 689.775  25
   0 -10  -5 16638.9 674.289  21
   0  10  -5 17038.1 693.117  92
   0 -10  -5 16889.5 723.157  94
   0 -10  -5 16570.6 704.539 102
   0  10   5 16963.5 697.994  97
   0 -10   5 17688.0 699.476  81
   0  10  -5 16745.9 726.070  90
   0  10  -5 16681.5 696.601  85
   0 -10   5 15877.0 682.259  79
   0 -10  -5 16587.2 674.046  82
   0 -10   5 16437.0 705.663  87
   0  10  -5 15659.1 678.701  37
   0 -10  -5 17583.4 719.131  32
   0  10   5 17280.0 654.807  39
   0 -10   5 18543.2 715.218  32
   0 -10  -5 15902.6 683.362  66
   0  10  -5 16171.1 718.430  73
   0 -10  -5 17441.1 719.216  74
   0  10   5 16214.2 677.917  70
   0  10   5 17411.9 716.566  73
   0  10  -5 18068.7 678.642  65
   0 -10   5 16594.9 695.838  57
   0  10   5 16846.7 703.329  65
   0  10  -5 19147.0 723.495  64
   0 -10  -5 16254.1 656.042  54
   0 -10  -5 16222.2 686.387  63
   0 -10   5 16957.4 670.399  43
   0 -10  -5 15762.3 699.137  49
   0  10   5 18688.7 679.409  47
   0 -10  -5 18007.7 701.167  42
   0  10  -6 25912.4 1047.87  24
   0 -10   6 27555.4 1016.73  29
   0  10   6 26039.8 1025.94  25
   0 -10  -6 27988.0 1019.95  21
   0 -10  -6 26895.1 1068.18  94
   0  10   6 26822.1 1026.88  97
   0 -10  -6 26207.2 1040.42 102
   0  10  -6 27272.7 1026.34  92
   0 -10   6 27804.0 1036.38  81
   0 -10  -6 27024.1 1005.84  82
   0 -10   6 27880.7 1028.86  79
   0  10  -6 27431.7 1076.38  90
   0  10  -6 26711.9 1037.83  85
   0 -10  -6 28442.1 1070.28  32
   0  10   6 27112.3 994.352  39
   0 -10   6 26781.5 1041.14  32
   0 -10  -6 27761.3 1026.01  66
   0 -10  -6 28331.6 1064.00  74
   0  10   6 27877.3 1053.04  73
   0  10   6 25299.9 1014.96  70
   0  10  -6 25662.3 1060.41  73
   0  10   6 26685.2 1044.18  65
   0 -10   6 28228.9 1039.87  57
   0  10  -6 28605.7 1057.97  64
   0 -10  -6 25831.0 1021.77  63
   0  10  -6 25392.0 993.539  65
   0 -10  -6 25217.4 1036.73  49
   0 -10  -6 27310.5 1036.52  42
   0 -10   6 25672.7 1000.75  43
   0  10   6 28240.0 1014.94  47
   0 -10   7 594.631 93.8557  29
   0  10  -7 1055.34 110.997  25
   0  10   7 748.014 112.778  25
   0  10  -7 812.668 133.266  24
   0 -10  -7 729.738 102.012  21
   0  10   7 814.519 133.279  95
   0  10  -7 573.090 101.968  92
   0  10   7 791.640 138.003  92
   0 -10  -7 687.975 115.099 102
   0 -10  -7 508.929 115.452  94
   0  10   7 626.322 106.195  97
   0 -10   7 760.425 109.142  79
   0  10  -7 581.348 112.013  85
   0  10   7 559.336 83.3519  80
   0  10  -7 695.605 137.268  90
   0 -10   7 707.945 106.127  81
   0 -10  -7 778.830 132.450  32
   0  10   7 579.347 90.8040  39
   0  10  -7 649.811 125.725  73
   0  10   7 650.822 115.163  73
   0  10   7 907.612 123.041  70
   0 -10  -7 567.156 121.422  74
   0 -10   7 828.324 125.162  57
   0  10  -7 957.169 136.094  64
   0 -10  -7 876.501 109.127  66
   0 -10   7 781.906 102.158  43
   0 -10  -7 589.253 105.779  42
   0  10   7 890.991 114.293  47
   0 -10   8 17048.7 709.002  29
   0  10  -8 17242.9 701.391  25
   0  10  -8 17813.6 757.607  24
   0  10   8 17675.3 726.761  25
   0 -10  -8 16894.4 726.402  22
   0 -10  -8 17424.4 725.566  21
   0 -10  -8 19119.0 786.527  94
   0 -10  -8 18744.2 748.405 102
   0  10   8 18076.3 748.219  95
   0  10   8 18719.3 765.755  92
   0  10   8 18806.0 703.375  80
   0  10  -8 18716.0 793.277  90
   0 -10   8 18927.4 734.264  79
   0  10  -8 17830.4 748.557  85
   0 -10   8 17912.8 730.301  81
   0 -10  -8 17958.8 764.053  32
   0  10   8 17251.9 703.546  39
   0 -10  -8 17124.3 712.518  66
   0  10   8 17977.1 731.767  70
   0  10   8 17883.6 744.043  73
   0  10   8 17933.6 686.875  77
   0  10  -8 16966.5 759.556  73
   0 -10   8 18993.4 743.950  57
   0  10  -8 17351.9 746.247  64
   0 -10   8 18882.3 714.935  43
   0 -10  -8 17446.0 738.143  42
   0  10   8 17712.4 721.559  47
   0  10   9 550.192 101.282  25
   0 -10  -9 388.771 103.500  22
   0 -10   9 484.867 89.0750  29
   0  10  -9 450.434 117.730  24
   0  10  -9 488.808 79.9736  25
   0 -10  -9 577.314 102.924  21
   0  10   9 524.600 131.455  92
   0 -10  -9 325.456 116.634  94
   0 -10  -9 281.525 95.0127 102
   0  10  -9 517.291 129.688  96
   0  10  -9 356.557 125.828  90
   0 -10   9 334.542 86.7730  81
   0  10   9 517.788 85.0678  80
   0 -10   9 530.473 96.4700  79
   0  10  -9 421.931 115.698  85
   0  10   9 416.919 89.0803  39
   0 -10  -9 500.751 117.525  32
   0  10  -9 611.330 120.848  33
   0  10   9 396.496 98.8498  70
   0  10   9 393.391 103.139  73
   0  10   9 350.042 75.0438  77
   0  10  -9 291.543 107.588  73
   0 -10   9 402.033 108.996  57
   0  10  -9 579.608 123.522  64
   0 -10  -9 612.646 98.3745  66
   0 -10   9 521.929 92.2165  43
   0 -10  -9 506.425 105.071  42
   0  10   9 476.036 97.3826  47
   0  10  10 30078.2 1123.58  25
   0  10 -10 30281.4 1163.73  24
   0  10 -10 28602.5 1081.16  25
   0 -10 -10 29579.2 1140.65  22
   0 -10 -10 29729.2 1134.73  21
   0 -10 -10 29088.6 1136.18 102
   0  10 -10 28959.4 1168.72  96
   0 -10 -10 28993.2 1176.36  94
   0  10  10 29234.0 1159.50  92
   0  10  10 30960.9 1112.22  80
   0  10 -10 31813.7 1204.23  90
   0 -10  10 31314.0 1134.34  81
   0  10 -10 29938.7 1159.43  85
   0 -10  10 30605.4 1130.73  79
   0  10 -10 29500.2 1152.12  33
   0  10 -10 31763.9 1176.25  36
   0 -10 -10 29057.4 1170.09  32
   0  10  10 28347.1 1106.65  39
   0  10  10 28831.5 1093.10  77
   0  10  10 28656.1 1130.81  70
   0  10  10 30199.3 1136.15  73
   0  10 -10 30463.1 1165.81  73
   0  10  10 29992.6 1154.44  65
   0  10 -10 32961.9 1174.68  64
   0 -10  10 28610.3 1103.57  43
   0 -10 -10 29478.4 1143.53  42
   0  10  10 31268.7 1132.66  47
   0  10  10 27065.3 1072.75  51
   0 -10 -11 36171.3 1387.15  22
   0  10 -11 35931.1 1399.73  24
   0  10  11 34491.1 1353.30  25
   0 -10 -11 36146.2 1381.49  21
   0 -10 -11 38444.2 1385.70 102
   0  10 -11 36010.4 1413.45  96
   0  10  11 37370.6 1407.62  92
   0 -10 -11 37076.9 1431.34  94
   0  10 -11 38917.9 1449.52  90
   0 -10  11 38042.7 1374.06  81
   0  10 -11 35948.1 1401.87  85
   0  10  11 37984.8 1356.71  80
   0 -10  11 37354.7 1375.38  79
   0  10  11 37335.2 1361.42  39
   0  10 -11 37090.3 1410.33  36
   0  10 -11 39373.8 1407.05  33
   0 -10 -11 37558.8 1418.22  32
   0  10  11 35675.3 1339.83  77
   0  10  11 35345.4 1377.07  70
   0  10 -11 38696.7 1411.18  73
   0  10  11 36328.0 1370.65  73
   0  10  11 37387.1 1400.15  65
   0  10 -11 38992.0 1410.48  64
   0  10  11 36589.4 1370.84  47
   0  10  11 36319.5 1327.21  51
   0 -10 -11 36545.4 1389.72  42
   0 -10  11 36250.9 1349.79  43
   0  10 -12 13794.7 630.889  24
   0 -10 -12 13581.2 618.500  22
   0  10  12 13818.0 589.133  25
   0 -10 -12 14217.1 618.269  21
   0 -10 -12 14351.1 609.483 102
   0  10  12 14242.2 636.197  92
   0  10 -12 13678.1 645.810  96
   0  10  12 14926.0 637.998  95
   0 -10 -12 14179.8 660.064  94
   0 -10  12 13457.3 601.164  79
   0  10  12 13196.2 585.417  80
   0  10 -12 14637.6 675.427  90
   0 -10  12 14738.4 605.238  81
   0  10 -12 13757.1 636.776  85
   0  10  12 13995.7 595.304  39
   0  10 -12 13727.9 624.974  33
   0 -10 -12 14001.7 643.320  32
   0  10 -12 14724.9 638.300  73
   0  10  12 13469.7 614.490  70
   0  10  12 13861.0 593.549  73
   0  10 -12 14024.7 634.501  64
   0  10  12 14180.8 629.985  65
   0  10  12 14604.4 614.330  47
   0 -10 -12 13641.2 621.279  42
   0 -10  12 13504.1 583.578  43
   0  10  12 12917.4 562.495  51
   0  10  13 6783.51 339.108  25
   0 -10 -13 6485.19 369.380  22
   0 -10 -13 5985.29 357.776  21
   0 -10 -13 6815.59 355.348 102
   0 -10 -13 7187.52 411.976  94
   0  10  13 6556.55 379.585  95
   0  10 -13 6862.77 390.983  96
   0  10  13 7033.43 392.594  92
   0 -10  13 7633.61 369.850  79
   0  10 -13 6612.19 388.934  85
   0  10  13 6944.21 351.552  80
   0 -10  13 6947.77 353.350  81
   0  10 -13 6644.57 373.091  33
   0 -10 -13 6799.67 392.949  32
   0  10  13 7139.91 357.432  39
   0  10 -13 6101.10 364.469  73
   0  10  13 6844.70 373.060  70
   0  10  13 7586.28 395.560  65
   0  10 -13 6466.69 382.493  64
   0 -10  13 6744.30 341.561  43
   0  10  13 6694.90 328.918  51
   0 -10 -13 6497.48 369.925  42
   0  10  13 7329.18 376.103  47
   0 -10 -14 449.613 109.208  22
   0  10  14 314.104 77.4650  25
   0 -10 -14 355.110 90.2656  26
   0 -10 -14 491.394 109.952  21
   0  10 -14 404.715 119.616  96
   0 -10 -14 476.977 129.290  94
   0  10  14 362.470 117.543  92
   0 -10 -14 412.843 90.7894 102
   0  10  14 413.820 126.207  95
   0  10 -14 428.906 119.344  85
   0 -10  14 404.322 98.6769  79
   0 -10  14 419.761 91.7693  81
   0  10  14 461.066 97.3056  80
   0 -10 -14 540.306 125.263  32
   0  10  14 668.176 111.229  39
   0  10 -14 293.229 113.552  33
   0  10 -14 505.164 107.540  73
   0  10  14 501.932 101.116  77
   0  10  14 482.487 121.450  70
   0  10  14 481.271 119.618  65
   0  10 -14 623.601 141.076  64
   0  10  14 502.946 89.6018  51
   0 -10  14 580.705 97.3086  43
   0  10  14 555.209 116.352  47
   0 -10 -14 407.974 107.876  42
   0 -10 -15 18259.1 735.977  26
   0 -10 -15 18120.6 768.218  22
   0 -10 -15 18843.6 769.033  21
   0  10  15 18239.8 774.407  92
   0  10 -15 17374.2 771.598  96
   0  10  15 18149.4 774.835  95
   0 -10 -15 18099.9 805.978  94
   0  10  15 18725.0 747.804  80
   0 -10  15 18369.8 739.596  81
   0  10 -15 17931.2 814.729  90
   0  10 -15 18196.7 788.322  85
   0 -10  15 18455.9 750.481  79
   0 -10 -15 17970.4 786.385  32
   0  10 -15 18886.9 789.754  36
   0  10 -15 18068.9 772.218  33
   0  10  15 17673.0 742.141  39
   0  10  15 18931.5 740.291  77
   0  10 -15 17863.4 741.685  73
   0  10 -15 18955.0 788.106  64
   0  10  15 18262.3 774.191  65
   0  10  15 19114.3 769.555  47
   0 -10  15 18380.3 731.917  43
   0  10  15 18069.1 721.208  51
   0 -10 -15 17056.7 761.956  42
   0 -10 -16 5930.47 336.887  22
   0  10 -16 6033.44 341.326  24
   0 -10 -16 5769.16 296.781  26
   0 -10 -16 5808.91 329.080  21
   0  10  16 5574.40 335.493  95
   0  10  16 5212.89 326.251  92
   0  10 -16 6039.63 337.063  96
   0 -10 -16 5731.53 359.130  94
   0  10 -16 5447.90 340.918  85
   0 -10  16 5263.58 306.560  79
   0 -10 -16 5883.97 366.560  86
   0  10 -16 5161.44 354.043  90
   0  10  16 5479.14 310.042  80
   0 -10  16 5591.29 299.799  81
   0  10  16 5573.20 312.883  39
   0  10 -16 6247.94 352.146  36
   0  10 -16 5617.24 329.304  33
   0  10  16 5820.36 309.076  77
   0  10  16 5923.89 337.263  65
   0  10 -16 5804.30 347.844  64
   0 -10  16 6189.34 305.210  43
   0  10  16 5548.98 292.364  51
   0 -10 -16 5519.77 326.254  42
   0  10  16 6482.27 341.100  47
   0  10 -17 8199.18 413.029  24
   0 -10 -17 8757.99 422.543  22
   0 -10 -17 8444.93 411.696  21
   0 -10 -17 8417.43 445.166  94
   0  10  17 8418.09 416.747  92
   0  10 -17 8702.48 410.142  96
   0  10 -17 8614.05 430.198  85
   0 -10  17 7606.72 369.172  81
   0  10 -17 9329.42 460.845  90
   0  10  17 7854.75 392.109  80
   0 -10  17 8665.18 401.381  79
   0 -10 -17 8910.56 458.452  86
   0  10 -17 8345.11 414.761  33
   0  10  17 8126.89 394.896  39
   0  10  17 8147.20 388.364  77
   0  10  17 8436.40 415.907  65
   0  10 -17 9107.25 437.930  64
   0 -10 -17 7536.52 402.954  42
   0 -10  17 9079.98 386.534  43
   0  10  17 8539.51 380.029  51
   0  10  17 9049.11 424.079  47
   0 -10 -18 6826.11 367.629  22
   0  10 -18 7429.09 373.787  24
   0 -10 -18 7274.27 367.708  21
   0  10 -18 7315.03 349.605  96
   0  10  18 7125.28 367.273  92
   0 -10 -18 7039.25 398.108  94
   0 -10 -18 7236.09 400.471  86
   0  10 -18 7371.53 395.211  90
   0 -10  18 7253.26 349.940  79
   0  10  18 7082.15 354.216  80
   0  10  18 6950.15 352.330  39
   0  10 -18 7489.21 377.170  37
   0  10 -18 6891.31 364.132  33
   0  10  18 7544.22 353.036  77
   0  10  18 6360.92 358.831  70
   0  10 -18 6518.46 374.098  64
   0  10  18 7075.13 366.814  65
   0 -10 -18 6315.36 351.766  42
   0 -10  18 7717.60 338.004  43
   0  10  18 6629.52 330.987  51
   0  10 -19 1121.67 131.620  24
   0 -10 -19 1205.05 131.859  22
   0  10  19 1026.34 125.345  92
   0 -10 -19 1194.45 151.786  94
   0  10 -19 1039.22 148.644  90
   0  10  19 1099.83 123.947  80
   0 -10 -19 1093.41 147.192  86
   0 -10  19 936.306 107.347  79
   0  10 -19 1078.15 128.522  33
   0  10  19 1149.07 127.435  39
   0  10  19 1109.80 133.968  70
   0  10  19 1073.74 116.165  77
   0  10  19 1076.78 128.330  65
   0  10 -19 1171.62 143.703  64
   0 -10 -19 956.887 120.477  42
   0  10  19 923.697 104.885  51
   0 -10 -20 5211.41 276.880  22
   0  10 -20 5380.86 275.376  24
   0 -10 -20 5124.73 299.805  94
   0  10  20 5307.46 265.809  92
   0  10 -20 5203.83 280.715  85
   0 -10 -20 4688.26 288.630  86
   0  10  20 4815.74 259.702  80
   0  10 -20 4815.08 279.968  90
   0 -10  20 4736.65 243.246  79
   0  10 -20 4606.58 261.096  33
   0 -10 -20 4413.29 283.204  33
   0  10  20 4931.41 261.023  39
   0  10  20 4836.67 271.975  70
   0  10  20 4766.02 252.668  77
   0  10 -20 5326.64 286.792  64
   0  10  20 4810.00 264.405  65
   0 -10  20 4593.93 249.268  57
   0  10  20 5086.47 246.118  51
   0 -10 -20 4223.44 251.240  42
   0  10 -21 68.1901 60.9950  24
   0 -10 -21 74.0524 64.1063  22
   0 -10 -21 46.7917 76.5026  94
   0  10  21 17.4406 54.2612  92
   0  10  21 80.0410 59.6639  80
   0  10 -21 98.1540 67.1036  85
   0 -10 -21 27.1233 72.2118  86
   0 -10  21 50.6701 42.3739  79
   0  10 -21 69.1460 65.6450  90
   0  10  21 39.3324 59.3759  39
   0  10 -21 50.7647 60.1841  37
   0 -10 -21 141.748 84.0969  33
   0  10  21-14.6089 63.2342  70
   0  10  21 98.7880 56.6118  77
   0  10  21 45.6786 61.2538  65
   0 -10  21 45.6863 54.5274  57
   0  10  21-5.30376 45.6167  51
   0 -10 -21 51.1294 52.6538  42
   0  10  22 880.622 89.9227  80
   0 -10 -22 898.200 105.244  86
   0  10 -22 1070.64 100.732  85
   0  10 -22 1061.07 102.253  37
   0 -10 -22 986.632 108.808  33
   0  10  22 985.448 95.7970  39
   0  10  22 915.581 87.2657  77
   0  10  22 1159.76 107.323  70
   0  10  22 936.914 89.9486  65
   0 -10  22 778.415 75.3853  57
   0  10  22 673.913 91.9145  47
   0 -11   0 45.0689 69.1161  29
   0  11   0 23.8805 95.3844  97
   0  11   0 64.2421 86.8872  92
   0 -11   0 125.298 88.0644  87
   0  11   0 39.9271 79.1187  90
   0 -11   0 108.158 91.0786  32
   0  11   0 73.2382 98.2784  73
   0  11   0 113.984 84.9803  65
   0 -11   0 217.115 100.727  49
   0 -11  -1 12584.6 544.405  29
   0  11  -1 12630.1 546.862  25
   0 -11   1 12355.1 539.464  29
   0  11  -1 11747.6 582.039  97
   0  11  -1 12805.7 566.792  92
   0  11   1 12470.9 565.008  92
   0  11   1 12543.3 580.162  97
   0 -11  -1 12413.9 571.975  87
   0 -11   1 12470.9 571.087  87
   0  11   1 12029.2 540.844  90
   0  11  -1 11970.4 560.004  90
   0 -11  -1 12190.6 564.906  32
   0 -11   1 12397.2 565.232  32
   0  11  -1 12884.7 587.866  73
   0  11   1 12523.6 579.979  73
   0 -11  -1 12377.4 551.721  63
   0  11   1 12536.9 551.610  65
   0  11  -1 12540.5 545.701  65
   0 -11  -1 12526.1 539.711  42
   0 -11   1 12437.6 566.223  49
   0 -11  -1 13340.7 573.951  49
   0  11  -2 1133.33 138.570  25
   0 -11   2 1306.40 138.070  29
   0  11   2 1310.51 144.677  25
   0  11   2 1427.70 162.833  97
   0  11  -2 1684.22 166.177  92
   0  11   2 1813.60 175.104  92
   0  11  -2 1347.11 131.211  85
   0  11  -2 1767.28 178.484  90
   0 -11   2 1584.39 160.362  81
   0 -11   2 1494.40 166.651  87
   0  11  -2 1449.04 129.520  37
   0 -11   2 1236.77 156.316  32
   0 -11  -2 1392.45 157.960  32
   0  11   2 1516.32 172.920  73
   0  11  -2 1659.23 183.550  73
   0 -11  -2 1474.59 149.653  63
   0  11   2 1290.49 152.015  65
   0 -11   2 1508.07 158.524  57
   0  11  -2 1691.68 150.183  65
   0 -11  -2 1682.62 170.823  49
   0 -11  -2 1466.73 138.656  42
   0  11   3 19848.4 788.015  25
   0  11  -3 18781.5 773.747  25
   0 -11   3 19482.1 769.533  29
   0  11   3 19681.4 805.103  97
   0  11   3 19208.3 806.088  92
   0 -11  -3 18146.2 798.713 102
   0  11  -3 18858.1 787.460  92
   0  11  -3 19083.2 810.397  90
   0 -11   3 19566.7 793.119  81
   0  11  -3 19263.0 767.673  85
   0 -11   3 19273.2 805.745  87
   0 -11  -3 20543.2 813.500  32
   0 -11   3 19725.3 798.639  32
   0  11  -3 18788.0 758.688  37
   0  11   3 20060.9 820.782  73
   0  11  -3 18135.4 814.453  73
   0 -11  -3 19674.4 786.901  66
   0 -11  -3 19401.9 807.881  74
   0 -11  -3 19350.8 755.950  54
   0  11  -3 19355.4 771.468  65
   0 -11   3 20085.8 797.684  57
   0  11   3 19547.6 791.824  65
   0 -11  -3 19072.7 781.771  63
   0 -11  -3 20302.7 781.991  42
   0 -11  -3 18915.0 798.506  49
   0  11  -4 31338.3 1215.85  25
   0 -11   4 31964.0 1213.46  29
   0  11   4 31367.4 1228.82  25
   0 -11  -4 32586.2 1195.90  21
   0 -11  -4 34806.7 1260.77 102
   0  11   4 33201.8 1259.79  92
   0  11   4 33280.6 1248.32  97
   0  11  -4 34296.6 1242.88  92
   0 -11  -4 31851.9 1266.98  94
   0 -11   4 32433.3 1237.38  81
   0  11  -4 33166.7 1268.13  90
   0  11  -4 32302.8 1221.97  85
   0 -11  -4 33341.5 1216.41  82
   0 -11   4 32692.3 1253.64  87
   0 -11  -4 32296.5 1255.79  32
   0  11  -4 32141.9 1214.35  37
   0 -11   4 34719.2 1252.86  32
   0  11   4 34071.2 1213.85  70
   0 -11  -4 33126.8 1262.34  74
   0  11   4 32446.6 1261.55  73
   0 -11  -4 32442.2 1228.64  66
   0 -11  -4 32474.3 1229.78  63
   0  11   4 33401.4 1247.29  65
   0 -11  -4 32202.7 1193.59  54
   0  11  -4 33079.3 1213.58  65
   0 -11   4 33453.7 1244.00  57
   0 -11  -4 34662.6 1233.90  42
   0  11   4 31005.0 1188.08  47
   0 -11  -4 31661.4 1244.48  49
   0  11  -5 213.321 81.7089  25
   0  11   5 241.402 92.9570  25
   0 -11   5 190.842 73.8046  29
   0 -11  -5 295.442 74.3292  21
   0 -11  -5 187.457 109.785  94
   0  11  -5 187.157 84.9035  92
   0 -11  -5 222.175 99.5318 102
   0  11   5 123.962 92.0002  97
   0  11  -5 216.959 82.0555  85
   0 -11   5 225.495 104.149  87
   0 -11  -5 203.955 80.6625  82
   0 -11   5 144.211 73.9294  79
   0  11  -5 12.5458 96.3285  90
   0 -11   5 192.603 87.3606  81
   0 -11   5 309.545 105.402  32
   0  11  -5 310.110 96.0063  37
   0 -11  -5 153.846 96.9271  32
   0  11   5 156.829 72.0233  70
   0 -11  -5 167.821 97.4308  74
   0  11   5 588.302 120.297  73
   0 -11  -5 183.301 83.7286  63
   0  11   5 163.348 98.8010  65
   0 -11  -5 226.025 83.9139  66
   0  11  -5 111.960 69.4955  65
   0 -11   5 113.751 86.6462  57
   0 -11  -5 144.138 96.1609  49
   0 -11  -5 165.379 76.6975  42
   0  11   5 156.193 66.9646  47
   0 -11   6 5741.58 297.258  29
   0 -11  -6 5253.14 299.651  22
   0  11  -6 5752.62 300.759  25
   0  11   6 5139.28 305.897  25
   0 -11  -6 5584.48 293.572  21
   0 -11  -6 6024.88 348.495  94
   0  11  -6 5748.64 307.436  92
   0 -11  -6 5986.39 330.486 102
   0  11  -6 5183.28 336.713  96
   0  11  -6 5862.98 320.533  85
   0 -11   6 5257.66 301.531  79
   0 -11   6 5900.91 318.013  81
   0  11  -6 5569.96 348.103  90
   0 -11   6 5989.83 337.147  87
   0 -11  -6 5551.14 334.372  32
   0 -11   6 5328.96 317.727  32
   0  11  -6 5331.66 306.080  37
   0  11   6 5539.39 271.051  39
   0 -11  -6 4951.90 325.681  74
   0  11   6 5253.16 328.074  73
   0  11   6 5374.46 299.470  70
   0 -11  -6 5129.13 294.857  66
   0  11  -6 5693.23 346.075  73
   0 -11  -6 5203.21 302.400  63
   0  11   6 5816.45 330.773  65
   0 -11   6 5562.21 316.132  57
   0 -11  -6 5305.79 304.499  42
   0  11   6 5751.03 295.277  47
   0 -11   7 1377.52 130.911  29
   0 -11  -7 1073.04 131.076  22
   0  11  -7 1248.82 125.441  25
   0  11   7 1335.67 147.955  25
   0 -11  -7 1224.40 132.038  21
   0  11  -7 1077.49 130.197  92
   0 -11  -7 1115.79 144.324 102
   0  11  -7 1114.67 168.265  96
   0 -11  -7 1337.61 168.783  94
   0 -11   7 1333.60 142.040  81
   0 -11   7 1402.36 145.825  79
   0  11  -7 1257.15 173.145  90
   0 -11   7 1368.13 158.431  87
   0  11  -7 1039.49 141.691  85
   0 -11   7 1414.51 159.749  32
   0  11   7 1167.67 117.377  39
   0 -11  -7 1472.36 170.155  32
   0  11  -7 1221.45 142.294  37
   0  11   7 1320.72 141.884  70
   0  11  -7 1233.32 165.137  73
   0  11   7 1161.95 155.524  73
   0 -11  -7 1253.11 159.751  74
   0 -11  -7 1240.72 135.837  66
   0 -11   7 1232.59 147.588  57
   0  11  -7 1285.32 166.360  64
   0  11   7 1107.83 154.045  65
   0 -11  -7 1264.49 143.624  42
   0  11   7 1232.77 131.828  47
   0  11  -8 18586.6 739.993  25
   0 -11  -8 18915.7 771.399  22
   0 -11   8 18839.7 748.433  29
   0  11   8 18080.1 764.909  25
   0 -11  -8 18250.0 755.923  21
   0 -11  -8 19498.0 783.572 102
   0 -11  -8 18595.2 812.209  94
   0  11   8 19589.6 807.213  92
   0  11  -8 19635.5 830.959  90
   0  11  -8 18215.6 781.426  85
   0 -11   8 18455.1 786.034  87
   0 -11   8 19207.8 767.895  79
   0 -11   8 18809.5 767.078  81
   0 -11  -8 18963.7 804.297  32
   0 -11   8 19211.0 785.050  32
   0  11   8 19422.1 738.581  39
   0  11  -8 17587.4 761.630  37
   0  11   8 18376.3 782.395  73
   0  11  -8 18398.2 803.996  73
   0  11   8 18285.1 763.033  70
   0 -11  -8 17601.8 744.255  66
   0  11  -8 18271.5 789.100  64
   0 -11   8 19549.2 780.040  57
   0  11   8 19735.0 761.740  47
   0 -11   8 19320.4 744.400  43
   0 -11  -8 18867.0 772.831  42
   0 -11   9 27635.2 1022.94  29
   0  11  -9 26386.1 1005.03  25
   0  11  -9 27992.6 1080.67  24
   0 -11  -9 26777.8 1049.03  22
   0  11   9 26639.2 1039.17  25
   0 -11  -9 26348.4 1035.53  21
   0 -11  -9 26066.1 1049.32 102
   0  11   9 27261.2 1079.79  92
   0 -11  -9 27799.4 1097.73  94
   0  11  -9 28616.8 1115.16  90
   0  11  -9 26377.8 1061.02  85
   0 -11   9 26514.3 1035.52  79
   0  11   9 27125.3 1001.51  80
   0 -11   9 26137.1 1037.80  81
   0 -11   9 27460.2 1061.03  32
   0  11  -9 25671.8 1042.82  37
   0  11   9 26600.6 1012.46  39
   0 -11  -9 28759.6 1092.62  32
   0  11   9 25835.8 1039.56  70
   0  11   9 26731.4 1054.23  73
   0  11  -9 28976.6 1093.04  73
   0  11  -9 27308.2 1072.11  64
   0 -11   9 27176.3 1050.34  57
   0 -11   9 26328.8 1013.33  43
   0 -11  -9 26628.2 1049.27  42
   0  11   9 27573.6 1038.09  47
   0  11  10 1787.09 165.137  25
   0  11 -10 2167.70 202.677  24
   0 -11 -10 1955.87 182.108  22
   0  11 -10 2008.20 145.125  25
   0 -11  10 1923.15 154.612  29
   0 -11 -10 2306.22 184.469  21
   0  11  10 1838.60 202.790  92
   0  11 -10 1379.85 180.030  96
   0 -11 -10 2168.09 180.647 102
   0 -11 -10 1590.73 195.890  94
   0  11 -10 1775.20 188.373  85
   0  11  10 1544.28 138.950  80
   0 -11  10 1926.52 171.466  81
   0 -11  10 2190.98 178.992  79
   0  11 -10 2275.13 230.581  90
   0  11  10 1755.93 153.317  39
   0  11 -10 1648.22 171.677  37
   0 -11 -10 1950.18 199.531  32
   0  11  10 2023.42 184.423  70
   0  11 -10 2093.71 205.653  73
   0  11  10 1650.95 172.701  73
   0  11 -10 2226.36 207.326  64
   0 -11  10 2142.09 187.881  57
   0  11  10 1612.05 165.039  47
   0 -11 -10 1710.72 168.311  42
   0 -11  10 2023.91 156.075  43
   0  11 -11 183.719 106.632  24
   0 -11 -11 386.997 100.787  22
   0 -11  11 422.322 85.7502  29
   0  11  11 450.667 97.6412  25
   0 -11 -11 395.848 96.1821  21
   0 -11 -11 267.678 113.981  94
   0 -11 -11 238.898 91.2401 102
   0  11 -11 270.358 111.922  96
   0  11  11 238.988 118.602  92
   0 -11  11 485.343 99.8275  79
   0  11 -11 452.995 146.733  90
   0  11 -11 354.995 118.693  85
   0 -11  11 305.382 87.7383  81
   0  11  11 350.107 82.3266  80
   0  11  11 409.418 92.6460  39
   0  11 -11 507.400 116.438  37
   0 -11 -11 458.046 121.227  32
   0  11 -11 288.429 106.192  73
   0  11  11 408.816 76.2247  77
   0  11  11 429.334 111.780  70
   0  11  11 285.093 98.4046  73
   0  11  11 299.282 123.369  65
   0 -11  11 381.379 104.528  57
   0  11 -11 208.532 113.028  64
   0 -11  11 348.138 79.9614  43
   0  11  11 296.072 99.7302  47
   0 -11 -11 316.525 101.901  42
   0  11  12 1708.04 154.267  25
   0 -11  12 1855.71 148.949  29
   0 -11 -12 1964.71 181.889  22
   0  11 -12 1895.94 187.785  24
   0 -11 -12 1784.26 169.161  21
   0 -11 -12 1781.65 200.494  94
   0  11 -12 1791.89 195.809  96
   0 -11 -12 1565.83 154.109 102
   0  11  12 1694.29 190.789  92
   0  11  12 1731.91 149.378  80
   0  11 -12 1683.01 184.675  85
   0 -11  12 1942.91 164.537  81
   0 -11  12 1933.89 170.373  79
   0  11 -12 1878.67 222.161  90
   0 -11 -12 1736.65 193.371  32
   0  11  12 1830.06 157.790  39
   0  11 -12 1836.25 183.451  37
   0  11 -12 1743.46 184.009  73
   0  11  12 1679.71 173.767  70
   0  11  12 1934.13 146.587  77
   0  11  12 1725.65 160.903  73
   0  11  12 1764.50 184.188  65
   0 -11  12 1931.27 177.329  57
   0  11 -12 1913.53 193.331  64
   0 -11 -12 1634.54 165.064  42
   0  11  12 2074.29 177.623  47
   0 -11 -13 44.4553 82.2076  22
   0  11  13 94.8537 72.6325  25
   0 -11 -13 126.971 88.4642  21
   0  11 -13 64.6079 103.216  96
   0 -11 -13 112.504 100.077  94
   0  11  13 232.226 115.380  92
   0 -11 -13 64.2264 69.1293 102
   0  11  13 94.1385 68.9317  80
   0 -11  13 37.0062 66.5241  81
   0  11 -13 116.705 124.560  90
   0 -11  13 144.519 83.4248  79
   0  11 -13 61.7760 101.778  85
   0 -11 -13 205.913 105.219  32
   0  11  13 125.390 84.0882  39
   0  11 -13 22.2362 94.2873  37
   0  11  13 86.6828 91.8916  70
   0  11  13 53.9031 59.5681  77
   0  11 -13 45.0368 96.1524  73
   0  11 -13 145.972 105.308  64
   0  11  13-11.7623 96.8977  65
   0 -11  13 113.416 90.4686  57
   0  11  13 166.994 84.6983  47
   0 -11 -13-10.7844 80.5082  42
   0  11  14 408.824 86.9842  25
   0 -11 -14 670.861 100.331  26
   0 -11 -14 504.866 119.196  22
   0 -11 -14 626.279 115.894  21
   0  11 -14 455.249 119.384  96
   0 -11 -14 497.831 127.959  94
   0  11  14 581.690 137.300  92
   0  11  14 549.455 96.6216  80
   0 -11  14 594.168 96.2963  81
   0  11 -14 536.912 134.508  85
   0 -11  14 578.185 100.834  79
   0 -11 -14 628.037 129.447  32
   0  11 -14 537.684 116.064  37
   0  11  14 588.299 104.133  39
   0  11  14 364.643 81.1432  77
   0  11  14 589.180 123.190  70
   0  11 -14 603.450 114.545  73
   0 -11  14 660.578 114.386  57
   0  11  14 481.654 122.817  65
   0  11 -14 513.347 125.474  64
   0 -11 -14 304.339 100.035  42
   0  11  14 539.970 113.400  47
   0  11  14 603.384 84.9186  51
   0 -11 -15 187.408 72.7014  26
   0 -11 -15 287.271 93.8567  22
   0 -11 -15 416.942 101.779  21
   0  11  15 398.068 114.863  92
   0  11 -15 263.383 93.4264  96
   0 -11 -15 401.931 120.976  94
   0 -11  15 321.939 78.3153  81
   0  11 -15 304.900 111.130  85
   0  11  15 288.093 86.2603  80
   0 -11  15 168.804 79.5794  79
   0  11 -15 363.617 108.062  37
   0 -11 -15 169.218 101.509  32
   0  11  15 332.182 88.9550  39
   0  11  15 353.038 82.3311  77
   0  11  15 334.347 106.637  70
   0  11 -15 371.455 87.3060  73
   0  11 -15 508.956 123.016  64
   0  11  15 242.394 105.637  65
   0 -11  15 258.360 89.3234  57
   0  11  15 224.359 94.5698  47
   0 -11 -15 401.049 94.6208  42
   0  11  15 340.615 69.4642  51
   0 -11 -16 13019.1 575.919  22
   0 -11 -16 13907.3 576.149  21
   0  11  16 13707.7 588.123  92
   0  11 -16 13582.3 581.036  96
   0 -11 -16 12516.4 603.495  94
   0 -11  16 12364.4 544.934  79
   0  11 -16 13747.5 594.853  85
   0  11 -16 14180.3 622.705  90
   0  11  16 12525.9 543.868  80
   0 -11 -16 13540.2 617.168  86
   0  11  16 13105.2 552.784  39
   0  11 -16 12661.6 572.452  37
   0  11  16 12345.3 566.042  70
   0  11  16 12798.5 534.569  77
   0  11 -16 14264.6 600.058  64
   0 -11  16 12629.0 556.268  57
   0  11  16 13414.8 582.473  65
   0  11  16 12427.6 516.157  51
   0 -11 -16 10888.2 542.119  42
   0  11  16 14503.8 583.830  47
   0 -11 -17 7097.16 362.566  22
   0  11 -17 7186.21 365.990  24
   0 -11 -17 7669.66 365.048  21
   0  11 -17 7328.53 357.150  96
   0 -11 -17 7119.08 389.722  94
   0  11  17 7491.53 373.799  92
   0 -11 -17 7290.81 396.705  86
   0  11 -17 7498.62 398.412  90
   0  11  17 7225.64 342.880  80
   0 -11  17 7097.37 337.035  79
   0  11 -17 7691.71 380.926  85
   0  11  17 6880.96 341.892  39
   0  11 -17 6666.13 358.021  37
   0  11  17 6742.97 326.708  77
   0 -11  17 7222.03 348.841  57
   0  11  17 6713.19 360.382  65
   0  11 -17 7439.06 379.580  64
   0  11  17 7803.31 369.108  47
   0 -11 -17 6313.59 339.016  42
   0  11  17 6509.19 310.124  51
   0 -11 -18 2755.22 191.164  22
   0  11  18 2349.37 184.677  92
   0 -11 -18 2157.22 197.435  94
   0  11 -18 1867.80 186.754  90
   0  11  18 2501.32 170.358  80
   0 -11  18 2449.62 160.827  79
   0  11 -18 2530.00 193.503  85
   0 -11 -18 2721.54 210.472  86
   0  11  18 2683.83 177.118  39
   0  11 -18 3035.24 201.931  37
   0  11  18 2381.17 158.555  77
   0 -11  18 2507.89 170.018  57
   0  11 -18 2853.40 202.533  64
   0  11  18 2753.60 192.396  65
   0  11  18 2375.64 179.928  47
   0 -11 -18 2321.65 168.349  42
   0  11  18 2413.69 148.467  51
   0 -11 -19 1461.44 131.495  22
   0 -11 -19 1153.81 140.222  94
   0  11  19 945.353 113.281  92
   0 -11  19 1085.51 108.019  87
   0 -11 -19 1247.78 142.466  86
   0  11  19 1291.79 114.185  80
   0  11 -19 920.303 133.870  90
   0 -11  19 1055.85 109.600  32
   0  11  19 1216.94 114.735  39
   0  11 -19 1267.07 128.130  37
   0  11  19 1159.19 102.547  77
   0  11 -19 1382.98 142.291  64
   0  11  19 1153.91 125.986  65
   0 -11  19 1084.39 105.172  57
   0  11  19 1252.77 130.487  47
   0  11  19 1008.68 89.0064  51
   0 -11 -20 784.170 93.3942  22
   0  11  20 601.228 86.7755  92
   0 -11 -20 861.231 111.980  94
   0 -11  20 545.217 70.5965  87
   0  11 -20 339.832 83.9747  90
   0  11  20 648.851 82.1750  80
   0 -11 -20 612.155 99.0068  86
   0  11 -20 879.952 101.445  37
   0  11  20 675.496 85.8514  39
   0 -11 -20 593.705 101.044  33
   0 -11  20 595.470 77.6350  32
   0  11  20 696.207 95.6140  70
   0  11  20 619.497 73.0408  77
   0  11  20 591.535 90.9062  65
   0 -11  20 570.132 72.7298  57
   0  11 -20 811.800 105.110  64
   0  11  20 686.770 92.6780  47
   0 -11 -21 1060.06 95.6437  22
   0 -11 -21 987.276 108.246  94
   0  11 -21 974.082 98.8443  85
   0 -11 -21 1103.29 106.801  86
   0 -11 -21 926.113 103.410  33
   0 -11  21 519.639 66.7341  32
   0  11  21 976.449 87.6513  39
   0  11  21 924.490 88.7884  65
   0  11  21 665.349 87.7059  47
   0  12   0 43786.7 1666.64  92
   0  12   0 45912.1 1655.84  90
   0 -12   0 45692.0 1686.72  87
   0 -12   0 44633.2 1673.73  32
   0  12   0 45897.2 1698.53  73
   0  12   0 44931.5 1646.95  65
   0 -12   0 45200.9 1658.64  63
   0 -12   0 45120.7 1673.01  49
   0  12  -1 6173.22 341.401  25
   0 -12   1 6245.83 333.582  29
   0  12  -1 6593.13 361.842  92
   0  12   1 6352.13 363.771  92
   0 -12  -1 5803.10 358.845 102
   0 -12   1 6321.00 370.653  87
   0  12   1 6790.90 339.476  90
   0  12  -1 6792.89 357.658  90
   0 -12  -1 7245.48 378.739  32
   0 -12   1 6250.70 361.281  32
   0  12   1 6203.13 375.716  73
   0  12  -1 6565.70 385.870  73
   0  12  -1 6101.13 335.410  65
   0  12   1 6537.50 351.351  65
   0 -12  -1 6452.97 353.961  63
   0 -12  -1 6382.48 363.243  49
   0 -12   1 6433.13 363.744  49
   0 -12   2 27744.9 1098.11  29
   0  12   2 28109.9 1118.58  25
   0  12  -2 27613.7 1108.28  25
   0  12  -2 28391.0 1126.50  92
   0 -12  -2 29170.7 1146.53 102
   0  12   2 29867.5 1149.93  92
   0 -12  -2 31236.6 1161.74  94
   0 -12   2 30213.9 1153.22  87
   0  12  -2 30446.8 1145.69  90
   0 -12  -2 29730.5 1147.32  32
   0 -12   2 28569.7 1134.69  32
   0 -12  -2 26656.5 1135.71  74
   0  12   2 31108.6 1174.27  73
   0 -12  -2 29396.3 1122.57  66
   0  12  -2 30415.9 1175.06  73
   0 -12  -2 28327.9 1084.10  54
   0  12   2 28337.3 1121.73  65
   0  12  -2 28941.1 1105.64  65
   0 -12  -2 30195.4 1125.80  63
   0 -12   2 29953.3 1147.00  49
   0 -12  -2 30514.1 1146.61  49
   0  12  -3 10542.8 485.291  25
   0  12   3 10596.8 495.667  25
   0 -12   3 10848.7 478.201  29
   0 -12  -3 10288.9 457.384  22
   0  12   3 9758.26 505.185  92
   0 -12  -3 10604.7 512.262 102
   0  12  -3 10526.9 497.797  92
   0  12  -3 9859.59 515.006  96
   0 -12  -3 10562.0 521.633  94
   0  12  -3 10795.2 468.856  85
   0 -12  -3 11524.2 483.210  82
   0 -12   3 9965.11 510.228  87
   0  12  -3 10004.0 508.887  90
   0 -12  -3 10659.3 514.061  32
   0  12  -3 10286.6 461.608  37
   0 -12   3 10281.1 502.686  32
   0 -12   3 10103.8 513.551  74
   0  12  -3 10084.2 528.403  73
   0  12   3 10666.2 526.318  73
   0 -12  -3 11005.0 494.280  66
   0 -12  -3 11116.1 524.450  74
   0 -12  -3 10167.0 487.721  63
   0  12   3 11182.4 505.970  65
   0  12  -3 10155.1 468.768  65
   0 -12  -3 10795.2 512.695  49
   0 -12  -4 5540.82 300.039  22
   0 -12   4 5545.34 305.196  29
   0  12   4 5475.03 325.621  25
   0  12  -4 5293.98 311.316  25
   0  12  -4 5825.47 358.307  96
   0  12   4 6357.57 364.443  92
   0  12  -4 6179.94 334.347  92
   0 -12  -4 6527.27 355.415 102
   0 -12  -4 6014.42 358.287  94
   0  12  -4 5980.77 314.992  85
   0 -12  -4 5803.54 305.346  82
   0  12  -4 6112.86 360.684  90
   0 -12   4 6296.79 356.238  87
   0 -12   4 6126.09 346.775  32
   0  12  -4 5906.28 310.707  37
   0 -12  -4 6123.52 354.114  32
   0 -12  -4 6258.25 329.510  66
   0 -12  -4 5716.64 351.773  74
   0 -12   4 6461.72 362.836  74
   0  12   4 6051.39 360.988  73
   0 -12   4 5922.13 334.728  57
   0  12   4 5753.26 335.435  65
   0  12  -4 5361.08 296.947  65
   0 -12  -4 5147.70 314.781  63
   0 -12  -4 6153.88 348.280  49
   0 -12   5 10453.3 467.140  29
   0  12  -5 11029.7 482.701  25
   0 -12  -5 10682.9 473.187  22
   0  12   5 10764.3 498.053  25
   0  12  -5 10056.7 480.958  92
   0 -12  -5 11052.8 513.142 102
   0  12   5 10982.1 522.684  92
   0  12  -5 10871.9 534.414  96
   0 -12  -5 10110.0 518.656  94
   0 -12   5 9567.57 481.166  81
   0 -12   5 10598.9 512.699  87
   0  12  -5 10374.1 480.250  85
   0  12  -5 10058.0 520.135  90
   0 -12  -5 9886.90 507.264  32
   0  12  -5 10952.7 479.311  37
   0 -12   5 10738.2 505.686  32
   0 -12  -5 10438.0 478.891  66
   0  12   5 10403.5 518.135  73
   0 -12  -5 10738.7 522.044  74
   0  12   5 10909.1 508.495  65
   0 -12  -5 10721.9 488.993  63
   0 -12   5 10324.4 497.557  57
   0 -12  -5 10716.0 508.925  49
   0  12   5 9001.20 436.889  47
   0 -12   6 4530.65 258.817  29
   0  12  -6 4624.95 266.760  25
   0 -12  -6 4579.76 265.860  22
   0  12   6 4782.68 287.259  25
   0 -12  -6 4271.48 247.629  21
   0 -12  -6 4611.96 311.087  94
   0 -12  -6 3921.11 277.044 102
   0  12   6 4288.57 263.366  96
   0  12  -6 4632.78 271.250  92
   0  12  -6 4460.44 309.514  96
   0  12  -6 4715.13 281.593  85
   0  12  -6 4501.60 315.202  90
   0 -12   6 4553.24 279.440  81
   0 -12   6 4898.14 308.387  87
   0  12  -6 4645.90 276.199  37
   0 -12  -6 4523.05 303.308  32
   0 -12   6 4881.82 298.099  32
   0  12   6 4277.40 294.544  73
   0 -12  -6 4846.04 313.328  74
   0 -12  -6 4292.55 262.338  66
   0  12  -6 5147.38 327.503  73
   0 -12   6 4696.87 292.402  57
   0  12   6 4649.86 295.917  65
   0  12   6 4508.70 251.015  47
   0  12  -7 43.7314 64.0810  25
   0  12   7 21.0754 86.7916  25
   0 -12  -7 58.6237 63.7260  22
   0 -12   7 51.1244 60.6385  29
   0 -12  -7 128.812 69.1354  21
   0  12  -7-13.6771 108.357  96
   0 -12  -7 108.061 103.506  94
   0 -12  -7 67.7681 85.8043 102
   0 -12   7 51.8323 73.0231  81
   0 -12   7 59.8680 94.0962  87
   0  12  -7 68.8280 121.533  90
   0  12  -7-42.6503 91.0366  85
   0  12  -7 39.8270 90.7220  37
   0 -12  -7 114.848 101.100  32
   0 -12   7 89.9468 99.9120  32
   0  12  -7 53.9879 102.529  73
   0  12   7-9.49078 75.2007  70
   0  12   7 108.029 96.6197  73
   0 -12   7-75.6763 90.3598  57
   0 -12  -7 124.621 74.9443  66
   0  12   7 106.360 105.686  65
   0  12   7 51.3052 70.4350  47
   0 -12  -8 20732.3 880.070  22
   0  12  -8 22123.1 862.725  25
   0  12   8 22022.7 893.460  25
   0 -12   8 21196.4 856.172  29
   0 -12  -8 22326.9 872.789  21
   0 -12  -8 23156.9 945.548  94
   0 -12  -8 22600.0 903.537 102
   0  12  -8 21961.8 938.377  96
   0 -12   8 22497.1 913.586  87
   0 -12   8 23475.0 895.970  81
   0  12  -8 22411.7 900.133  85
   0  12  -8 24517.6 962.028  90
   0 -12   8 22213.8 883.831  79
   0 -12  -8 22722.8 930.178  32
   0  12   8 22112.1 839.155  39
   0  12  -8 22547.9 893.050  37
   0 -12   8 22160.1 903.004  32
   0  12   8 21337.5 878.094  70
   0  12  -8 22403.6 933.960  73
   0  12   8 23331.7 916.474  73
   0  12   8 23613.6 921.562  65
   0 -12   8 22592.3 900.240  57
   0  12   8 22000.8 868.451  47
   0 -12  -9 2016.07 172.422  22
   0  12  -9 1757.50 142.122  25
   0  12   9 1653.36 167.070  25
   0 -12  -9 1742.45 155.630  21
   0 -12  -9 1757.51 190.922  94
   0  12   9 1815.50 197.092  92
   0 -12  -9 1624.80 167.618 102
   0 -12   9 1785.06 163.377  81
   0 -12   9 1798.61 183.827  87
   0  12  -9 2408.26 229.709  90
   0 -12   9 1572.01 156.231  79
   0  12  -9 1715.22 176.912  85
   0  12  -9 1806.28 175.238  37
   0 -12  -9 1846.77 195.957  32
   0  12   9 1650.04 136.195  39
   0 -12   9 1622.76 174.506  32
   0  12  -9 1885.36 200.555  73
   0  12   9 1709.56 166.795  70
   0  12   9 1822.34 180.031  73
   0 -12   9 1786.79 175.234  57
   0  12   9 1944.33 159.776  47
   0 -12 -10 2661.90 205.349  22
   0  12  10 2331.49 191.542  25
   0 -12 -10 2574.01 192.891  21
   0  12  10 2580.56 229.245  92
   0 -12 -10 2754.01 233.895  94
   0 -12 -10 2315.11 189.755 102
   0 -12  10 3002.19 225.672  87
   0  12 -10 2757.58 258.276  90
   0 -12  10 2486.29 190.338  79
   0 -12  10 2726.91 197.256  81
   0  12 -10 2477.04 214.207  85
   0 -12  10 2779.96 218.325  32
   0 -12 -10 2756.25 228.464  32
   0  12  10 2454.13 170.636  39
   0  12 -10 2534.75 204.842  37
   0  12 -10 2230.81 214.634  73
   0  12  10 2520.04 205.593  73
   0  12  10 2600.97 201.202  70
   0 -12  10 2682.81 208.922  57
   0  12  10 2488.77 191.125  47
   0  12  11 7332.58 372.079  25
   0 -12 -11 7501.72 387.058  22
   0 -12 -11 8253.58 385.261  21
   0 -12 -11 6551.38 361.808 102
   0  12  11 7153.30 407.933  92
   0 -12 -11 7446.28 422.855  94
   0  12 -11 7131.14 416.165  96
   0 -12  11 7355.67 370.785  81
   0 -12  11 7414.63 372.282  79
   0  12 -11 7387.20 396.506  85
   0 -12  11 7838.05 404.535  87
   0  12 -11 7820.49 443.698  90
   0 -12 -11 7561.76 413.199  32
   0  12 -11 7734.22 390.410  37
   0  12  11 7659.99 355.048  39
   0 -12  11 8191.43 402.230  32
   0  12  11 7498.16 385.241  70
   0  12 -11 7201.70 403.588  73
   0  12  11 8004.11 384.400  73
   0 -12  11 7554.81 387.174  57
   0  12  11 7423.26 373.867  47
   0 -12 -12 5461.94 307.642  22
   0  12  12 4691.42 281.445  25
   0 -12 -12 5238.30 298.089  21
   0 -12 -12 4913.34 280.610 102
   0  12  12 5436.60 334.598  92
   0 -12 -12 5020.53 335.042  94
   0  12 -12 5223.03 330.998  96
   0 -12  12 5614.48 293.407  81
   0 -12  12 5235.88 315.268  87
   0  12 -12 5238.65 318.754  85
   0  12 -12 5865.04 362.349  90
   0 -12  12 5858.16 300.721  79
   0 -12  12 5060.76 306.873  32
   0 -12 -12 5361.58 329.903  32
   0  12 -12 5056.29 304.809  37
   0  12  12 5694.94 283.717  39
   0  12 -12 5675.18 326.647  73
   0  12  12 5486.46 310.016  70
   0 -12  12 5475.15 307.844  57
   0  12  12 5700.38 329.605  65
   0  12  12 5824.15 307.887  47
   0 -12 -13 30512.1 1148.54  26
   0 -12 -13 32032.6 1183.72  22
   0  12  13 30643.4 1148.86  25
   0 -12 -13 32140.9 1174.29  21
   0  12 -13 30994.5 1207.63  96
   0 -12 -13 30934.9 1220.48  94
   0  12  13 30723.4 1201.13  92
   0  12 -13 33639.8 1250.39  90
   0  12 -13 30907.0 1193.98  85
   0 -12  13 30469.5 1154.33  79
   0  12  13 28360.6 1122.22  80
   0 -12  13 32044.3 1190.46  87
   0 -12  13 29512.8 1143.94  81
   0 -12  13 31264.6 1178.00  32
   0  12  13 31536.6 1146.11  39
   0 -12 -13 31117.1 1205.92  32
   0  12 -13 30303.4 1178.88  37
   0  12 -13 32214.8 1186.95  73
   0  12  13 31017.7 1177.43  70
   0  12  13 31262.5 1195.44  65
   0 -12  13 31650.8 1173.36  57
   0  12 -13 32771.7 1206.36  64
   0  12  13 32075.5 1174.57  47
   0 -12 -14 32081.5 1180.13  22
   0  12  14 30315.4 1133.59  25
   0 -12 -14 28916.4 1128.72  26
   0 -12 -14 32088.0 1170.11  21
   0 -12 -14 32188.4 1220.86  94
   0  12 -14 32017.6 1199.53  96
   0  12  14 32245.5 1201.33  92
   0  12 -14 32562.3 1197.96  85
   0 -12  14 32089.3 1181.88  87
   0  12  14 29510.8 1125.18  80
   0 -12  14 30670.3 1147.53  79
   0  12 -14 29925.0 1173.20  37
   0  12  14 30595.9 1140.31  39
   0 -12 -14 32668.7 1204.43  32
   0 -12  14 30867.5 1172.23  32
   0  12  14 29902.7 1168.05  70
   0  12 -14 31191.3 1164.82  73
   0  12  14 31959.1 1192.35  65
   0  12 -14 33256.3 1201.90  64
   0 -12  14 30046.8 1159.69  57
   0  12  14 32004.4 1169.18  47
   0 -12 -15 431.044 89.6129  22
   0 -12 -15 466.993 91.9200  21
   0 -12 -15 624.069 122.773  94
   0  12  15 474.975 115.600  92
   0  12 -15 545.843 106.131  96
   0  12 -15 512.935 112.645  85
   0  12  15 392.725 76.0146  80
   0 -12  15 316.426 74.4164  79
   0 -12  15 387.904 91.3932  87
   0 -12  15 401.083 95.1173  32
   0 -12 -15 570.994 114.944  32
   0  12 -15 429.606 103.031  37
   0  12  15 485.571 88.8157  39
   0  12 -15 299.318 73.6958  73
   0  12  15 383.231 102.367  70
   0 -12  15 499.691 89.4929  57
   0  12  15 516.145 117.727  65
   0  12  15 326.449 92.4667  47
   0 -12 -16 2159.15 171.245  22
   0 -12 -16 2168.77 191.207  94
   0  12 -16 1914.73 165.101  96
   0  12  16 2353.63 184.770  92
   0  12 -16 2127.51 196.114  90
   0  12 -16 2457.70 186.719  85
   0 -12 -16 2212.04 197.017  86
   0  12  16 2126.37 144.995  80
   0 -12  16 2461.59 174.811  87
   0 -12  16 2399.98 173.813  32
   0  12 -16 2301.35 178.909  37
   0  12  16 2489.16 162.791  39
   0  12  16 2240.58 173.985  70
   0  12  16 2119.46 178.808  65
   0 -12  16 2142.23 159.065  57
   0  12  16 2178.38 171.065  47
   0 -12 -17 187.313 72.4483  22
   0 -12 -17 60.0377 75.3881  94
   0  12 -17 86.8298 59.2106  96
   0  12  17 16.8381 74.3797  92
   0 -12 -17 92.1656 83.7476  86
   0 -12  17 98.7237 59.8482  87
   0  12 -17 19.7912 83.9353  90
   0  12 -17 119.608 78.3583  85
   0  12  17 54.9021 49.4883  80
   0 -12  17 105.832 65.1199  32
   0  12 -17 79.7859 73.6238  37
   0  12  17 128.738 60.1828  39
   0  12  17 86.3687 73.3107  70
   0 -12  17 96.9509 58.2322  57
   0  12  17 115.788 79.8603  65
   0  12  17 69.3803 68.5561  47
   0  12  18 181.544 75.4253  92
   0 -12 -18 151.882 75.9440  94
   0 -12  18 199.260 59.8113  87
   0  12 -18 134.844 67.6433  85
   0  12 -18 102.144 83.6546  90
   0  12  18 110.113 44.5004  80
   0 -12 -18 117.329 74.5334  86
   0 -12 -18 209.354 71.1271  22
   0  12 -18 277.162 74.8555  37
   0  12  18 136.210 54.5529  39
   0 -12  18 261.391 67.5056  32
   0 -12  18 194.273 54.3105  57
   0  12  18 203.572 75.8683  65
   0  12  18 180.743 71.1996  47
   0 -12 -19 8507.58 325.387  22
   0  12  19 7513.92 313.903  92
   0 -12 -19 7501.38 336.953  94
   0  12 -19 7925.44 326.336  85
   0 -12 -19 7662.47 339.102  86
   0 -12 -19 6698.71 327.858  33
   0  12  19 7542.99 295.547  39
   0  12 -19 8289.17 326.740  37
   0  12  19 7444.55 317.534  65
   0  12  19 5611.17 297.018  47
   0 -13   0 111.259 98.7158 102
   0 -13   0 12.1958 88.4790  94
   0  13   0 122.661 98.7237  96
   0  13   0 58.9325 89.5260  92
   0  13   0 9.67144 74.7398  90
   0 -13   0-11.9315 93.7533  32
   0  13   0 68.2406 107.241  73
   0 -13   0 21.6947 79.4500  66
   0 -13   0 33.6199 71.2529  54
   0  13   0 9.96909 74.3826  65
   0 -13   0-42.6725 85.1897  63
   0 -13   0-11.8541 96.1502  49
   0  13  -1 2097.78 187.661  25
   0  13   1 2141.75 198.608  96
   0  13   1 2117.98 197.255  92
   0 -13  -1 1868.35 195.964 102
   0 -13  -1 2273.99 211.595  94
   0  13  -1 2090.31 194.700  92
   0  13  -1 2317.32 208.724  96
   0 -13  -1 2497.03 186.682  82
   0  13  -1 1984.55 185.111  90
   0 -13  -1 1987.48 197.788  32
   0 -13   1 2438.39 209.213  32
   0  13  -1 2269.99 222.371  73
   0 -13  -1 2287.20 193.277  66
   0  13   1 1894.52 208.276  73
   0  13  -1 2258.04 180.109  65
   0 -13  -1 2209.25 163.203  54
   0  13   1 2142.00 186.797  65
   0 -13   1 2192.22 195.800  63
   0 -13  -1 2242.76 192.332  63
   0 -13   1 2069.14 198.867  49
   0 -13  -1 2363.24 205.825  49
   0  13  -2 10692.8 493.755  25
   0  13   2 11188.3 505.360  25
   0  13   2 10172.9 503.362  96
   0  13  -2 10530.1 524.160  96
   0 -13  -2 10615.0 514.536 102
   0 -13  -2 10935.6 524.859  94
   0  13   2 11208.1 524.736  92
   0  13  -2 10626.6 503.778  92
   0 -13   2 9883.94 512.467  87
   0  13  -2 10781.4 508.836  90
   0 -13  -2 10829.7 476.150  82
   0 -13   2 10736.9 515.063  32
   0 -13  -2 10242.7 513.509  32
   0  13  -2 10979.5 543.088  73
   0 -13  -2 9796.61 514.321  74
   0 -13  -2 10854.3 494.394  66
   0  13   2 10579.3 532.488  73
   0 -13   2 11184.0 509.712  63
   0  13   2 10019.5 491.157  65
   0  13  -2 10685.1 476.424  65
   0 -13  -2 10333.0 489.449  63
   0 -13   2 11234.1 521.487  49
   0 -13  -2 8698.56 489.424  49
   0  13   3 17860.5 762.667  25
   0  13  -3 18022.7 754.832  25
   0  13  -3 18076.7 793.895  96
   0 -13  -3 18574.9 793.183  94
   0  13   3 17811.4 764.760  96
   0  13  -3 19232.5 770.568  92
   0 -13  -3 19418.7 788.591 102
   0  13   3 19912.4 801.999  92
   0 -13  -3 18084.7 729.063  82
   0  13  -3 19176.4 790.950  90
   0 -13   3 17857.6 786.506  87
   0 -13   3 17931.3 772.974  32
   0 -13  -3 17838.5 781.107  32
   0 -13  -3 19261.1 800.895  74
   0  13   3 19442.5 808.139  73
   0 -13  -3 17494.2 747.286  66
   0  13  -3 17705.1 803.208  73
   0 -13  -3 18450.8 757.109  63
   0  13  -3 17151.1 725.553  65
   0  13   3 18660.1 771.844  65
   0 -13  -3 19229.1 784.989  49
   0 -13   3 20015.3 796.063  49
   0  13  -4 116.511 83.4874  25
   0 -13   4 92.1745 66.9508  29
   0  13   4 86.1862 95.1328  25
   0  13  -4-20.5019 82.5340  92
   0 -13  -4 46.5169 92.8890 102
   0  13  -4 39.7277 97.0157  96
   0  13   4-21.0002 70.8988  96
   0 -13  -4 38.3440 102.893  94
   0  13   4-62.9369 98.9299  92
   0  13  -4 85.2724 101.825  90
   0 -13   4 61.6456 93.6722  87
   0 -13  -4 110.622 93.3855  32
   0  13  -4 96.7205 70.2606  37
   0 -13   4 91.7606 95.1827  32
   0  13   4 179.851 117.054  73
   0 -13   4 150.534 121.726  74
   0 -13  -4 102.662 104.110  74
   0 -13  -4 84.9928 73.0116  66
   0 -13  -4 68.8543 84.5795  63
   0  13   4 77.9367 94.4087  65
   0 -13   4 275.310 116.153  49
   0  13   5 13278.5 576.225  25
   0 -13  -5 12237.9 532.962  22
   0 -13   5 11378.3 525.661  29
   0  13  -5 13000.3 556.705  25
   0 -13  -5 12078.1 573.497 102
   0  13  -5 12935.4 559.275  92
   0  13   5 12870.5 598.934  92
   0  13  -5 12494.3 602.710  96
   0  13   5 12193.4 554.300  96
   0 -13  -5 13230.3 604.360  94
   0 -13   5 12950.0 592.391  87
   0  13  -5 13590.4 606.411  90
   0  13  -5 12837.1 546.433  85
   0  13  -5 13288.3 547.649  37
   0 -13   5 12739.1 584.050  32
   0 -13  -5 12441.5 589.494  32
   0 -13   5 13015.4 596.767  74
   0 -13  -5 13995.3 609.322  74
   0 -13  -5 12509.4 546.884  66
   0  13   5 13158.4 600.294  73
   0  13   5 12254.9 574.185  65
   0 -13   5 12971.4 590.905  49
   0  13   6 33838.6 1244.89  92
   0 -13  -6 31118.7 1208.96 102
   0 -13  -6 31636.2 1236.53  94
   0  13  -6 29780.6 1236.87  96
   0  13  -6 31008.9 1180.15  85
   0 -13   6 31921.5 1225.45  87
   0  13  -6 33694.0 1245.94  90
   0  13  -6 31584.2 1177.58  37
   0 -13  -6 31748.2 1230.12  32
   0 -13   6 31368.4 1212.78  32
   0 -13  -6 30451.9 1169.13  66
   0  13  -6 32039.3 1249.87  73
   0 -13   6 33075.0 1236.89  74
   0  13   6 31359.1 1223.63  73
   0  13   6 31056.3 1211.71  65
   0  13   6 32255.7 1206.32  25
   0  13  -6 31569.0 1180.04  25
   0 -13  -6 30332.9 1168.77  22
   0 -13  -7 7002.33 378.045 102
   0 -13  -7 6740.82 399.366  94
   0  13  -7 7161.90 410.905  96
   0  13  -7 6697.86 360.972  85
   0  13  -7 7967.70 421.298  90
   0 -13   7 7500.63 398.953  87
   0  13  -7 7481.83 365.525  37
   0 -13  -7 7443.99 403.221  32
   0 -13   7 7208.89 386.472  32
   0  13   7 7446.25 396.726  73
   0 -13   7 7499.35 405.861  74
   0  13  -7 7141.22 408.517  73
   0 -13   7 6277.91 365.837  57
   0  13   7 7887.68 401.115  65
   0  13  -7 7436.56 355.611  25
   0  13   7 7728.27 383.998  25
   0 -13  -7 7582.50 362.984  22
   0  13   8 1289.57 143.663  25
   0 -13  -8 1114.59 124.370  22
   0  13  -8 935.202 110.474  25
   0 -13  -8 1120.92 113.382  21
   0  13  -8 989.338 156.741  96
   0 -13  -8 1267.08 142.661 102
   0 -13  -8 1214.14 159.053  94
   0 -13   8 956.122 138.989  87
   0  13  -8 1012.18 130.602  85
   0  13  -8 1242.44 173.614  90
   0 -13   8 1104.88 143.308  32
   0 -13  -8 1083.35 148.377  32
   0  13  -8 1123.89 132.851  37
   0  13   8 1168.25 147.030  73
   0 -13   8 1310.50 166.737  74
   0  13  -8 1123.42 163.471  73
   0  13   8 1298.27 157.118  65
   0 -13   8 1275.81 142.514  57
   0  13   8 818.611 103.919  47
   0  13   9 11746.0 522.531  25
   0 -13  -9 11563.9 509.851  22
   0  13  -9 11482.7 479.376  25
   0 -13  -9 11386.9 493.489  21
   0 -13  -9 12609.0 566.439  94
   0 -13  -9 10496.2 507.559 102
   0  13   9 11520.4 552.355  92
   0 -13   9 12446.0 549.016  87
   0  13  -9 12091.5 583.370  90
   0  13  -9 12505.9 532.073  85
   0  13  -9 12131.6 521.268  37
   0 -13  -9 11749.6 551.731  32
   0 -13   9 11052.0 524.753  32
   0  13   9 11869.9 532.794  73
   0  13  -9 11062.1 548.643  73
   0 -13   9 11714.4 523.553  57
   0  13   9 11762.7 543.914  65
   0  13   9 10890.8 488.080  47
   0 -13 -10 252.564 76.7208  22
   0  13  10 227.640 85.1738  25
   0 -13 -10 397.665 83.1138  21
   0  13  10 322.302 121.193  92
   0 -13 -10 279.872 81.8675 102
   0 -13 -10 363.406 118.776  94
   0  13 -10 406.350 100.810  85
   0  13 -10 314.644 129.025  90
   0 -13  10 369.225 82.1570  81
   0 -13  10 378.380 109.319  87
   0 -13  10 372.960 104.496  32
   0 -13 -10 338.105 108.698  32
   0  13 -10 306.477 95.4629  37
   0  13  10 374.462 94.3002  73
   0  13 -10 337.947 107.376  73
   0 -13  10 397.781 99.1750  57
   0  13  10 320.085 80.8569  47
   0 -13 -11 35.4269 63.6546  22
   0  13  11 42.5900 67.4974  25
   0 -13 -11 47.4965 61.7118  21
   0  13  11 172.740 115.286  92
   0 -13 -11 146.219 95.7567  94
   0 -13 -11-15.4522 58.7080 102
   0  13 -11 35.9029 98.5649  96
   0  13 -11 12.8790 106.857  90
   0  13 -11 107.702 81.8398  85
   0 -13  11 100.543 61.2900  81
   0 -13  11 134.323 92.4075  87
   0 -13  11-9.65293 81.2675  32
   0  13 -11 127.877 81.6932  37
   0 -13 -11 45.0432 83.2666  32
   0  13  11 25.6393 67.1747  73
   0  13 -11 43.2859 86.4278  73
   0 -13  11 9.02752 70.9535  57
   0  13  11 96.0150 63.4055  47
   0 -13 -12 2789.11 175.380  26
   0 -13 -12 2559.35 184.490  22
   0  13  12 2560.91 177.209  25
   0 -13 -12 2718.60 178.877  21
   0  13  12 2594.45 215.284  92
   0 -13 -12 2353.05 209.341  94
   0  13 -12 3032.17 226.932  96
   0  13 -12 2549.06 196.862  85
   0 -13  12 2642.41 201.005  87
   0  13 -12 2404.39 222.591  90
   0 -13  12 2363.31 187.795  32
   0 -13 -12 2442.32 201.775  32
   0  13 -12 2770.10 193.913  37
   0  13 -12 2626.73 197.616  73
   0 -13  12 2392.31 180.224  57
   0  13  12 2316.31 173.054  47
   0 -13 -13 49.5853 63.9897  22
   0  13  13 157.291 60.8971  25
   0 -13 -13 157.504 67.1874  21
   0 -13 -13 178.029 91.7152  94
   0  13 -13 144.809 90.8063  96
   0  13  13 72.4863 93.8459  92
   0 -13  13 180.960 84.9993  87
   0  13 -13 46.8893 98.0436  90
   0  13 -13 119.145 90.8992  85
   0  13 -13 144.787 82.7279  37
   0 -13 -13 283.554 93.4622  32
   0 -13  13 153.503 80.5834  32
   0  13 -13 25.4887 67.4245  73
   0  13  13 48.7001 89.3624  65
   0 -13  13 172.758 71.2149  57
   0  13  13 83.9727 70.5039  47
   0 -13 -14 6648.52 323.236  22
   0  13  14 6627.44 295.377  25
   0 -13 -14 6606.34 354.404  94
   0  13  14 6621.29 346.849  92
   0  13 -14 6428.34 337.193  96
   0 -13  14 6812.44 329.805  87
   0  13 -14 6607.59 369.578  90
   0  13 -14 6332.93 328.333  85
   0  13  14 5931.44 282.084  39
   0 -13  14 6626.24 324.680  32
   0  13 -14 6345.95 323.281  37
   0 -13 -14 6461.09 339.823  32
   0  13 -14 6742.82 310.791  73
   0  13  14 7038.94 345.972  65
   0 -13  14 6426.08 312.205  57
   0  13  14 6389.01 311.974  47
   0 -13 -15 3161.45 189.109  22
   0 -13  15 2969.57 186.215  87
   0  13 -15 2826.66 191.822  85
   0 -13 -15 2940.78 209.205  94
   0  13 -15 3139.66 197.837  96
   0  13  15 3034.59 207.548  92
   0  13 -15 2886.28 188.895  37
   0  13  15 2460.48 151.298  39
   0 -13  15 2710.52 179.410  32
   0  13  15 3125.99 202.511  65
   0 -13  15 2895.12 173.829  57
   0  13  15 2695.20 175.684  47
   0 -13 -16 90.8304 56.2024  22
   0 -13 -16 34.6197 65.2055  94
   0  13 -16 107.629 57.8741  96
   0  13  16 108.793 75.0264  92
   0 -13  16 111.819 56.9910  87
   0  13 -16 43.0565 62.1530  85
   0 -13 -16 108.408 74.4337  86
   0  13 -16 121.966 71.2125  37
   0 -13  16 6.17735 56.6722  32
   0  13  16 45.0120 73.6032  65
   0 -13  16 63.5249 47.6991  57
   0  13  16 86.5882 62.5814  47
   0 -13 -17 4536.39 220.594  22
   0  13  17 4649.98 235.828  92
   0 -13 -17 4874.68 247.470  94
   0 -13 -17 5125.82 257.130  86
   0  13 -17 5569.59 244.663  85
   0 -13  17 4412.11 209.602  87
   0 -13  17 4115.97 209.443  32
   0  13 -17 5372.16 236.894  37
   0 -13  17 5054.18 234.836  74
   0  13  17 4768.19 237.227  65
   0  14   0 238.808 90.7938  25
   0  14   0 208.190 98.1140  92
   0 -14   0 44.8195 82.2264  94
   0  14   0 286.437 105.138  96
   0 -14   0 57.5010 86.7318 102
   0 -14   0 186.042 79.9734  82
   0 -14   0 157.353 98.7089  32
   0  14   0 220.630 109.360  73
   0 -14   0 183.811 91.9615  63
   0 -14   0 126.410 80.2387  66
   0  14   0 106.324 79.3945  65
   0 -14   0 166.401 92.8472  49
   0  14  -1 8701.89 414.396  25
   0  14  -1 8880.38 425.791  92
   0  14   1 8588.20 430.211  96
   0 -14   1 9455.61 451.849 102
   0  14   1 8797.00 436.309  92
   0  14  -1 8934.32 441.374  96
   0 -14  -1 9901.40 449.756  94
   0 -14   1 9002.34 430.494  94
   0 -14  -1 9111.03 438.599 102
   0 -14  -1 8299.87 384.964  82
   0 -14   1 8490.25 401.474  82
   0 -14  -1 9369.07 443.857  32
   0 -14   1 8867.92 431.878  32
   0 -14  -1 8632.73 408.837  66
   0 -14  -1 8992.45 446.767  74
   0  14   1 8900.73 456.119  73
   0  14  -1 8721.83 456.054  73
   0 -14   1 9171.56 424.322  66
   0 -14  -1 8954.68 413.660  63
   0  14   1 8803.87 408.627  65
   0 -14   1 9109.48 422.028  63
   0  14  -1 8217.51 388.431  65
   0 -14   1 8275.08 428.114  49
   0 -14  -1 8943.03 433.295  49
   0  14  -2 16993.1 704.021  25
   0  14   2 18251.3 739.542  92
   0  14  -2 18014.9 716.538  92
   0 -14   2 17440.7 720.473  94
   0 -14   2 16706.3 728.476 102
   0 -14  -2 17719.4 728.031 102
   0  14  -2 17815.1 741.510  96
   0 -14  -2 17066.9 729.355  94
   0  14   2 16264.5 712.500  96
   0  14  -2 17414.5 711.670  90
   0 -14  -2 17366.2 729.761  32
   0 -14   2 18228.1 731.625  32
   0 -14   2 18503.0 723.631  66
   0  14   2 18138.7 752.103  73
   0 -14  -2 16417.2 730.231  74
   0 -14  -2 17428.5 697.460  66
   0  14  -2 18782.2 765.196  73
   0 -14   2 16356.8 673.209  54
   0  14   2 17049.8 702.703  65
   0 -14   2 17023.1 707.981  63
   0 -14  -2 17241.7 699.336  63
   0 -14  -2 17085.0 723.234  49
   0 -14   2 18077.4 731.278  49
   0  14   3 5566.95 309.518  25
   0  14  -3 5510.25 298.387  25
   0 -14  -3 5309.18 319.027  94
   0 -14  -3 5617.26 318.348 102
   0  14  -3 5320.67 298.655  92
   0  14   3 5005.35 299.176  96
   0  14   3 5555.15 326.431  92
   0 -14   3 5286.39 324.603 102
   0 -14   3 6022.02 318.455  94
   0  14  -3 5187.87 325.532  96
   0  14  -3 5344.39 313.391  90
   0 -14   3 5744.31 323.837  32
   0 -14  -3 5362.20 320.431  32
   0  14  -3 5480.38 338.972  73
   0  14   3 5054.31 326.488  73
   0 -14  -3 5074.12 324.245  74
   0 -14  -3 5050.05 284.221  66
   0  14   3 5200.68 301.181  65
   0 -14  -3 5057.24 287.284  63
   0 -14   3 5279.48 307.557  63
   0 -14   3 4789.16 309.075  49
   0  14   4 240.705 93.8333  25
   0  14  -4 241.406 85.6223  25
   0 -14  -4 244.147 102.874  94
   0 -14  -4 209.992 89.9046 102
   0  14   4 105.529 93.8927  92
   0  14  -4 105.653 78.5425  92
   0  14  -4 110.423 105.694  96
   0  14   4 195.607 83.0589  96
   0 -14   4 265.951 107.479  87
   0  14  -4 194.580 102.837  90
   0 -14   4 351.440 106.834  32
   0 -14  -4 238.243 97.7684  32
   0  14   4 179.509 105.879  73
   0 -14  -4 84.0946 97.6934  74
   0 -14   4 318.497 112.802  74
   0 -14  -4 255.109 76.8307  66
   0 -14   4 305.159 102.574  63
   0  14   4 171.286 88.0650  65
   0 -14   4 364.298 116.162  49
   0  14  -5 892.100 114.854  25
   0  14   5 1130.76 135.407  25
   0  14  -5 872.538 142.583  96
   0  14   5 927.173 144.888  92
   0  14   5 811.099 111.054  96
   0 -14  -5 790.872 132.224  94
   0 -14  -5 848.903 121.951 102
   0  14  -5 1066.70 150.534  90
   0 -14   5 917.567 135.355  87
   0 -14   5 968.231 132.222  32
   0 -14  -5 1160.65 147.870  32
   0  14   5 1153.79 148.562  73
   0 -14   5 941.389 141.621  74
   0 -14  -5 671.508 95.7469  66
   0 -14   5 845.306 134.272  63
   0  14   5 968.920 136.400  65
   0 -14   5 1115.23 145.337  49
   0  14  -6 2043.19 156.506  25
   0  14   6 2120.98 177.570  25
   0 -14  -6 2228.93 198.879  94
   0  14   6 2064.49 198.906  92
   0  14  -6 2040.52 197.590  96
   0 -14  -6 1885.37 167.340 102
   0 -14   6 1755.94 179.900  87
   0  14  -6 2047.56 200.844  90
   0 -14  -6 2267.37 192.283  32
   0 -14   6 2029.15 181.460  32
   0 -14   6 1892.18 189.094  74
   0  14   6 2259.88 197.557  73
   0  14  -6 1944.03 200.363  73
   0  14   6 1944.22 182.510  65
   0 -14   6 2315.83 195.381  49
   0  14   7 297.205 94.9419  25
   0  14  -7 272.910 71.9211  25
   0  14  -7 311.430 108.954  96
   0 -14  -7 377.871 91.1116 102
   0  14   7 275.855 109.586  92
   0 -14  -7 399.575 109.458  94
   0  14  -7 292.505 78.3824  85
   0  14  -7 182.700 105.176  90
   0 -14   7 267.694 103.850  87
   0 -14   7 363.947 103.367  32
   0 -14  -7 436.244 103.453  32
   0  14  -7 367.199 81.6047  37
   0 -14   7 378.126 111.250  74
   0  14   7 187.695 91.4471  73
   0  14  -7 318.680 113.130  73
   0  14   7 295.219 100.364  65
   0 -14   7 411.950 111.434  49
   0  14   8 761.382 115.848  25
   0  14  -8 823.808 90.8629  25
   0 -14  -8 707.627 92.0806  22
   0 -14  -8 739.484 124.939  94
   0  14  -8 572.218 125.740  96
   0 -14  -8 480.684 92.4880 102
   0 -14   8 648.410 116.490  87
   0  14  -8 685.194 138.206  90
   0  14  -8 589.934 94.1633  85
   0  14  -8 610.820 96.7641  37
   0 -14  -8 733.732 119.741  32
   0 -14   8 784.964 119.373  32
   0  14  -8 639.082 130.498  73
   0  14   8 554.003 112.818  73
   0 -14   8 743.722 127.461  74
   0  14   8 680.239 123.190  65
   0 -14   8 700.144 122.810  49
   0 -14  -9 194.480 61.6421  22
   0  14   9 133.775 77.8066  25
   0 -14  -9 221.181 72.5702 102
   0 -14  -9 130.560 87.1083  94
   0  14  -9 90.0286 96.2737  96
   0 -14   9 157.164 84.0902  87
   0  14  -9 237.202 111.518  90
   0  14  -9 99.9791 70.3477  85
   0 -14   9 225.915 87.4282  32
   0  14  -9 275.172 77.2909  37
   0 -14  -9 184.540 85.2870  32
   0  14  -9 220.386 92.2585  73
   0  14   9 265.052 85.9494  73
   0 -14   9 228.328 98.7045  74
   0  14   9 273.357 96.4398  65
   0 -14   9 169.347 92.6115  49
   0  14  10 10844.4 515.205  92
   0 -14 -10 11744.0 523.857  94
   0  14 -10 12086.9 539.038  90
   0  14 -10 11379.7 483.022  85
   0 -14  10 11392.9 503.660  87
   0 -14 -10 11030.7 507.969  32
   0  14 -10 11256.6 478.957  37
   0 -14  10 11664.3 498.741  32
   0  14 -10 10584.7 503.132  73
   0 -14  10 11679.5 515.795  74
   0  14  10 11009.7 480.537  73
   0  14  10 11412.7 507.104  65
   0 -14 -10 10805.7 467.368  22
   0  14  10 11315.5 483.535  25
   0  14 -11 7875.87 388.043  96
   0 -14 -11 7673.61 384.706  94
   0  14  11 8024.97 391.340  92
   0  14 -11 8197.67 404.389  90
   0  14 -11 7778.33 354.008  85
   0 -14  11 7710.17 368.582  87
   0  14 -11 7765.05 350.491  37
   0 -14  11 7281.52 357.213  32
   0 -14 -11 7866.10 377.824  32
   0  14 -11 7646.95 367.687  73
   0 -14  11 8096.77 384.615  74
   0  14  11 7050.94 366.257  65
   0 -14 -11 7278.40 337.669  22
   0 -14 -11 6498.69 319.690  26
   0  14  11 7343.06 344.717  25
   0  14 -12 10334.8 431.673  85
   0  14 -12 9075.99 460.226  90
   0 -14  12 9479.47 435.296  87
   0 -14 -12 9600.57 443.646  32
   0  14 -12 10428.3 427.832  37
   0 -14  12 9847.41 431.460  32
   0  14 -12 10572.1 436.483  73
   0 -14  12 10499.7 455.728  74
   0  14  12 9995.75 456.831  92
   0 -14 -12 9663.59 454.283  94
   0  14 -12 9340.60 448.139  96
   0  14  12 9542.38 410.982  25
   0 -14 -12 9624.90 413.836  22
   0  14 -13 4011.45 219.895  85
   0  14 -13 4137.39 256.536  90
   0 -14  13 4326.62 227.962  87
   0 -14  13 3920.20 219.308  32
   0 -14 -13 3629.39 225.620  32
   0  14 -13 4427.83 222.057  37
   0 -14  13 4306.57 240.708  74
   0  14 -13 3831.16 209.345  73
   0  14 -13 3765.84 231.292  96
   0 -14 -13 4316.55 246.013  94
   0  14  13 4419.89 248.081  92
   0 -14 -13 3655.42 203.474  22
   0  14  13 3704.40 195.622  25
   0  14 -14 2897.42 202.605  90
   0  14 -14 3071.59 176.901  85
   0 -14  14 3020.88 175.465  87
   0 -14  14 2801.10 171.320  32
   0  14 -14 3036.11 175.184  37
   0 -14  14 3208.10 192.154  74
   0  14 -14 3176.62 188.741  96
   0  14  14 2849.92 192.902  92
   0 -14 -14 2793.52 189.842  94
   0 -14 -14 2889.60 164.786  22
   0 -14 -15 2830.47 158.028  22
   0 -14 -15 3255.32 190.200  94
   0  14  15 3166.56 191.021  92
   0  14 -15 2971.53 171.302  96
   0  14 -15 2452.85 183.298  90
   0  14 -15 3190.83 172.806  85
   0 -14 -15 3145.12 195.679  86
   0 -14  15 3229.53 183.884  74
   0 -14  15 3315.65 186.702  49
   0  14  15 3445.26 190.154  65
   0  14 -15 3418.71 172.789  37
   0 -14  15 2417.38 155.589  32
   0  15   0 42.8625 66.2482  25
   0 -15   0 19.2633 78.7234  32
   0 -15   0 18.3641 66.6164  94
   0 -15   0 28.9758 77.7385 102
   0  15   0 63.1381 73.7225  92
   0  15   0 48.1406 71.8387  96
   0 -15   0 106.208 93.1510  74
   0  15   0 11.2629 91.3551  73
   0 -15   0-30.7643 66.1134  63
   0 -15   0-7.57924 61.0045  66
   0 -15   0 28.1616 74.9619  49
   0  15  -1 1629.15 144.384  25
   0  15   1 1337.30 141.693  96
   0  15   1 1492.56 153.812  92
   0 -15  -1 1215.04 137.382  94
   0 -15   1 1456.92 150.941 102
   0 -15   1 1325.86 138.615  94
   0 -15  -1 1445.30 144.432 102
   0  15  -1 1134.68 140.793  96
   0  15  -1 1385.51 141.389  92
   0 -15   1 1297.21 143.789  32
   0 -15  -1 1492.57 148.140  32
   0  15  -1 1349.84 163.364  73
   0 -15  -1 1421.36 156.187  74
   0 -15   1 1531.88 135.719  66
   0  15   1 1375.14 160.778  73
   0 -15  -1 1401.71 126.643  66
   0  15   1 1281.08 126.771  65
   0 -15   1 1253.90 128.412  63
   0 -15  -1 1240.13 126.382  63
   0 -15   1 1668.87 159.024  49
   0  15  -2 171.058 70.1265  25
   0  15  -2 253.479 95.2232  96
   0  15  -2 63.4339 65.8982  92
   0 -15  -2 66.2739 68.1345  94
   0 -15   2 157.717 87.1080 102
   0 -15  -2 174.531 79.0551 102
   0  15   2 134.935 82.3700  92
   0  15   2 86.3161 74.2976  96
   0 -15   2 129.912 70.8946  94
   0 -15   2 115.088 59.1136  82
   0 -15   2 197.390 89.7955  32
   0 -15  -2 106.553 76.8335  32
   0  15  -2 124.576 92.6440  73
   0 -15  -2 94.8865 86.2575  74
   0  15   2 10.8915 90.4406  73
   0 -15   2 138.078 71.8100  66
   0 -15   2 72.1193 67.0801  63
   0 -15  -2 86.8364 52.6326  66
   0  15   2 188.800 74.5442  65
   0 -15   2 150.622 87.9153  49
   0  15   3 363.689 93.8259  25
   0  15  -3 460.937 90.4568  25
   0 -15  -3 389.835 89.0466  94
   0 -15   3 374.916 98.0294 102
   0 -15   3 282.375 78.4573  94
   0  15   3 382.153 100.320  92
   0  15  -3 472.917 107.694  96
   0 -15  -3 327.316 85.7878 102
   0  15   3 428.847 84.6962  96
   0 -15   3 350.407 83.8790  82
   0 -15  -3 501.200 102.442  32
   0 -15   3 459.825 96.9357  32
   0  15  -3 468.504 114.006  73
   0  15   3 348.779 108.091  73
   0 -15   3 388.812 89.3234  66
   0  15   3 368.809 86.2750  65
   0 -15   3 275.037 83.1096  63
   0 -15   3 215.108 89.1197  49
   0  15  -4 11825.3 483.364  25
   0  15   4 11940.1 501.341  25
   0 -15   4 10071.8 474.369  94
   0 -15  -4 11451.6 495.186 102
   0  15   4 11381.0 513.721  92
   0  15  -4 11277.6 518.042  96
   0 -15   4 10789.2 506.839 102
   0 -15  -4 11733.2 510.490  94
   0 -15  -4 11440.2 508.849  32
   0 -15   4 11214.7 498.842  32
   0  15   4 11511.1 517.276  73
   0 -15   4 12127.5 500.155  66
   0 -15   4 11942.9 496.321  63
   0  15   4 11828.3 493.709  65
   0 -15   4 11731.2 508.711  49
   0  15  -5 271.572 69.7330  25
   0  15   5 281.790 81.0529  25
   0 -15   5 280.623 71.6026  94
   0  15   5 284.904 95.8577  92
   0 -15   5 435.117 100.199 102
   0 -15  -5 310.245 87.7941  94
   0  15  -5 215.199 102.047  96
   0 -15  -5 346.362 79.0589 102
   0  15  -5 329.670 92.5181  90
   0 -15   5 260.532 85.7648  32
   0 -15  -5 355.198 95.5190  32
   0 -15   5 410.706 91.0003  66
   0  15   5 366.843 99.5675  73
   0 -15   5 346.846 99.2204  74
   0  15   5 342.683 88.9934  65
   0 -15   5 226.997 65.5254  54
   0 -15   5 346.382 86.3693  63
   0 -15   5 280.906 90.3613  49
   0  15   6 5571.15 288.019  25
   0  15  -6 5112.48 258.256  25
   0 -15   6 5652.06 307.268 102
   0  15   6 5683.68 312.680  92
   0 -15  -6 5226.51 271.995 102
   0 -15  -6 5241.19 296.167  94
   0  15  -6 5596.92 313.080  96
   0  15  -6 4554.39 285.533  90
   0 -15  -6 5085.38 293.790  32
   0 -15   6 5404.46 288.954  32
   0 -15   6 5732.12 309.721  74
   0 -15   6 5994.86 299.131  66
   0  15  -6 5770.69 317.352  73
   0  15   6 5975.24 307.146  73
   0  15   6 5551.08 290.665  65
   0 -15   6 5807.97 293.030  63
   0 -15   6 5180.02 293.517  49
   0  15   7 5148.36 260.684  25
   0  15  -7 4307.75 218.180  25
   0 -15  -7 3776.85 224.086 102
   0 -15   7 4601.97 269.926 102
   0  15   7 4471.58 269.754  92
   0 -15  -7 4690.22 267.592  94
   0  15  -7 4920.98 282.352  96
   0  15  -7 3814.27 254.623  90
   0 -15  -7 5223.85 274.368  32
   0 -15   7 4797.50 258.846  32
   0 -15   7 4889.28 277.590  74
   0  15   7 4743.19 262.609  73
   0  15  -7 4234.76 267.019  73
   0  15   7 4711.94 258.139  65
   0 -15   7 5272.06 264.752  63
   0 -15   7 4768.75 265.178  49
   0  15   8 17383.9 685.118  25
   0  15   8 17963.3 717.950  92
   0  15  -8 18286.1 721.718  96
   0 -15  -8 16699.1 701.631  94
   0  15  -8 16670.5 706.458  90
   0 -15   8 17637.5 691.316  32
   0 -15  -8 17587.7 703.695  32
   0  15  -8 15222.3 694.089  73
   0 -15   8 18478.9 716.359  74
   0  15   8 17469.0 690.729  73
   0 -15   8 18579.3 696.620  63
   0  15   8 18309.5 700.116  65
   0 -15   8 17628.2 701.937  49
   0  15   9 3234.01 189.790  25
   0 -15  -9 2848.15 198.458  94
   0  15  -9 3334.10 215.434  96
   0  15  -9 3045.98 211.354  90
   0 -15   9 3182.89 193.110  32
   0 -15  -9 3402.24 206.108  32
   0 -15   9 3511.08 215.096  74
   0  15   9 2751.92 179.558  73
   0  15  -9 2968.68 198.791  73
   0  15   9 3245.25 201.462  65
   0 -15   9 3032.38 193.750  63
   0 -15   9 3315.12 204.893  49
   0  15  10 4874.51 241.905  25
   0 -15 -10 4646.01 259.924  94
   0 -15 -10 5048.04 280.721  86
   0  15 -10 4211.97 260.764  90
   0 -15  10 4837.75 247.262  32
   0 -15 -10 5004.47 261.038  32
   0 -15  10 5148.20 268.280  74
   0  15 -10 4632.85 251.744  73
   0 -15  10 5355.06 258.766  63
   0  15  10 4876.50 257.028  65
   0 -15  10 4967.57 259.534  49
   0  15  11-35.3940 45.4993  25
   0 -15 -11 143.631 64.2170  94
   0  15 -11 37.2503 62.2592  96
   0  15 -11-7.73911 66.0657  90
   0 -15 -11 49.9194 66.9617  86
   0 -15 -11-34.1045 57.0018  32
   0 -15  11 35.0002 53.7876  32
   0 -15  11 79.0236 66.6334  74
   0  15 -11-23.8673 48.0242  73
   0 -15  11 25.2797 55.4294  63
   0  15  11-6.72761 59.3918  65
   0 -15  11 67.7760 59.4434  49
   0  15 -12 98.2000 59.1750  96
   0  15  12 251.212 76.7865  92
   0 -15  12 169.585 66.1839 102
   0 -15 -12 104.099 54.6593  94
   0  15 -12 171.936 76.1394  90
   0 -15  12 226.401 65.3174  74
   0 -15  12 258.461 69.7193  49
   0  15  12 92.5630 56.1538  65
   0 -15  12 172.379 60.3355  63
   0 -15  12 229.788 54.6559  32
   0  16   0 4584.43 256.484  73
   0  16   0 4077.78 215.371  92
   0  16   0 4595.64 231.975  96
   0 -16   0 4162.50 228.119 102
   0 -16   0 4143.83 231.794  32
   0  16   0 4092.30 221.798  25
   0 -16   1 6691.09 323.168  74
   0  16   1 5637.35 312.825  73
   0  16  -1 6627.90 326.835  73
   0  16  -1 6311.03 303.896  96
   0 -16  -1 5323.22 280.565  94
   0  16   1 5847.66 287.633  96
   0 -16   1 5942.82 298.311 102
   0  16   1 6613.49 297.387  92
   0 -16  -1 5627.01 289.767 102
   0 -16   1 6353.73 304.141  32
   0 -16  -1 6612.65 309.290  32
   0  16  -1 6640.30 296.909  25
   0  16   1 6368.87 298.484  25
   0  16   2 7722.27 364.328  73
   0  16  -2 8125.64 373.963  73
   0 -16   2 6232.65 308.632  66
   0 -16   2 7488.03 346.686 102
   0  16  -2 7818.98 355.734  96
   0 -16  -2 7266.31 334.296 102
   0 -16  -2 6855.32 330.561  94
   0  16   2 8290.79 351.487  92
   0  16  -2 8091.15 338.427  25
   0 -16  -2 7474.99 348.213  32
   0 -16   2 7849.45 348.764  32
   0  16  -3 85.0679 51.8155  25
   0  16   3 19.9430 59.1967  25
   0 -16   3 159.159 65.4258  32
   0 -16  -3 36.1407 60.5326  32
   0  16   3 141.424 69.0843  92
   0 -16  -3 132.757 56.1094 102
   0 -16  -3 151.908 59.9311  94
   0  16  -3 183.456 75.4505  96
   0 -16   3 145.678 67.2767 102
   0  16   3 176.576 77.5493  73
   0  16  -3 162.672 77.1411  73
   0 -16   3 165.818 52.5983  66
   0 -16   3 73.0903 45.0487  63
   0 -16   3 186.846 65.0567  49
   0  16  -4 4849.88 229.562  25
   0  16   4 5115.78 250.845  25
   0 -16  -4 4985.68 254.313  32
   0 -16   4 4798.82 246.695  32
   0 -16  -4 4238.88 224.384 102
   0 -16  -4 4535.02 239.871  94
   0  16   4 4584.90 251.209  92
   0  16  -4 5954.22 275.957  96
   0 -16   4 5456.55 263.391 102
   0  16   4 5087.64 263.644  73
   0 -16   4 4452.89 227.738  66
   0 -16   4 4158.74 221.640  63
   0 -16   4 5159.47 254.611  49
   0  16   5 8650.92 357.369  25
   0  16  -5 7561.22 321.661  25
   0 -16  -5 8326.33 359.609  32
   0 -16   5 8406.66 353.972  32
   0  16  -5 8485.01 371.513  96
   0 -16   5 8148.76 361.346 102
   0 -16  -5 7169.48 341.683  94
   0  16   5 7806.78 359.867  92
   0  16   5 8344.12 363.581  73
   0 -16   5 7776.74 335.494  66
   0  16  -5 7594.34 365.451  73
   0  16   5 7762.83 333.562  65
   0 -16   5 6855.23 325.255  63
   0 -16   5 7962.67 355.453  49
   0  16   6 35.5781 50.2657  25
   0 -16   6-30.0235 54.0315  32
   0 -16  -6 13.1413 50.7747  32
   0 -16  -6-18.6342 47.9985  94
   0 -16   6-13.6869 58.0118 102
   0  16   6-28.0665 65.0802  92
   0  16  -6 36.6302 60.3278  96
   0  16   6-6.38459 54.5017  73
   0  16  -6 44.3946 65.3182  73
   0  16   6 68.7080 49.8789  65
   0 -16   6 21.5423 46.2918  66
   0 -16   6-31.8117 60.3840  49
   0 -16   7 2814.81 174.570 102
   0  16   7 2870.57 180.816  92
   0  16  -7 2896.48 181.853  96
   0 -16  -7 2586.79 162.359  94
   0  16  -7 2281.42 167.920  73
   0 -16   7 2967.07 163.033  66
   0 -16   7 3397.53 192.423  74
   0 -16   7 2868.37 165.559  32
   0 -16  -7 2847.92 171.608  32
   0  16   7 3158.12 170.581  25
   0 -16   7 2827.69 170.370  49
   0  16   8 1985.04 145.619  92
   0 -16   8 1887.40 137.237 102
   0  16  -8 2177.12 146.490  96
   0 -16  -8 1958.91 135.168  32
   0 -16   8 1936.90 127.101  32
   0 -16   8 2045.98 135.894  49
   0  16   8 2131.75 129.612  25
   0  16  -8 1647.44 128.736  73
   0 -16   8 2107.09 146.016  74
   1   0 -29-31.1158 50.8697  42
  -1   0  29 62.1613 45.1349  48
   1   0 -29 59.3233 49.1384  28
  -1   0  28 23.4538 52.7607  67
   1   0 -28-31.6073 65.0693  42
  -1   0  28-5.80738 47.4640  50
  -1   0  28-10.4170 39.5605  78
  -1   0  27 3956.65 213.382  78
   1   0 -27 3748.15 241.831  33
   1   0 -27 3862.20 244.093  42
  -1   0  27 3335.70 193.516  51
   1   0 -27 3867.62 205.615  24
  -1   0  27 3996.46 222.262  67
   1   0 -26-32.4841 84.3808  33
   1   0 -26-10.8789 84.7770  42
  -1   0  26 6.58726 55.0506  77
  -1   0  26-6.82318 52.2800  75
  -1   0  26 14.2467 59.5303  51
   1   0 -26 158.640 73.1384  24
   1   0 -25 7756.39 401.621  42
  -1   0  25 6924.10 346.678  51
  -1   0  25 6860.51 333.973  80
   1   0 -25 7283.37 392.973  33
  -1   0  25 6783.54 339.697  77
   1   0 -25 7442.97 331.704  22
   1   0 -25 7264.10 363.304  24
   1   0 -24-13.5054 107.851  88
  -1   0  24 83.2680 68.5832  80
   1   0 -24-25.3023 93.5375  33
   1   0 -24 102.182 109.043  42
  -1   0  24 61.1732 66.3910  77
   1   0 -24 39.1883 60.0664  22
   1   0 -24 20.7280 84.0727  24
   1   0 -23 76604.9 2658.22  88
  -1   0  23 74474.8 2577.44  80
   1   0 -23 74993.1 2642.23  42
  -1   0  23 73178.1 2556.42  39
   1   0 -23 74655.2 2642.87  33
   1   0 -23 70287.3 2600.38  24
   1   0 -23 72509.7 2567.18  22
   1   0 -22 45.0657 83.2945  24
   1   0 -22-26.4854 98.8062  42
   1   0 -22 65.3410 102.685  33
  -1   0  22 24.2647 68.0845  39
   1   0 -22 55.2106 105.755  88
   1   0 -22 53.8448 104.024  62
   1   0 -22 8.91862 58.8422  22
   1   0 -21 212.199 97.7131  24
   1   0 -21 175.053 99.0256  88
   1   0 -21 294.494 117.693  33
   1   0 -21 308.310 86.0425  35
   1   0 -21 206.785 109.148  42
   1   0 -21 224.206 116.769  62
   1   0 -21 403.683 89.3318  22
   1   0 -20 44.0319 68.6404  22
  -1   0  20 83.1532 64.0968  47
   1   0 -20 115.060 88.1670  82
   1   0 -20 102.536 99.0534  88
   1   0 -20 98.0430 99.4121  33
   1   0 -20-49.8883 91.3568  42
   1   0 -20-18.3470 67.8332  35
   1   0 -20 80.3865 93.1545  71
   1   0 -20 25.4184 93.9671  62
   1   0 -20 21.6132 82.8094  24
   1   0 -19 33803.7 1249.97  42
   1   0 -19 31892.6 1231.24  82
   1   0 -19 31837.4 1248.66  88
   1   0 -19 31372.2 1204.69  35
   1   0 -19 31316.3 1237.57  33
   1   0 -19 33720.9 1240.24  71
   1   0 -19 33216.9 1254.34  62
   1   0 -19 32004.6 1197.27  22
   1   0 -18 54.9156 84.1528  42
   1   0 -18 55.6978 79.2473  88
   1   0 -18 10.3234 75.6126  82
   1   0 -18 10.7532 85.8692  33
   1   0 -18 25.8462 67.6986  35
   1   0 -18 112.943 87.6519  71
   1   0 -18-44.7903 84.3037  62
   1   0 -18 8.00215 56.3582  22
   1   0 -17 60216.6 2125.40  42
   1   0 -17 60764.6 2120.78  82
   1   0 -17 58727.6 2124.20  88
   1   0 -17 56699.7 2093.67  35
   1   0 -17 60475.8 2122.48  33
   1   0 -17 60155.8 2119.89  71
   1   0 -17 64248.9 2141.67  62
   1   0 -17 56862.2 2082.03  22
   1   0 -16 91.9941 72.2917  42
   1   0 -16 342.659 84.8884  88
   1   0 -16 8.81999 63.3772  82
   1   0 -16-30.3678 67.4640  35
   1   0 -16 54.2138 65.5595  33
   1   0 -16 8.82093 65.2209  71
   1   0 -16 266.735 89.3978  62
  -1   0  16 22.6959 47.5438  18
  -1   0  16 24.0977 54.8197  13
   1   0 -16 41.4634 52.0382  22
  -1   0  16-29.0372 45.0335   2
   1   0 -15 44452.8 1466.83  19
  -1   0  15 41062.8 1568.99  13
  -1   0  15 43624.5 1582.85  17
  -1   0  15 44186.5 1567.59   2
   1   0 -15 43624.7 1591.84  42
   1   0 -15 44374.3 1589.94  82
   1   0 -15 41159.2 1586.02  88
   1   0 -15 42714.3 1586.50  33
   1   0 -15 43011.7 1568.86  35
   1   0 -15 44364.0 1591.48  71
   1   0 -15 45119.1 1601.22  62
   1   0 -15 41973.9 1560.05  22
  -1   0  14 35.2892 53.1497  17
  -1   0  14 12.0130 44.0101   2
  -1   0  14 26.6110 56.8050  13
   1   0 -14 29.0504 48.5699  22
   1   0 -14 37.9050 5.64588  19
   1   0 -14 42.9238 60.2286 102
   1   0 -14 90.1149 60.9224  88
   1   0 -14 29.3443 56.2211  82
   1   0 -14 59.1838 62.7252  33
   1   0 -14 50.8913 59.7066  35
   1   0 -14 104.786 73.0152  71
   1   0 -14 87.1660 70.4179  62
   1   0 -14 68.1475 67.7186  42
  -1   0  13 66680.8 2233.73  13
  -1   0  13 57942.2 2147.81   9
   1   0 -13 68216.3 2138.93  19
   1   0 -13 64275.7 2209.99  12
  -1   0  13 67314.1 2225.63   2
   1   0 -13 67439.6 2220.20  21
   1   0 -13 64780.1 2227.27   8
  -1   0  13 64665.9 2235.15  17
   1   0 -13 64179.1 2232.60  11
   1   0 -13 68460.8 2243.09 102
   1   0 -13 68995.9 2248.29  82
   1   0 -13 66504.8 2242.91  88
   1   0 -13 65862.5 2230.22  35
   1   0 -13 67845.5 2244.13  33
   1   0 -13 67421.5 2248.94  71
   1   0 -13 65709.2 2221.87  22
   1   0 -13 73683.6 2236.89  47
   1   0 -13 66593.6 2246.85  42
   1   0 -12 95.7716 50.0336  22
  -1   0  12 301.927 57.9340   2
  -1   0  12 48.8782 17.9897   9
  -1   0  12 66.1834 17.9653   9
   1   0 -12 53.7830 45.7584  21
  -1   0  12 129.817 60.5271  17
   1   0 -12 98.6362 43.5905  12
  -1   0  12 71.5491 50.3395   5
   1   0 -12 71.0133 52.6152  11
   1   0 -12 15.4676 43.9358   8
   1   0 -12 46.5634 7.85082  19
   1   0 -12 137.703 65.8582  82
   1   0 -12 53.4896 59.6603  33
   1   0 -12 163.346 68.5125  71
   1   0 -12 59.0758 50.8818  26
   1   0 -12 79.4989 61.9910  42
   1   0 -11 15263.2 576.037   4
   1   0 -11 14114.1 559.529  12
  -1   0  11 14258.3 574.471   5
   1   0 -11 15782.9 580.840  11
  -1   0  11 15086.3 568.846   2
  -1   0  11 15372.4 520.980   9
  -1   0  11 15518.6 579.738  17
   1   0 -11 15412.0 573.963   8
  -1   0  11 14990.2 504.654  19
   1   0 -11 15498.0 504.849  19
   1   0 -11 13998.2 584.269  94
   1   0 -11 14708.5 579.811  33
   1   0 -11 14373.4 579.935  42
   1   0 -11 14083.6 572.185  26
   1   0 -10 47.5705 6.52583  19
  -1   0  10 39.8461 48.4156  17
  -1   0  10 17.2947 41.3583  12
   1   0 -10 65.9538 41.0911   8
  -1   0  10-3.88787 39.3482   2
   1   0 -10 70.9010 52.7700   4
   1   0 -10 55.2007 21.3639  14
   1   0 -10 31.8081 38.6637  12
   1   0 -10 34.6439 43.6020  11
  -1   0  10 36.3053 6.56586  19
  -1   0  10 102.827 50.2973   5
   1   0  -9 14491.6 579.106   8
  -1   0   9 15809.9 579.947   2
   1   0  -9 16147.9 544.075  14
  -1   0   9 15261.9 583.090   5
   1   0  -9 16144.6 577.389  12
  -1   0   9 14906.0 574.215  12
  -1   0   9 16105.4 543.184   9
   1   0  -9 16033.9 528.432  19
  -1   0   9 15840.5 528.323  19
  -1   0   9 15754.0 586.154  17
  -1   0   9 15575.7 585.734  11
   1   0  -9 15911.1 583.231   4
  -1   0   8 9.72729 45.2138   5
  -1   0   8 27.1632 40.0683   2
  -1   0   8 14.0548 42.8094  12
   1   0  -8 21.8145 36.8476   4
   1   0  -8 26.1932 6.75616  19
  -1   0   8 24.6539 6.12684  19
  -1   0   8 13.2996 44.7670  11
  -1   0   8 34.4583 20.5582   7
   1   0  -8 14.2277 40.1962  12
   1   0  -7 4685.77 193.481  11
  -1   0   7 4390.57 187.527  12
  -1   0   7 4552.26 195.549  11
  -1   0   7 4428.95 149.449  19
  -1   0   7 4626.64 160.638   9
   1   0  -7 4494.57 187.334  12
   1   0  -7 4449.73 149.552  19
   1   0  -7 4654.49 191.558   4
  -1   0   7 4735.53 169.341   7
   1   0  -7 4466.54 167.110   7
   1   0  -7 4527.99 190.921   5
  -1   0   7 4862.16 192.643   5
  -1   0   6 64.0696 23.1820   7
  -1   0   6 22.0220 6.23443  19
   1   0  -6 67.5906 34.9748   5
   1   0  -6 13.7598 20.4539   7
   1   0  -6 17.9066 35.8246   4
  -1   0   6 11.0936 14.0892   9
   1   0  -6 142.583 42.6275  11
   1   0  -6 21.4701 39.2220   8
   1   0  -6 17.6597 6.17640  19
  -1   0   6-17.1347 38.1567  11
  -1   0   6 34.9637 35.9548   5
  -1   0   6 54.7624 41.5271  12
  -1   0   5 412361. 13810.4   9
  -1   0   5 405649. 13831.8  12
  -1   0   5 403395. 13831.5   5
   1   0  -5 404237. 13833.5  11
   1   0  -5 425736. 13834.4   8
  -1   0   5 420397. 13803.5  19
   1   0  -5 402886. 13830.8   5
  -1   0   5 418184. 13820.5   7
   1   0  -5 407985. 13819.1   7
  -1   0   5 391874. 13833.1  11
   1   0  -4 86.8351 30.4490  12
   1   0  -4 90.8918 33.4115  11
  -1   0   4 178.396 16.4080   9
  -1   0   4 151.894 35.3084  11
  -1   0   4 131.589 7.28968  19
  -1   0   4 108.528 23.2421   7
  -1   0   4 155.736 36.2714  12
   1   0  -4 196.368 31.8705   5
   1   0  -4 96.3717 15.0730   9
  -1   0   4 140.282 23.9051  15
  -1   0   3 68079.2 2263.11   9
  -1   0   3 70509.6 2275.66  12
   1   0  -3 69851.3 2272.52   5
   1   0  -3 66272.3 2274.34  12
  -1   0   3 64126.7 2267.44  15
   1   0  -3 68974.2 2274.49  11
   1   0  -3 68100.6 2254.80  19
  -1   0   3 69595.9 2270.56   7
  -1   0   3 68015.1 2254.78  19
  -1   0   3 68984.5 2274.52  11
   1   0  -2 20.5120 18.3578   7
  -1   0   2 19.9405 20.9313  12
   1   0  -2 28.9806 18.4037  11
   1   0  -2 2.39099 3.66575  19
  -1   0   2 33.4120 16.1422  15
   1   0  -2-0.86676 15.5990  15
   1   0  -2 7.32200 19.6872  12
  -1   0   2 1.12113 3.91411  19
  -1   0   1 4121.64 159.347  12
  -1   0   1 4360.49 160.969   1
  -1   0   1 4614.18 160.732  16
   1   0  -1 4185.22 162.817  14
  -1   0   1 4470.37 148.049  19
   1   0  -1 4476.98 148.044  19
   1   0  -1 4310.24 156.398  11
   1   0  -1 4348.70 159.699  12
   1   0  -1 4360.97 160.317  16
   1   0  -1 4412.01 162.016   1
   1   0   0 77.1894 22.7121   1
   1   0   0 19.9025 15.5667  10
  -1   0   0 25.1798 25.5639  14
   1   0   0 4.75783 22.1878  14
   1   0   0 37.3874 19.5472  16
  -1   0   0 27.3148 20.4104   1
  -1   0   0 19.7264 18.0711  16
   1   0   0 28.2442 13.5399  12
   1   0   1 23268.6 768.161  19
   1   0   1 22682.4 785.604  16
   1   0   1 22924.0 775.950   6
  -1   0  -1 22387.5 785.220  16
  -1   0  -1 21713.5 789.754  14
   1   0   1 22992.7 772.534   3
   1   0   1 23249.9 787.384   1
   1   0   1 23691.4 790.880  14
  -1   0  -2 62.4100 29.5277  16
  -1   0  -2 61.6593 3.73411  19
   1   0   2 56.8993 17.8014  11
   1   0   2 113.241 19.0306   6
   1   0   2 51.7685 16.3672   3
   1   0   2 63.5953 26.7036  17
   1   0   2 27.3639 28.3160  16
  -1   0  -2 50.7154 38.2356  14
  -1   0  -2 56.8165 17.7971   2
   1   0   3 206996. 6828.05  17
   1   0   3 214208. 6820.04  11
   1   0   3 205815. 6818.03   3
   1   0   3 200155. 6833.13  16
  -1   0  -3 205466. 6803.78  19
  -1   0  -3 197689. 6819.24   2
   1   0   4 28.6581 24.3132   2
  -1   0  -4 40.6097 3.16977  19
  -1   0  -4 26.6193 2.89557  19
  -1   0  -4 46.0951 13.0963  12
   1   0   4 19.5935 31.7414  17
  -1   0  -4 21.9765 25.1632   2
   1   0   4 33.1340 25.1466   3
   1   0   4 33.5902 41.8912  16
   1   0   4-6.87648 24.0686  11
   1   0   5 310176. 10458.7   4
  -1   0  -5 317017. 10418.3  19
  -1   0  -5 304832. 10428.5  12
   1   0   5 317028. 10445.7  11
   1   0   5 297529. 10454.7  17
  -1   0  -5 313389. 10418.3  19
   1   0   5 315303. 10452.9   5
   1   0   5 298996. 10443.9   2
   1   0   5 301075. 10443.0   3
  -1   0  -5 294262. 10455.9  14
   1   0   5 295368. 10460.4  16
   1   0   6-15.9589 36.1755   5
   1   0   6 63.6435 48.3800  16
   1   0   6 115.820 47.0395   4
   1   0   6 22.0148 29.1164   3
  -1   0  -6 40.9677 4.63450  19
   1   0   6 86.0121 39.8128  17
   1   0   6 51.9798 29.9285  11
   1   0   6 16.5389 31.1925   2
  -1   0  -6 33.8367 43.3540  14
   1   0   7 9630.10 368.082   4
   1   0   7 9068.71 348.659   3
   1   0   7 9550.02 372.516  16
  -1   0  -7 9499.60 313.095  19
   1   0   7 9701.55 351.999   2
   1   0   7 9389.74 364.065  17
   1   0   7 10247.7 355.314  11
  -1   0  -7 9132.20 361.693  14
   1   0   7 9188.49 359.654   5
  -1   0  -7 9385.19 313.060  19
   1   0   8 154.437 41.2077  11
   1   0   8 58.4163 44.4271  17
   1   0   8 68.9808 48.0480   4
   1   0   8 44.5468 43.3221  16
   1   0   8 109.399 42.5728   5
  -1   0  -8 109.050 3.77132  19
   1   0   8 128.697 36.7429   2
   1   0   8 130.295 36.1654   3
  -1   0  -8 126.785 48.1084  14
   1   0   9 181379. 6031.37   7
   1   0   9 191689. 6104.36  16
   1   0   9 191699. 6089.14   5
   1   0   9 195607. 6094.72  17
   1   0   9 171014. 6031.69   7
   1   0   9 195739. 6076.38   2
  -1   0  -9 199992. 6085.10  14
   1   0   9 184693. 6071.59   3
   1   0   9 197398. 6097.78   4
  -1   0  -9 172033. 6106.58  62
  -1   0  -9 167440. 6098.70  42
  -1   0 -10 16.8066 51.6680  94
  -1   0 -10-5.48509 49.0607  86
   1   0  10 46.8044 33.2177   3
   1   0  10 47.8846 43.9039   5
   1   0  10 121.045 52.5235  16
   1   0  10 60.1005 40.0099   2
   1   0  10 5.05319 43.4508  17
   1   0  10 47.2822 46.9911   4
  -1   0 -10 72.4733 58.2969  33
  -1   0 -10 31.5489 61.2274  62
  -1   0 -10 57.4456 55.6136  47
  -1   0 -10-35.4875 56.4612  42
  -1   0 -10 14.8826 49.1675  53
  -1   0 -11 647.478 67.1467  22
  -1   0 -11 466.149 76.5001  94
  -1   0 -11 395.150 72.4249  86
   1   0  11 610.489 68.6394  13
   1   0  11 515.148 71.6743  17
   1   0  11 475.588 59.2839   2
   1   0  11 456.397 58.1647   3
   1   0  11 312.390 74.4668  16
   1   0  11 429.457 63.2319   5
  -1   0 -11 369.667 76.8851  33
  -1   0 -11 425.480 82.0329  62
  -1   0 -11 342.000 72.8016  53
  -1   0 -11 417.152 78.5819  47
  -1   0 -12 23.6368 38.6438  22
  -1   0 -12 7.03798 56.2037  94
  -1   0 -12 42.5387 51.5192  82
  -1   0 -12 20.7306 52.4905  86
   1   0  12-4.97462 41.5779  13
   1   0  12-6.44873 44.4828  17
   1   0  12 8.43766 34.4884   9
   1   0  12 50.1214 47.2412  16
  -1   0 -12-13.5493 36.3568  21
   1   0  12 25.9993 37.5076  18
   1   0  12 35.8259 30.8951   3
  -1   0 -12-6.99554 58.0390  33
  -1   0 -12 38.7793 66.6696  62
  -1   0 -12 5.93157 54.3698  53
  -1   0 -12 275.241 70.2509  47
  -1   0 -13 16592.1 614.823  24
  -1   0 -13 14713.5 593.767  22
  -1   0 -13 15582.8 634.034  94
  -1   0 -13 15162.2 628.973  86
   1   0  13 14742.2 592.855   1
   1   0  13 16335.8 637.952  16
  -1   0 -13 15683.7 592.472  21
   1   0  13 15639.9 624.412  17
   1   0  13 15709.2 599.295  13
   1   0  13 16547.2 592.886  18
  -1   0 -13 15954.0 625.582  47
  -1   0 -13 14836.1 640.469  62
  -1   0 -13 15497.5 614.512  53
  -1   0 -13 15735.4 635.202  33
  -1   0 -13 15918.5 607.210  35
  -1   0 -14 75.7093 61.1661  24
  -1   0 -14 51.3808 54.4593  35
  -1   0 -14-25.7629 64.0846  33
  -1   0 -14-25.8708 63.1723  94
  -1   0 -14 34.5437 61.7898  53
  -1   0 -14 100.615 70.0880  47
  -1   0 -14 64.6984 67.7052  62
  -1   0 -14 26.7887 40.7143  21
   1   0  14 128.275 60.9071  17
   1   0  14 51.2727 34.4122   1
  -1   0 -14 11.4376 39.8807  22
  -1   0 -15 568.647 75.0220  22
  -1   0 -15 374.214 63.7783  21
  -1   0 -15 372.689 77.0640  35
  -1   0 -15 349.189 92.5190  33
  -1   0 -15 343.217 88.5219  47
  -1   0 -15 392.416 83.0051  53
  -1   0 -15 414.796 99.0470  62
  -1   0 -15 365.907 81.6499  24
  -1   0 -16 67.2261 47.2455  21
  -1   0 -16-13.2738 47.2322  22
  -1   0 -16 71.7822 78.5791  33
  -1   0 -16 93.8927 66.8061  53
  -1   0 -16 81.1504 78.5693  47
  -1   0 -16-59.7148 81.3529  71
  -1   0 -16 54.2646 86.6721  62
  -1   0 -16 88.3296 57.7070  24
  -1   0 -17 61213.4 2179.68  33
  -1   0 -17 62470.2 2159.09  47
  -1   0 -17 61344.6 2134.36  53
  -1   0 -17 56581.9 2159.85  71
  -1   0 -17 61126.0 2190.96  62
  -1   0 -17 60251.2 2114.64  22
  -1   0 -17 61316.9 2139.40  24
  -1   0 -18 35.8907 54.0495  22
  -1   0 -18 40.1163 81.3506  47
  -1   0 -18 44.9608 89.7596  71
  -1   0 -18 11.7057 85.7384  33
  -1   0 -18 24.3377 94.0393  62
  -1   0 -18 26.4278 63.9153  24
  -1   0 -19 50431.1 1703.68  47
  -1   0 -19 46775.5 1721.73  33
  -1   0 -19 48680.4 1734.29  62
  -1   0 -19 45135.6 1668.44  24
  -1   0 -19 43792.1 1638.14  22
  -1   0 -19 45851.7 1710.33  71
  -1   0 -20 149.725 98.0819  33
  -1   0 -20 114.971 102.049  62
  -1   0 -20 69.3772 69.3124  24
  -1   0 -20 58.9806 88.8564  71
  -1   0 -21 336.007 112.536  33
  -1   0 -21 362.264 110.849  71
  -1   0 -21 516.679 131.004  62
  -1   0 -21 266.478 77.8742  24
  -1   0 -22 22.4095 88.0440  71
  -1   0 -22 109.541 103.178  62
  -1   0 -22-25.8322 92.7996  88
  -1   0 -22 24.0301 92.0596  33
  -1   0 -23 1125.08 149.288  62
  -1   0 -23 1205.79 150.273  33
  -1   0 -23 1183.69 156.243  88
  -1   0 -24 10.1486 82.3372  33
  -1   0 -24 134.218 87.1822  88
  -1   0 -25 13097.6 559.525  33
  -1   0 -25 13222.8 568.665  42
  -1   0 -25 13213.4 576.135  88
  -1   0 -26-46.2188 62.9588  42
  -1   0 -26-21.3954 60.0298  33
   1   0  26 4.47865 40.0488  51
  -1   0 -27 400.731 69.6177  42
  -1  -1  29 8988.31 365.350 100
   1   1 -29 8383.60 375.057  42
  -1   1  29 8151.17 355.916  67
  -1   1  29 8470.80 356.652  50
   1  -1 -29 9828.37 387.224  42
  -1   1  29 9265.63 366.837  48
   1   1 -29 9036.52 366.660  28
   1  -1 -29 8837.27 371.439  28
  -1   1  28 928.721 91.5650  78
   1   1 -28 962.443 107.615  42
   1  -1 -28 799.632 108.347  42
   1  -1 -28 909.337 110.669  33
  -1  -1  28 664.305 76.2850  67
  -1   1  28 693.773 89.0462  67
  -1  -1  28 764.033 81.0443  50
  -1  -1  28 795.992 91.0750  48
  -1   1  28 704.295 77.4286  51
   1   1 -28 789.234 97.0425  28
  -1  -1  27 35.5981 45.0800  78
   1   1 -27 27.8999 73.6795  42
   1  -1 -27-9.50186 76.4828  33
   1  -1 -27-37.5493 71.3103  42
  -1   1  27 107.397 56.0006  77
  -1   1  27 30.5793 47.6746  75
  -1  -1  27 13.3764 52.5658  67
  -1   1  27 19.1742 54.5734  51
   1  -1 -27 63.2303 51.7380  24
   1   1 -27 76.4057 54.3664  24
   1   1 -26 7639.94 378.754  42
  -1   1  26 7033.42 333.916  51
  -1  -1  26 6991.68 316.259  51
   1  -1 -26 7142.07 373.548  42
  -1   1  26 6941.77 325.463  80
  -1  -1  26 6972.44 329.835  78
   1   1 -26 6724.29 318.098  36
   1  -1 -26 7335.17 379.418  33
   1   1 -26 7121.06 370.560  33
  -1   1  26 6847.37 328.984  77
   1  -1 -26 6470.01 309.083  22
   1  -1 -26 6313.91 325.385  24
   1   1 -26 6992.81 337.513  24
  -1  -1  25 828.896 102.319  51
  -1   1  25 726.018 109.604  51
  -1   1  25 885.863 110.431  80
   1  -1 -25 972.571 152.311  88
   1   1 -25 773.551 137.467  33
   1  -1 -25 838.900 138.343  33
   1  -1 -25 1020.44 144.752  42
  -1   1  25 884.946 102.699  39
   1   1 -25 949.764 139.033  42
  -1   1  25 1022.45 119.761  77
  -1  -1  25 750.882 97.1908  75
   1  -1 -25 1036.25 108.743  22
   1  -1 -25 922.363 116.123  24
   1   1 -25 686.695 112.450  24
  -1  -1  24 4472.44 259.513  51
   1   1 -24 5038.29 314.100  42
   1  -1 -24 4652.51 308.999  42
  -1   1  24 4701.16 271.284  80
   1  -1 -24 5010.99 320.596  88
   1  -1 -24 4777.00 309.105  33
  -1   1  24 4743.10 257.935  39
   1   1 -24 4995.88 313.354  33
  -1  -1  24 4690.42 253.485  77
  -1   1  24 4727.47 275.751  77
   1   1 -24 4534.55 241.250  22
   1  -1 -24 4574.03 261.185  22
   1  -1 -24 4392.36 277.497  24
   1   1 -24 4485.77 281.581  24
   1  -1 -23 7699.88 422.485  42
   1   1 -23 7589.11 420.542  42
  -1   1  23 7693.10 381.171  80
   1  -1 -23 7689.58 429.704  88
   1   1 -23 7229.82 365.995  35
   1  -1 -23 7917.68 425.834  33
   1   1 -23 7346.08 416.574  33
  -1   1  23 7454.35 363.854  39
  -1  -1  23 7046.92 358.145  77
   1   1 -23 7633.65 354.851  22
   1  -1 -23 7452.88 371.558  22
   1  -1 -23 7775.33 399.154  24
   1   1 -23 7822.65 399.444  24
  -1   1  22 822.506 107.342  47
   1  -1 -22 904.243 152.547  42
   1   1 -22 868.773 141.876  33
  -1   1  22 926.142 119.522  39
   1   1 -22 1005.16 130.532  35
   1  -1 -22 1017.68 157.374  33
   1   1 -22 1008.77 150.954  42
   1  -1 -22 1154.26 168.815  88
  -1  -1  22 860.556 110.149  80
   1   1 -22 919.308 106.774  22
   1  -1 -22 755.465 111.664  22
   1   1 -22 941.705 139.751  24
   1  -1 -22 871.191 130.132  24
   1  -1 -21 392.876 115.514  42
  -1   1  21 238.494 77.1526  47
   1  -1 -21 359.553 103.716  82
   1  -1 -21 406.602 118.724  88
   1   1 -21 344.178 110.260  33
   1   1 -21 337.324 94.4940  35
   1   1 -21 435.876 122.972  42
   1  -1 -21 427.488 116.486  33
   1   1 -21 451.819 102.383  24
   1  -1 -21 431.892 107.567  24
   1  -1 -21 412.324 91.8370  22
   1   1 -21 376.416 81.6504  22
   1   1 -20 12416.2 541.853  22
   1   1 -20 13037.6 602.000  42
   1  -1 -20 13307.0 602.400  42
   1   1 -20 11435.6 526.978  85
   1  -1 -20 13126.3 610.122  88
   1  -1 -20 13221.9 584.617  82
   1  -1 -20 12740.5 598.902  33
   1   1 -20 12384.3 593.802  33
   1   1 -20 13498.5 576.039  35
   1  -1 -20 14288.8 610.876  71
  -1   1  20 12978.0 540.548  70
   1   1 -20 13986.6 609.401  62
   1  -1 -20 12907.4 559.076  22
   1   1 -20 13507.6 589.375  24
   1   1 -19 368.089 76.9094  22
   1  -1 -19 394.176 88.2191  22
   1  -1 -19 439.764 112.823  42
   1  -1 -19 806.485 136.323  88
   1   1 -19 377.514 106.176  82
   1  -1 -19 338.705 100.060  82
   1   1 -19 339.154 105.931  42
   1   1 -19 474.561 111.742  33
   1   1 -19 452.072 104.403  35
   1  -1 -19 467.517 112.208  33
   1  -1 -19 143.802 69.7345  35
   1   1 -19 420.682 98.6762  71
   1  -1 -19 195.898 95.6653  71
  -1   1  19 411.166 84.7855  70
   1   1 -19 379.117 104.725  62
   1   1 -19 376.494 98.3219  24
   1   1 -18 41844.3 1519.09  42
   1  -1 -18 40186.4 1512.74  42
   1  -1 -18 41832.1 1503.61  82
   1  -1 -18 38933.6 1513.90  88
   1   1 -18 41793.4 1513.81  82
   1  -1 -18 38095.3 1464.31  35
   1   1 -18 39612.8 1507.69  33
   1  -1 -18 41567.7 1516.35  33
   1   1 -18 38112.4 1489.31  35
   1  -1 -18 42874.9 1521.08  71
   1   1 -18 43950.4 1506.17  71
   1   1 -18 44012.9 1526.46  62
   1  -1 -18 41246.2 1479.05  22
   1   1 -18 39785.2 1462.97  22
   1   1 -18 39278.9 1496.03  24
   1   1 -17 57375.2 2019.63  42
   1  -1 -17 56666.0 2017.99  42
   1  -1 -17 54665.4 2018.54  88
   1   1 -17 56194.6 2014.46  82
   1  -1 -17 57529.1 2007.57  82
   1   1 -17 55623.7 2011.61  33
   1  -1 -17 54183.9 1971.97  35
   1  -1 -17 52210.9 2005.27  33
   1   1 -17 53079.7 1992.72  35
   1   1 -17 57889.6 2005.83  71
   1  -1 -17 55994.8 2016.32  71
   1   1 -17 61140.9 2027.04  62
   1   1 -17 57039.0 1972.77  22
   1  -1 -17 58416.7 1988.12  22
   1  -1 -16 410.697 74.7341  21
   1  -1 -16 487.243 79.3259  22
  -1   1  16 530.815 82.5193  18
   1   1 -16 445.387 75.4440  22
  -1  -1  16 499.386 75.8540   2
  -1   1  16 348.848 77.3306  13
   1  -1 -16 237.625 71.7455 102
   1  -1 -16 376.383 83.2466  82
   1   1 -16 552.909 101.224  82
   1  -1 -16 434.221 95.4924  88
   1   1 -16 401.067 92.2804  33
   1  -1 -16 473.338 93.9589  33
   1  -1 -16 222.823 74.7576  35
   1   1 -16 419.166 93.4700  35
   1  -1 -16 544.207 102.164  71
   1   1 -16 396.920 87.1534  71
   1   1 -16 520.441 100.312  62
   1   1 -16 379.485 89.4096  42
   1  -1 -16 483.008 94.9218  42
   1   1 -15 34022.5 1212.56  22
   1  -1 -15 34662.7 1221.80  22
  -1  -1  15 34154.2 1236.05  17
  -1  -1  15 32222.9 1212.02   2
  -1   1  15 35065.5 1230.17  13
  -1   1  15 33039.4 1233.93  17
   1   1 -15 33298.4 1117.54  19
  -1   1  15 33293.7 1220.49   2
  -1   1  15 33494.0 1219.58  18
   1  -1 -15 34158.3 1118.54  19
   1  -1 -15 33516.4 1201.60  12
   1  -1 -15 35841.5 1222.49  21
   1  -1 -15 34608.0 1237.73 102
   1  -1 -15 32534.1 1242.18  88
   1   1 -15 35653.3 1249.83  82
   1  -1 -15 36474.3 1243.69  82
   1  -1 -15 32970.2 1238.66  33
   1  -1 -15 31387.0 1207.21  35
   1   1 -15 32885.9 1239.07  33
   1   1 -15 33846.9 1234.51  35
   1  -1 -15 35467.2 1253.93  71
   1   1 -15 35883.9 1239.19  71
   1   1 -15 35129.2 1253.89  62
   1  -1 -15 33755.9 1245.52  42
   1   1 -15 32818.2 1240.86  42
   1  -1 -14 22986.9 855.999  26
   1   1 -14 23170.1 843.230  22
   1  -1 -14 22208.6 848.313  22
   1  -1 -14 21587.1 792.515  14
   1  -1 -14 22987.7 759.643  19
  -1  -1  14 21610.6 857.573  17
  -1   1  14 22237.3 849.118   2
  -1  -1  14 22635.0 847.136   2
   1   1 -14 23034.8 758.908  19
   1  -1 -14 23826.1 840.089  12
  -1   1  14 22919.2 856.745  13
  -1   1  14 22126.5 860.683  17
  -1   1  14 22210.8 848.618  18
   1  -1 -14 23758.2 850.124  21
   1  -1 -14 22420.6 862.475 102
   1   1 -14 24462.6 879.966  82
   1  -1 -14 21842.3 860.910  82
   1   1 -14 20765.0 855.691  35
   1  -1 -14 21433.6 841.032  35
   1   1 -14 22201.9 867.009  33
   1  -1 -14 21682.2 862.054  33
   1  -1 -14 22263.2 875.004  71
   1   1 -14 21309.9 841.527  68
   1   1 -14 23294.9 863.475  71
   1   1 -14 24052.3 876.013  62
   1  -1 -14 22947.1 883.545  62
   1   1 -14 20818.6 862.972  42
   1  -1 -14 21891.6 867.592  42
   1  -1 -13 608.235 75.5227  22
   1  -1 -13 501.006 76.8683  26
   1  -1 -13 450.019 70.2614   8
  -1   1  13 556.145 74.5253   2
  -1   1  13 560.221 78.8897  13
   1  -1 -13 467.433 69.7530  21
   1  -1 -13 467.649 66.1444  12
  -1   1  13 513.328 40.1009   7
  -1  -1  13 431.747 71.8121  17
   1  -1 -13 419.318 18.3322  19
  -1  -1  13 620.261 67.8231  12
  -1  -1  13 437.067 17.3132  19
   1   1 -13 476.780 17.5715  19
   1  -1 -13 513.371 47.0481  14
   1   1 -13 424.265 67.1133  22
  -1   1  13 512.279 77.6545  17
  -1  -1  13 333.330 60.8391   3
  -1  -1  13 498.519 76.6779  11
  -1   1  13 557.884 77.2004  18
  -1  -1  13 467.365 69.3234   2
   1  -1 -13 427.051 69.9364  11
  -1   1  13 451.009 42.2963   9
   1  -1 -13 343.099 71.6949 102
   1  -1 -13 319.697 80.7775  94
   1  -1 -13 399.286 78.0823  82
   1   1 -13 531.556 86.5915  82
   1   1 -13 313.290 73.6576  35
   1   1 -13 385.052 77.4169  33
   1  -1 -13 346.837 70.3286  35
   1  -1 -13 528.937 95.8022  71
   1   1 -13 406.922 77.7883  71
   1   1 -13 425.991 82.6885  62
   1  -1 -13 320.368 82.1987  62
   1   1 -13 442.495 82.7549  42
   1  -1 -13 457.163 89.8156  47
   1  -1 -13 327.915 73.5932  42
   1  -1 -12 58027.0 2146.03  26
   1  -1 -12 60546.5 2143.35  22
   1   1 -12 60830.2 2136.97  22
  -1  -1  12 61760.2 2153.99  11
   1   1 -12 62898.0 2067.82  19
  -1   1  12 61452.4 2153.95  17
   1  -1 -12 58421.0 2147.17  11
  -1  -1  12 62208.4 2067.68  19
  -1   1  12 63997.6 2104.05   9
   1  -1 -12 64977.5 2151.91   8
  -1   1  12 64748.0 2152.85  13
  -1  -1  12 60715.1 2152.97  17
   1  -1 -12 63143.8 2068.38  19
   1  -1 -12 63140.0 2143.00  21
  -1  -1  12 61444.8 2141.61   2
  -1   1  12 61393.5 2144.97  18
  -1   1  12 62090.2 2145.08   2
   1  -1 -12 59235.9 2102.74  14
  -1   1  12 63812.9 2154.20   5
  -1  -1  12 61542.0 2133.29  12
   1  -1 -12 62032.9 2136.85  12
  -1   1  12 62878.7 2098.97   7
   1  -1 -12 59425.6 2152.28 102
   1  -1 -12 61580.2 2167.18  94
   1  -1 -12 57339.4 2151.01  82
   1   1 -12 59572.0 2161.04  82
   1   1 -12 58279.8 2151.30  35
   1   1 -12 59456.4 2157.01  33
   1  -1 -12 60408.4 2168.36  71
   1   1 -12 60584.5 2151.75  71
   1   1 -12 62378.9 2162.49  62
   1  -1 -12 62811.2 2175.68  62
   1  -1 -12 59344.3 2157.93  42
   1   1 -12 60288.8 2160.09  42
   1  -1 -12 62989.5 2157.39  47
   1  -1 -11 82359.1 2891.68  26
   1  -1 -11 82384.9 2886.60  22
  -1   1  11 86534.3 2895.60   5
   1  -1 -11 79120.5 2878.85  12
   1  -1 -11 86090.8 2820.13  19
  -1  -1  11 83734.0 2819.50  19
   1   1 -11 87100.8 2819.67  19
  -1   1  11 82177.3 2886.66   2
  -1   1  11 78647.6 2885.15  18
  -1   1  11 79879.8 2887.93  13
  -1   1  11 85739.0 2854.79   9
  -1   1  11 86879.8 2851.66   7
   1  -1 -11 84117.1 2895.15  11
  -1  -1  11 85647.6 2898.06  11
  -1   1  11 86217.2 2898.67  17
  -1  -1  11 82158.9 2878.10  12
  -1  -1  11 88612.4 2888.62   2
   1  -1 -11 81712.4 2888.97   8
   1   1 -11 81235.8 2900.58 102
   1  -1 -11 78035.0 2903.45  94
   1   1 -11 81055.3 2902.66  82
   1  -1 -11 81882.3 2903.80  86
   1  -1 -11 81917.9 2914.01  71
   1   1 -11 82055.8 2899.29  33
   1   1 -11 85348.1 2904.18  62
   1  -1 -11 82884.6 2913.03  62
   1  -1 -11 84224.5 2901.16  42
   1   1 -11 81042.5 2899.77  42
  -1   1  10 22888.9 733.742   9
  -1  -1  10 21012.0 697.362  19
  -1   1  10 20780.3 697.746  19
   1   1 -10 21272.1 761.820   4
  -1  -1  10 20112.2 761.722  11
   1  -1 -10 21062.7 697.885  19
   1  -1 -10 20370.8 751.808  12
  -1   1  10 22046.2 764.261  13
  -1   1  10 20642.2 762.619   5
  -1  -1  10 21730.8 753.467  12
  -1  -1  10 22557.2 759.893   2
   1  -1 -10 20897.3 763.069  11
  -1   1  10 21380.9 758.339   2
  -1   1  10 21924.1 767.045  17
   1   1 -10 21490.4 762.771   8
  -1   1  10 21134.4 728.550   7
   1   1 -10 20947.8 697.459  19
   1  -1 -10 22223.7 764.321   8
   1   1  -9 173.447 48.2731   8
  -1   1   9 204.779 53.1091  17
   1  -1  -9 200.740 10.4920  19
   1   1  -9 173.846 50.6217   4
  -1   1   9 337.200 36.4808   7
   1   1  -9 162.420 9.59629  19
  -1   1   9 152.807 45.4526   5
  -1  -1   9 156.030 47.0462  12
   1   1  -9 177.146 44.6685  12
   1  -1  -9 145.099 48.0825   8
  -1   1   9 105.979 51.3591  13
  -1   1   9 185.355 48.8141   2
   1  -1  -9 198.189 45.1768  12
  -1   1   9 187.434 34.2029   9
   1  -1  -9 279.045 54.6956  11
  -1  -1   9 178.063 56.3922  11
   1  -1  -9 253.648 55.0672   4
  -1   1   9 156.884 10.0350  19
  -1   1   8 20146.6 703.421   7
   1   1  -8 21034.9 725.187   4
   1  -1  -8 19317.5 720.037   4
  -1  -1   8 20782.9 720.996  12
  -1   1   8 19646.6 721.332   2
   1  -1  -8 20544.9 675.010  19
   1   1  -8 20484.7 674.713  19
  -1   1   8 21104.5 705.365   9
  -1   1   8 20122.9 724.697  13
  -1  -1   8 20310.6 674.648  19
   1   1  -8 19778.6 717.966  12
   1   1  -8 20023.1 685.450   7
  -1   1   8 20366.8 726.539  17
   1  -1  -8 20280.2 720.210  12
   1   1  -8 19693.7 722.188   5
  -1  -1   8 20539.8 729.573  11
  -1   1   8 20046.4 674.902  19
  -1   1   8 20319.8 724.439   5
  -1  -1   7 29054.0 951.769  19
   1   1  -7 27830.5 990.983  12
  -1  -1   7 29094.0 999.407  11
  -1   1   7 28213.1 993.788   5
   1   1  -7 30891.1 1001.80  11
  -1   1   7 28319.3 979.054   7
  -1   1   7 28787.1 951.974  19
   1   1  -7 29746.1 995.934   4
  -1  -1   7 28267.8 991.923  12
   1  -1  -7 28890.7 952.067  19
  -1   1   7 28143.0 996.076  17
  -1   1   7 29641.9 978.706   9
   1  -1  -7 27763.9 991.738  12
   1  -1  -7 28555.0 992.074   4
   1   1  -7 28815.4 964.383   7
   1   1  -7 28864.3 994.803   5
   1   1  -7 28079.9 951.796  19
  -1   1   7 28262.4 993.190   2
  -1   1   7 28783.6 996.149  13
  -1  -1   6 493711. 16093.6  19
   1   1  -6 470942. 16131.8  11
  -1   1   6 483378. 16131.8  13
   1  -1  -6 459951. 16125.6   4
   1   1  -6 468530. 16129.3   5
   1  -1  -6 484729. 16132.2  11
  -1  -1   6 488855. 16133.5  11
   1   1  -6 489561. 16093.6  19
  -1   1   6 471692. 16128.5   5
  -1   1   6 464671. 16129.3  17
  -1   1   6 476805. 16119.0   7
   1   1  -6 467835. 16131.2   8
  -1  -1   6 462420. 16106.2  15
  -1   1   6 480843. 16093.8  19
  -1   1   6 479964. 16116.5   9
  -1  -1   6 483696. 16129.8  12
  -1   1   6 473959. 16128.7   2
   1   1  -6 492467. 16107.8   7
  -1   1   5 43599.4 1443.95  13
  -1  -1   5 42965.8 1410.25  19
   1   1  -5 40960.8 1442.33   8
   1   1  -5 43486.2 1442.08   5
  -1  -1   5 43668.2 1444.88  11
  -1   1   5 41305.6 1439.76   2
  -1  -1   5 43078.9 1444.32   8
  -1   1   5 42002.0 1410.35  19
  -1  -1   5 43551.1 1442.46  12
   1  -1  -5 42371.2 1437.13   4
   1   1  -5 41324.1 1442.94  11
   1  -1  -5 42548.5 1442.90  11
   1   1  -5 43488.2 1425.63   7
  -1   1   5 42888.7 1430.89   9
  -1   1   5 42305.3 1433.70   7
  -1  -1   5 42699.1 1419.40  15
  -1   1   4 178.445 35.0341   2
  -1   1   4 156.726 38.0987  13
   1  -1  -4 164.107 31.5026   4
   1  -1  -4 149.574 37.4547  12
   1  -1  -4 136.190 8.59984  19
  -1   1   4 170.932 27.4161   9
  -1   1   4 214.438 29.6701   7
  -1  -1   4 154.814 38.7987   8
  -1  -1   4 148.920 8.04005  19
   1   1  -4 150.040 38.1659  11
  -1  -1   4 200.857 40.6650  12
  -1  -1   4 181.969 16.7099  15
  -1   1   4 157.715 39.2302  18
  -1   1   4 168.416 8.52989  19
   1   1  -4 110.307 34.6686   8
  -1  -1   4 171.741 39.6757  11
   1  -1  -3 33731.1 1157.33  13
   1  -1  -3 34772.5 1157.73  12
   1  -1  -3 32851.9 1153.69   7
  -1  -1   3 34576.7 1141.20   1
   1   1  -3 34124.3 1156.47  11
  -1   1   3 33103.3 1156.32  13
   1  -1  -3 34669.3 1134.81  19
  -1   1   3 32679.8 1156.24  18
  -1   1   3 33683.0 1151.95   9
  -1   1   3 34283.9 1134.75  19
   1   1  -3 33611.5 1134.74  19
  -1  -1   3 33112.1 1156.29   8
  -1  -1   3 33571.1 1157.40  12
  -1  -1   3 34730.0 1134.75  19
  -1  -1   3 36090.5 1157.65  11
  -1   1   3 34073.5 1157.12  15
  -1   1   3 32284.1 1154.08   7
  -1   1   3 33480.5 1153.68   2
   1  -1  -2 653.704 42.4870   9
  -1  -1   2 848.102 45.7845   8
  -1   1   2 749.198 26.1827  19
  -1   1   2 756.425 44.1456   9
   1  -1  -2 727.488 45.0149  13
  -1  -1   2 862.441 50.2176  12
   1  -1  -2 692.560 44.4929   7
   1   1  -2 760.502 26.2614  19
  -1  -1   2 742.847 26.2944  19
  -1   1   2 709.809 45.3446  18
   1  -1  -2 711.641 45.8214  15
   1  -1  -2 769.960 26.2387  19
  -1  -1   2 734.979 45.0632  10
  -1   1   2 734.036 46.4274  15
   1  -1  -2 709.069 45.3610  18
   1  -1  -1 117031. 4028.40  18
   1  -1  -1 122083. 4014.05  19
   1  -1  -1 118832. 4030.55   7
   1   1  -1 121735. 4030.81  10
  -1   1   1 121737. 4014.02  19
  -1   1   1 112401. 4032.47   9
  -1   1   1 121119. 4031.62   7
   1   1  -1 126193. 4031.56  16
  -1   1   1 119088. 4032.86  15
  -1  -1   1 123602. 4031.08  16
   1  -1  -1 119752. 4032.20  15
  -1  -1   1 121038. 4014.19  19
  -1  -1   1 121403. 4030.67  10
   1  -1  -1 116433. 4031.76   9
   1   1  -1 120380. 4014.18  19
   1  -1   0 70642.9 2419.22  16
  -1  -1   0 71706.1 2427.57  10
  -1  -1   0 67138.3 2425.44   6
  -1  -1   0 72623.9 2410.91  19
   1   1   0 73340.4 2417.05   3
   1   1   0 73471.1 2429.36  16
   1  -1   0 73622.6 2410.63  19
   1  -1   0 70388.1 2429.81  15
   1   1   0 71229.8 2427.86  10
  -1  -1   0 72120.9 2428.67  16
   1  -1   0 71822.1 2430.43   9
   1  -1   0 69171.7 2425.65   7
  -1   1   0 71110.0 2430.87   9
  -1   1   0 70765.0 2428.40   1
   1  -1   1 61385.5 1995.19   7
  -1  -1  -1 59269.3 2001.86  16
   1  -1   1 60811.3 2002.41   9
  -1  -1  -1 56906.5 1985.53  13
   1  -1   1 58357.0 1985.80   5
   1  -1   1 58354.2 1999.04   1
   1  -1   1 60229.2 1993.85  16
   1  -1   1 59579.0 1979.78  19
   1  -1   1 58465.6 1986.32  17
   1   1   1 57398.4 1997.19   6
   1   1   1 60237.3 2001.47  16
   1   1   1 58454.3 1999.25  10
   1   1   1 60949.3 1980.18  20
   1  -1   2 38403.8 1283.79   2
   1   1   2 37705.9 1299.09   6
   1  -1   2 38911.5 1299.77  16
   1   1   2 38252.2 1278.87  20
   1  -1   2 39154.4 1278.32  19
   1  -1   2 37650.7 1305.55  14
   1   1   2 38984.8 1304.87  16
   1  -1   2 38561.0 1290.70   5
  -1   1  -2 38297.3 1278.29  19
  -1  -1  -2 37887.3 1287.66  11
   1  -1   2 38093.7 1300.07   1
   1  -1   2 36956.4 1302.61   9
  -1  -1  -2 37830.8 1305.54  16
   1  -1   2 36865.3 1295.00   3
   1  -1   2 38404.1 1292.48   7
   1  -1   2 38406.0 1291.97  17
   1  -1   3 189341. 6653.25  16
   1   1   3 201804. 6649.74   6
   1  -1   3 210037. 6651.28   1
   1  -1   3 205067. 6635.90   2
   1  -1   3 202483. 6643.46   5
  -1  -1  -3 201701. 6639.71  11
   1   1   3 199452. 6625.23  20
   1   1   3 203194. 6637.58  18
   1  -1   3 192045. 6645.55   3
  -1  -1  -3 199109. 6657.68  16
   1  -1   3 198765. 6655.37  14
   1  -1   3 202409. 6645.34  17
   1   1   3 200017. 6638.85  13
   1  -1   3 193031. 6652.40   9
   1  -1   3 190702. 6648.63   4
   1  -1   3 206334. 6638.50   7
   1   1   3 206298. 6658.50  16
   1   1   4 9684.12 343.648  13
   1  -1   4 9565.50 354.687   4
   1  -1   4 9933.61 360.648  16
   1   1   4 9843.66 363.301  16
   1  -1   4 9607.18 336.094   7
   1  -1   4 9862.69 353.261   1
  -1  -1  -4 9801.21 344.743  11
   1  -1   4 10317.6 352.466  11
   1  -1   4 9432.38 348.087   5
   1  -1   4 10017.7 350.362   3
   1  -1   4 9558.06 334.225  12
   1  -1   4 9917.33 347.425   8
   1  -1   4 9390.80 357.378  14
   1   1   4 9988.26 341.967  18
  -1  -1  -4 10169.0 353.556   2
   1  -1   4 9789.78 351.550  17
   1   1   4 10133.2 354.074   6
   1  -1   4 9734.61 355.172   9
   1   1   4 9799.72 361.237  17
   1  -1   4 9596.84 340.188   2
  -1  -1  -5 240062. 7684.73   8
   1  -1   5 215317. 7702.07  16
   1   1   5 223460. 7684.86  13
   1  -1   5 238695. 7671.01   7
   1  -1   5 215737. 7691.78   1
   1  -1   5 220513. 7693.13  17
  -1  -1  -5 234281. 7660.77  20
   1  -1   5 223222. 7689.64   3
   1  -1   5 230382. 7672.76  12
   1  -1   5 227338. 7692.51  11
  -1  -1  -5 222343. 7677.36  12
   1  -1   5 231973. 7698.68   4
   1  -1   5 226056. 7681.50   2
  -1  -1  -5 224596. 7692.39   2
   1   1   5 226404. 7705.59  16
  -1  -1  -5 230103. 7686.34  11
   1  -1   5 229537. 7695.15   9
   1   1   5 219532. 7702.18  17
   1  -1   5 231556. 7688.56   8
   1   1   5 227494. 7682.30  18
   1  -1   5 228885. 7691.46   5
   1   1   6 2853.27 143.849   4
  -1  -1  -6 2782.91 132.709   2
   1  -1   6 2667.21 128.904   1
  -1  -1  -6 3018.65 96.9145  20
  -1  -1  -6 2837.40 116.887  12
   1   1   6 2769.03 123.533  18
   1   1   6 2767.38 144.381  16
   1  -1   6 2727.82 141.942  16
   1   1   6 2644.74 124.772  13
   1  -1   6 2686.95 130.266  11
   1  -1   6 2825.07 135.294  17
   1  -1   6 2874.50 129.848   3
   1  -1   6 2963.46 133.134   9
   1  -1   6 2548.78 135.342   4
   1  -1   6 2669.87 130.462   5
   1   1   6 2724.28 139.952  17
  -1  -1  -6 2840.71 123.660   8
   1  -1   6 2855.87 123.302   2
   1  -1   6 2923.13 111.843  12
  -1  -1  -6 2866.73 96.6393  19
   1  -1   6 2721.72 126.650   8
  -1  -1  -6 2804.23 142.568  14
   1  -1   6 2693.79 103.383   7
  -1  -1  -6 2688.78 126.516  11
   1   1   7 97805.1 3429.98   4
   1  -1   7 102123. 3417.29   1
   1  -1   7 99076.7 3418.85  11
   1  -1   7 95596.3 3421.06  17
   1  -1   7 95847.9 3424.06   4
   1  -1   7 100413. 3406.98   2
   1  -1   7 99326.7 3415.21   3
  -1  -1  -7 109109. 3416.25  11
   1   1   7 102870. 3431.36  17
  -1  -1  -7 100791. 3374.18  19
   1   1   7 96857.0 3432.34  16
  -1  -1  -7 98219.7 3397.23  12
  -1  -1  -7 104558. 3374.44  20
   1   1   7 104203. 3412.69  13
   1  -1   7 98115.5 3418.27   5
   1  -1   7 102361. 3416.62   9
   1  -1   7 95969.4 3432.09  16
  -1  -1  -7 98253.0 3427.51  14
   1   1   7 100366. 3407.44  18
  -1  -1  -7 92409.8 3405.46   8
   1   1   8 42394.3 1406.77  13
   1  -1   8 39204.4 1400.19   2
   1   1   8 42015.0 1427.70   4
   1  -1   8 43167.1 1424.44   4
   1  -1   8 38759.4 1408.22   3
   1  -1   8 41411.0 1409.76   1
  -1  -1  -8 38751.9 1405.41  11
   1  -1   8 41465.5 1418.74  17
   1  -1   8 40224.8 1414.21   5
  -1  -1  -8 38846.4 1399.41   8
  -1  -1  -8 41784.9 1388.36  12
   1   1   8 41905.3 1427.29  17
   1  -1   8 40765.5 1412.43  11
   1  -1   8 40394.3 1406.42   9
   1  -1   8 40502.1 1429.11  16
   1   1   8 38037.1 1397.66  18
   1   1   8 40666.1 1429.21  16
   1   1   8 40074.0 1419.90   5
  -1  -1  -8 41325.6 1361.31  19
  -1  -1  -8 41294.3 1420.96  14
  -1  -1  -9 53848.7 1891.66  99
   1  -1   9 54373.3 1839.07   2
   1   1   9 51088.4 1841.16  13
  -1  -1  -9 56429.8 1860.27  14
   1  -1   9 56544.2 1848.83   1
   1  -1   9 53062.3 1842.52   9
   1   1   9 51802.6 1868.37  16
   1   1   9 53979.0 1866.06   4
   1  -1   9 53699.7 1872.37  16
   1   1   9 52731.9 1837.15  18
   1  -1   9 56158.9 1853.87  11
   1  -1   9 51030.3 1843.85   3
   1  -1   9 52612.4 1856.32  17
   1   1   9 55427.6 1867.50  17
  -1  -1  -9 50344.2 1842.39  11
  -1  -1  -9 54851.5 1822.50  12
   1  -1   9 50967.6 1857.98   4
  -1  -1  -9 56933.6 1841.79   8
  -1  -1  -9 54404.0 1792.53  19
   1   1   9 52293.9 1859.55   5
   1  -1   9 53385.1 1854.05   5
  -1  -1  -9 52059.1 1883.80  58
  -1  -1  -9 51434.2 1866.10  47
  -1   1  -9 51691.1 1868.84  42
  -1  -1 -10 28550.0 1102.31  22
  -1   1 -10 32145.3 1129.30  94
  -1  -1 -10 30085.6 1128.14  94
  -1  -1 -10 30863.0 1127.10  86
  -1  -1 -10 32634.3 1097.18   8
   1   1  10 32244.0 1101.12  13
   1  -1  10 31971.0 1096.46   9
   1  -1  10 30318.2 1128.63  16
   1  -1  10 31519.7 1108.22  11
  -1  -1 -10 33064.8 1115.09  14
  -1  -1 -10 32335.5 1074.96  12
   1   1  10 31307.8 1069.05   7
  -1  -1 -10 29569.6 1099.56  11
   1   1  10 30625.0 1092.37  18
   1  -1  10 31897.5 1095.38   2
  -1  -1 -10 30443.6 1106.41  21
   1   1  10 31913.7 1124.92  17
   1  -1  10 32046.8 1114.17   5
   1   1  10 34224.5 1129.76   4
   1  -1  10 32216.4 1117.39  17
  -1  -1 -10 31490.1 1041.84  19
   1   1  10 32435.9 1131.25  16
   1  -1  10 30571.0 1101.42   3
   1  -1  10 31765.5 1101.43   1
   1   1  10 30505.7 1116.98   5
  -1   1 -10 28508.8 1119.97  33
  -1  -1 -10 31732.3 1124.31  53
  -1   1 -10 31480.9 1133.21  62
  -1  -1 -10 30338.4 1143.51  58
  -1   1 -10 30438.9 1128.15  42
  -1  -1 -10 30437.1 1126.59  47
  -1  -1 -11 173842. 5922.07  22
  -1   1 -11 162077. 5925.91  24
  -1  -1 -11 177215. 5952.39  94
  -1   1 -11 161052. 5922.33  85
  -1  -1 -11 161373. 5939.72  86
   1   1  11 184807. 5919.01  13
  -1  -1 -11 173777. 5925.22  14
   1  -1  11 165019. 5914.70   3
   1   1  11 179808. 5951.73  16
  -1  -1 -11 171675. 5921.32  21
   1  -1  11 177509. 5915.30   1
   1   1  11 186029. 5948.11  17
   1   1  11 172084. 5906.00  18
   1  -1  11 176138. 5923.74  11
   1  -1  11 171137. 5930.30   5
  -1  -1 -11 179929. 5884.34  12
   1   1  11 174420. 5935.87   5
   1  -1  11 180434. 5953.32  16
   1  -1  11 171858. 5905.67   9
   1  -1  11 181064. 5936.84  17
   1  -1  11 180017. 5911.91   2
   1   1  11 172827. 5871.98   7
  -1  -1 -11 177631. 5849.08  19
  -1   1 -11 177117. 5940.99  35
  -1   1 -11 170795. 5945.06  33
  -1   1 -11 170130. 5952.44  62
  -1  -1 -11 182108. 5944.52  53
  -1   1 -11 175923. 5929.85  53
  -1  -1 -11 182151. 5970.98  58
  -1   1 -11 170690. 5929.44  47
  -1  -1 -11 174512. 5945.75  47
  -1   1 -11 171721. 5952.37  42
  -1  -1 -12 334.949 63.5923  22
  -1   1 -12 231.824 66.1144  24
  -1  -1 -12 333.912 75.3619  94
  -1  -1 -12 386.810 78.3393  86
  -1   1 -12 240.636 57.8317  85
   1   1  12 367.175 59.0408  13
  -1   1 -12 300.191 50.1810  22
  -1  -1 -12 317.057 60.7371  21
  -1  -1 -12 269.326 9.87173  19
   1   1  12 338.411 64.8543  17
   1  -1  12 299.268 49.1180   2
   1  -1  12 192.466 44.8763   1
  -1  -1 -12 285.345 56.4390  14
  -1  -1 -12 266.068 9.82097  19
   1   1  12 296.633 64.9002  16
   1   1  12 176.327 43.1701   3
   1   1  12 318.118 52.0021  18
   1  -1  12 312.925 65.1325  17
   1  -1  12 352.465 74.4110  16
   1  -1  12 414.312 51.9736   9
   1  -1  12 321.936 50.3593   3
  -1   1 -12 311.895 73.9191  35
  -1   1 -12 316.471 73.3882  33
  -1   1 -12 344.202 79.5119  62
  -1   1 -12 300.345 75.6851  42
  -1   1 -12 310.563 64.8870  53
  -1  -1 -12 302.963 72.6706  53
  -1  -1 -12 207.969 74.3453  47
  -1   1 -12 286.466 69.5569  47
  -1   1 -12 539.487 69.7518  45
  -1   1 -13 347.587 70.7252  24
  -1  -1 -13 218.295 56.1768  22
  -1  -1 -13 289.491 77.7091  94
  -1   1 -13 406.971 71.3150  85
  -1  -1 -13 313.242 68.5777  82
  -1  -1 -13 390.432 78.2999  86
  -1   1 -13 241.915 50.1968  22
   1   1  13 258.333 53.8164  13
   1   1  13 280.101 57.9413   6
   1   1  13 172.909 61.1875  17
  -1  -1 -13 305.864 59.6442  21
   1   1  13 306.592 77.5408  16
   1  -1  13 303.741 71.1487  16
   1  -1  13 188.656 59.5143  17
   1  -1  13 230.525 46.9187   1
  -1   1 -13 330.888 51.1347  21
   1  -1  13 265.274 49.5202   2
  -1   1 -13 350.277 81.1372  33
  -1   1 -13 245.336 76.1700  35
  -1  -1 -13 173.927 74.7423  33
  -1   1 -13 284.023 75.8169  62
  -1   1 -13 325.383 85.9240  42
  -1  -1 -13 239.617 77.8470  53
  -1  -1 -13 290.100 79.5963  47
  -1   1 -13 269.711 68.4238  47
  -1   1 -13 322.961 67.7703  53
  -1  -1 -14 86679.5 2945.59  22
  -1   1 -14 79200.2 2951.27  24
  -1   1 -14 86089.2 2926.47  22
   1  -1  14 90843.6 2950.54  13
  -1  -1 -14 87275.8 2945.04  21
   1   1  14 88548.4 2946.08   6
   1  -1  14 90158.0 2974.38  17
  -1  -1 -14 88979.7 2990.75  94
  -1  -1 -14 85410.6 2980.91  86
  -1   1 -14 80384.1 2940.28  85
  -1  -1 -14 82822.2 2977.14  33
  -1   1 -14 83055.8 2976.08  33
  -1   1 -14 90869.4 2968.02  35
  -1  -1 -14 88925.1 2967.57  53
  -1   1 -14 89249.1 2953.21  53
  -1   1 -14 76069.6 2971.38  62
  -1   1 -14 86212.7 2959.94  47
  -1  -1 -14 87928.2 2977.21  47
  -1   1 -14 83941.1 2983.01  42
  -1   1 -15 24683.6 911.303  22
  -1  -1 -15 24545.2 929.267  22
  -1   1 -15 27937.5 957.045  24
  -1  -1 -15 24014.4 924.599  21
  -1  -1 -15 24403.2 968.657  94
  -1  -1 -15 24419.6 965.168  86
  -1   1 -15 23354.3 920.673  85
  -1  -1 -15 24226.1 966.959  33
  -1   1 -15 25498.3 970.828  33
  -1   1 -15 26461.9 952.298  35
  -1  -1 -15 22771.4 959.163  71
  -1   1 -15 25325.2 932.691  53
  -1   1 -15 26605.9 976.341  62
  -1  -1 -15 25974.2 965.254  47
  -1  -1 -15 25904.1 952.346  53
  -1   1 -15 23833.4 968.973  42
  -1   1 -15 25803.1 947.800  47
  -1   1 -16 2576.47 156.218  22
  -1   1 -16 2704.38 185.897  24
  -1  -1 -16 2493.37 169.654  22
  -1  -1 -16 2541.69 173.558  24
  -1  -1 -16 2513.01 164.825  21
  -1  -1 -16 2490.66 197.632  94
  -1   1 -16 2447.90 162.156  85
  -1   1 -16 2420.59 197.321  33
  -1   1 -16 2718.58 182.699  35
  -1  -1 -16 2256.15 193.137  33
  -1  -1 -16 2468.18 201.585  71
  -1   1 -16 2393.31 189.266  71
  -1   1 -16 2755.62 176.673  53
  -1   1 -16 2569.29 202.873  62
  -1  -1 -16 2688.49 188.836  53
  -1  -1 -16 2567.57 195.513  47
  -1   1 -16 2595.92 204.480  42
  -1   1 -16 2746.80 187.031  47
  -1  -1 -17 3850.86 219.808  21
  -1   1 -17 3630.79 233.229  47
  -1  -1 -17 4133.47 260.268  47
  -1   1 -17 3858.02 223.943  53
  -1   1 -17 3628.51 259.818  42
  -1  -1 -17 4281.01 248.116  53
  -1   1 -17 3532.90 251.170  88
  -1  -1 -17 3955.10 263.448  33
  -1   1 -17 4017.94 263.044  33
  -1  -1 -17 3620.97 256.074  71
  -1   1 -17 3512.79 244.191  71
  -1   1 -17 3327.79 246.359  62
  -1   1 -17 3926.00 206.166  22
  -1  -1 -17 4389.52 239.563  24
  -1   1 -17 3942.33 236.630  24
  -1  -1 -17 4108.44 228.218  22
  -1  -1 -18 1855.67 143.466  21
  -1  -1 -18 2038.37 188.251  47
  -1   1 -18 1684.51 181.220  42
  -1   1 -18 1806.27 161.419  47
  -1   1 -18 1732.21 148.900  53
  -1   1 -18 1568.34 169.905  88
  -1   1 -18 1659.48 171.559  33
  -1  -1 -18 2198.95 194.034  33
  -1   1 -18 1740.65 171.095  71
  -1  -1 -18 1796.12 183.095  71
  -1   1 -18 1753.00 174.768  62
  -1  -1 -18 2028.82 197.393  62
  -1  -1 -18 1876.50 154.342  24
  -1  -1 -18 1625.75 141.734  22
  -1   1 -18 1825.64 155.700  24
  -1   1 -19 46758.5 1753.11  42
  -1  -1 -19 49489.9 1739.99  47
  -1   1 -19 48818.3 1711.31  47
  -1  -1 -19 41621.6 1737.55  88
  -1   1 -19 44160.5 1740.84  88
  -1   1 -19 46985.8 1747.94  33
  -1  -1 -19 51400.9 1766.16  33
  -1  -1 -19 45059.5 1740.35  71
  -1   1 -19 47427.5 1732.53  71
  -1  -1 -19 48449.0 1771.85  62
  -1   1 -19 49352.0 1751.76  62
  -1  -1 -19 46826.3 1686.96  22
  -1  -1 -19 46581.3 1695.09  24
  -1   1 -19 48787.0 1708.90  24
  -1   1 -20 4081.53 288.680  42
  -1   1 -20 3925.70 284.909  88
  -1   1 -20 4234.05 287.064  33
  -1  -1 -20 4166.05 288.057  33
  -1  -1 -20 4682.03 302.146  71
  -1   1 -20 3877.80 269.256  71
  -1   1 -20 4784.19 299.518  62
  -1  -1 -20 4848.82 311.977  62
  -1  -1 -20 4609.78 247.826  22
  -1   1 -20 4426.10 257.229  24
  -1  -1 -20 4344.83 246.703  24
  -1   1 -21 1637.57 179.182  88
  -1   1 -21 1652.42 180.418  42
  -1  -1 -21 1847.49 194.417  33
  -1   1 -21 1785.68 181.500  33
  -1   1 -21 1660.84 166.997  71
  -1  -1 -21 1747.33 185.871  71
  -1  -1 -21 1801.00 193.387  62
  -1   1 -21 1491.21 171.685  62
  -1   1 -21 1582.37 142.196  24
  -1  -1 -21 1751.26 138.557  22
  -1   1 -22 29923.9 1126.51  88
  -1   1 -22 27945.9 1107.25  33
  -1  -1 -22 28700.5 1118.49  33
  -1   1 -22 28885.4 1090.63  71
   1   1  22 25108.6 1031.75  70
  -1  -1 -22 28811.9 1110.92  71
  -1   1 -22 29322.5 1108.64  62
  -1  -1 -22 29408.0 1129.95  62
  -1   1 -22 28720.6 1116.10  42
  -1   1 -23 9480.21 454.419  88
  -1  -1 -23 9484.44 454.730  62
  -1   1 -23 9347.07 442.562  33
  -1  -1 -23 8708.35 440.926  33
  -1   1 -23 8981.22 445.093  42
  -1   1 -24-9.84817 75.4537  33
  -1  -1 -24-51.5632 87.4198  33
   1   1  24 12.7600 54.0835  39
  -1   1 -24-20.6540 80.4750  42
  -1   1 -24 53.6292 87.6626  88
   1   1  25 6638.94 306.266  77
  -1   1 -25 6670.99 334.803  33
  -1  -1 -25 7088.21 345.314  33
  -1   1 -25 6404.67 336.045  42
   1   1  25 6760.52 304.227  80
  -1   1 -26 6159.34 278.665  33
  -1  -1 -26 5302.23 272.886  33
   1   1  26 5171.25 237.870  77
  -1   1 -26 5142.53 271.169  42
   1   1  26 5417.32 248.775  51
  -1   1 -26 5244.12 247.607  28
  -1   2  28 15191.1 577.953  78
   1  -2 -28 16512.4 612.796  33
  -1   2  28 15608.2 586.710  67
  -1   2  28 14187.1 559.210  75
  -1   2  28 14019.7 556.694  77
  -1  -2  28 14825.7 564.681  48
  -1  -2  28 12719.8 543.654  50
  -1   2  28 14546.2 565.804  51
   1  -2 -28 16892.1 611.167  42
   1   2 -28 15972.7 586.530  28
  -1  -2  27 293.532 63.1096  50
  -1   2  27 279.328 72.5879  51
  -1   2  27 262.735 62.3893  80
   1  -2 -27 290.772 91.4176  33
   1  -2 -27 338.306 90.0798  42
  -1   2  27 273.541 70.4998  75
  -1   2  27 193.707 64.8947  77
  -1  -2  27 234.014 59.7588  67
   1  -2 -27 253.226 52.4402  22
   1   2 -27 317.567 66.3614  24
   1   2 -27 216.605 75.9574  28
  -1   2  26 1147.04 124.185  51
  -1   2  26 1152.03 121.260  80
   1   2 -26 1130.88 113.116  36
   1   2 -26 1513.39 153.848  42
   1  -2 -26 1488.58 161.781  33
   1  -2 -26 1063.11 137.247  42
  -1   2  26 1209.00 113.449  39
  -1   2  26 1363.52 128.876  77
  -1  -2  26 1342.85 120.214  67
   1  -2 -26 1152.30 111.027  22
   1  -2 -26 1152.06 115.717  24
   1   2 -26 1309.22 128.756  24
   1   2 -26 1359.43 138.331  28
   1   2 -25 2142.36 193.282  42
  -1   2  25 2251.20 177.781  51
   1  -2 -25 2084.63 196.886  42
  -1   2  25 2284.80 174.408  80
  -1  -2  25 1989.23 151.837  78
   1  -2 -25 2164.28 205.613  88
  -1   2  25 2115.78 159.940  39
   1  -2 -25 2131.41 199.371  33
  -1   2  25 2303.74 176.281  77
   1  -2 -25 2250.23 166.091  22
   1   2 -25 2371.47 179.220  24
   1  -2 -25 2130.65 170.127  24
   1  -2 -24 23289.8 937.659  42
  -1   2  24 20433.9 855.726  47
   1   2 -24 23064.9 927.743  42
   1  -2 -24 23556.1 937.836  33
   1   2 -24 22333.8 923.056  33
  -1   2  24 22157.8 870.311  39
  -1   2  24 22156.4 886.634  80
   1  -2 -24 22370.2 939.325  88
   1  -2 -24 23234.8 884.203  22
   1   2 -24 24081.3 908.837  24
   1  -2 -24 22724.3 894.512  24
  -1  -2  23 78.5043 66.6383  51
  -1   2  23 79.0472 77.6131  47
   1  -2 -23 192.110 126.571  88
   1   2 -23 128.247 101.650  42
   1  -2 -23 79.2195 106.319  42
   1  -2 -23 146.074 116.517  33
  -1   2  23 90.2721 78.2003  39
   1   2 -23 280.523 114.789  33
   1   2 -23 72.7134 84.9692  35
   1  -2 -23 85.5346 79.1184  24
   1   2 -23 121.827 87.8004  24
   1  -2 -23 88.2943 73.9391  22
   1   2 -22 7900.07 364.769  22
  -1   2  22 7959.48 389.534  47
   1   2 -22 7818.49 433.336  42
   1  -2 -22 7835.21 439.691  42
   1   2 -22 8249.06 441.223  88
   1  -2 -22 8043.57 445.864  88
   1   2 -22 7977.85 377.131  85
   1   2 -22 8062.09 437.520  33
  -1   2  22 8279.15 399.078  39
   1   2 -22 7884.75 408.614  35
   1  -2 -22 7905.94 441.146  33
  -1   2  22 8162.31 385.606  70
   1  -2 -22 8838.41 461.009  62
   1  -2 -22 8787.50 413.703  22
   1  -2 -22 8072.74 412.036  24
   1   2 -22 7611.70 412.296  24
   1   2 -21 129.878 62.6632  22
   1  -2 -21 162.445 79.2929  22
  -1   2  21 166.685 78.6760  47
   1  -2 -21 186.325 102.979  42
   1  -2 -21 233.681 93.9164  82
   1   2 -21 193.842 106.546  88
   1  -2 -21 81.2024 102.928  88
   1   2 -21 185.028 78.9612  85
   1   2 -21 193.148 102.955  42
   1   2 -21 242.180 108.936  33
   1   2 -21 156.075 93.9828  35
   1  -2 -21 13.1698 104.457  33
  -1   2  21 155.492 78.8725  70
   1  -2 -21 290.246 124.478  62
   1   2 -21 102.921 92.1876  24
   1   2 -20 167594. 5656.80  22
   1  -2 -20 163880. 5731.03  42
   1   2 -20 170736. 5734.89  42
  -1   2  20 168857. 5678.63  47
   1  -2 -20 167634. 5699.74  82
   1  -2 -20 162994. 5736.03  88
   1   2 -20 175655. 5740.81  88
   1   2 -20 152312. 5668.05  85
   1  -2 -20 168651. 5747.52  86
   1   2 -20 164064. 5724.71  33
   1  -2 -20 173497. 5742.01  33
   1   2 -20 171870. 5712.25  35
   1  -2 -20 174581. 5744.51  71
  -1   2  20 161422. 5667.79  70
   1  -2 -20 176520. 5757.54  62
   1   2 -20 159654. 5706.08  24
   1  -2 -20 173321. 5696.33  22
   1  -2 -19 1212.38 134.166  22
   1   2 -19 1108.37 112.690  22
   1  -2 -19 935.671 147.582  42
   1  -2 -19 1014.39 128.870  82
   1  -2 -19 1167.65 152.694  86
   1  -2 -19 861.349 138.693  88
   1   2 -19 1086.15 148.834  88
   1   2 -19 1202.58 152.027  42
   1   2 -19 1117.62 138.543  35
   1  -2 -19 1134.13 147.611  33
   1   2 -19 796.063 132.943  33
  -1   2  19 1034.81 122.429  70
   1  -2 -19 1366.94 159.056  71
   1   2 -19 1199.92 150.491  62
   1  -2 -19 1143.58 166.668  62
   1   2 -19 1267.13 147.807  24
   1   2 -18 192.785 91.3276  24
   1   2 -18 28.9322 54.4990  22
   1  -2 -18 144.037 76.3443  22
  -1   2  18 70.9124 65.0318  95
   1  -2 -18 29.7835 67.7763 102
   1  -2 -18 68.7728 86.3204  88
   1   2 -18 43.5771 79.8206  88
   1  -2 -18 58.3818 69.9425  82
   1   2 -18 56.4763 81.9725  82
   1   2 -18 109.463 90.1666  33
   1   2 -18 88.9224 91.5580  42
   1  -2 -18-22.2116 86.5722  33
   1   2 -18 40.5655 74.3086  35
   1  -2 -18 57.1642 86.8649  71
   1   2 -18 70.9642 73.6228  71
   1   2 -18 236.796 90.3222  62
   1  -2 -18 48.0797 91.3225  62
   1  -2 -18 45.2147 86.6336  42
   1  -2 -17 13006.3 571.374  22
   1   2 -17 13509.3 587.917  24
   1   2 -17 13411.3 551.462  22
   1  -2 -17 13535.1 571.797  21
  -1   2  17 13575.3 551.991  95
   1  -2 -17 13802.8 586.433 102
   1   2 -17 13543.9 594.245  88
   1   2 -17 12759.1 595.764  82
   1  -2 -17 13034.2 596.533  88
   1  -2 -17 13283.0 581.455  82
   1  -2 -17 14609.2 605.282  33
   1   2 -17 13777.8 595.746  33
   1   2 -17 13244.9 587.296  35
   1   2 -17 14859.1 581.236  71
   1   2 -17 14380.0 595.897  62
   1  -2 -17 14588.4 617.838  62
   1  -2 -17 13725.6 600.458  42
   1   2 -17 14070.6 601.576  42
   1   2 -16 4273.38 251.385  24
   1  -2 -16 4436.01 242.352  22
   1  -2 -16 4195.98 239.957  26
   1   2 -16 4451.84 226.182  22
   1  -2 -16 4753.15 245.600  21
  -1  -2  16 3601.09 218.595   2
  -1   2  16 3955.77 228.902  18
   1  -2 -16 4380.20 249.865 102
   1  -2 -16 4225.46 263.183  94
  -1   2  16 4502.82 228.132  95
   1  -2 -16 4277.43 260.935  88
   1   2 -16 4296.45 260.535  82
   1  -2 -16 3907.24 240.823  82
   1   2 -16 4452.96 258.614  88
   1  -2 -16 3861.53 248.774  33
   1   2 -16 3835.09 246.574  35
   1   2 -16 4508.61 259.680  33
   1  -2 -16 3675.13 215.725  35
   1   2 -16 4453.15 240.389  71
   1   2 -16 4371.39 251.515  62
   1  -2 -16 4759.42 279.693  62
   1  -2 -16 4140.46 254.093  42
   1   2 -16 3791.95 249.278  42
   1   2 -15 96.7209 69.0754  24
   1  -2 -15 205.885 65.1990  26
   1  -2 -15 194.015 69.6078  22
  -1   2  15 189.723 64.2890  13
  -1  -2  15 119.590 59.7970  11
   1  -2 -15 181.058 10.5578  20
   1   2 -15 218.804 59.8062  22
   1  -2 -15 126.430 59.4359  21
  -1   2  15 168.272 64.7793  16
   1  -2 -15 192.012 10.9948  19
  -1   2  15 123.078 57.2138   2
   1  -2 -15 205.405 40.9252  14
  -1  -2  15 215.962 54.2363   2
  -1  -2  15 143.216 59.6762  17
  -1   2  15 201.738 61.7145  18
   1  -2 -15 238.179 70.8050 102
   1  -2 -15 229.286 82.2366  94
   1  -2 -15 123.992 65.0481  82
   1   2 -15 138.611 59.8506  90
   1   2 -15 207.134 77.9866  88
   1   2 -15 179.507 76.3288  82
   1   2 -15 198.392 75.3995  42
   1   2 -15 229.449 79.5186  33
   1  -2 -15 135.027 55.4270  35
   1   2 -15 229.603 75.4051  35
   1   2 -15 190.937 71.8899  68
   1   2 -15 227.803 63.9425  71
   1   2 -15 143.186 71.3922  62
   1  -2 -15 239.873 88.6800  62
  -1   2  15 245.029 62.1820  65
   1  -2 -15 112.909 66.2505  42
   1  -2 -14 34821.9 1264.96  22
   1  -2 -14 34897.5 1267.32  26
  -1   2  14 35630.8 1266.13  13
   1  -2 -14 35993.4 1223.05  14
   1   2 -14 35657.9 1250.02  22
   1  -2 -14 36207.9 1265.13  21
   1  -2 -14 35910.8 1166.65  19
   1  -2 -14 36552.7 1254.72  12
  -1   2  14 35893.2 1266.74   2
  -1   2  14 35538.8 1261.49  18
  -1  -2  14 33276.1 1268.51  11
  -1   2  14 35454.6 1275.66  17
  -1  -2  14 35758.7 1258.39   2
  -1  -2  14 34099.1 1242.09  12
  -1  -2  14 34303.9 1272.11  17
   1  -2 -14 33482.6 1286.34  94
   1  -2 -14 33555.6 1270.04 102
   1   2 -14 33467.0 1281.84  82
   1  -2 -14 31583.9 1264.80  82
   1   2 -14 32961.9 1274.63  88
   1   2 -14 35447.6 1279.85  35
   1  -2 -14 34346.2 1243.99  35
   1   2 -14 34996.0 1280.78  33
   1   2 -14 34495.2 1258.90  71
   1   2 -14 34288.9 1267.34  68
   1   2 -14 37534.3 1280.56  62
   1  -2 -14 35436.6 1298.91  62
  -1   2  14 33624.6 1241.38  65
   1   2 -14 33850.7 1279.41  42
   1  -2 -14 34427.8 1280.80  42
   1   2 -13 27408.2 944.815  22
   1  -2 -13 26370.8 958.149  26
   1  -2 -13 26772.6 956.755  22
   1   2 -13 24892.3 954.122   4
  -1  -2  13 25035.0 888.732   1
   1  -2 -13 25064.3 942.716  12
  -1   2  13 25124.2 951.629  13
   1  -2 -13 25615.3 865.506  19
  -1  -2  13 25610.7 961.122  11
  -1   2  13 25908.4 950.542  18
   1  -2 -13 24723.7 953.917  11
  -1   2  13 26105.1 962.464  17
  -1  -2  13 24556.4 956.385  17
  -1  -2  13 26318.7 864.151  19
  -1  -2  13 24941.3 935.589  12
  -1  -2  13 25738.4 944.989   2
   1  -2 -13 27420.7 958.738  21
  -1   2  13 25795.6 915.342   9
  -1   2  13 25142.7 950.394   2
  -1   2  13 25689.6 908.683   7
   1  -2 -13 24692.9 949.924   8
   1  -2 -13 28095.8 972.051 102
   1  -2 -13 25909.7 980.176  94
   1   2 -13 26565.8 969.409  88
   1   2 -13 26408.1 976.805  82
   1  -2 -13 26260.9 961.959  82
   1   2 -13 26692.3 970.249  35
   1   2 -13 27077.4 972.569  33
   1   2 -13 27740.7 954.172  71
   1   2 -13 25945.6 963.003  68
   1  -2 -13 27688.3 991.668  62
   1   2 -13 28143.6 970.003  62
   1   2 -13 27065.6 973.773  42
   1  -2 -13 26285.9 972.302  42
   1  -2 -12 145341. 5087.82  26
   1   2 -12 152200. 5073.99  22
   1  -2 -12 140690. 5083.37  22
  -1   2  12 149020. 5082.66  18
   1   2 -12 150386. 5002.86  19
  -1  -2  12 147306. 5026.33  15
  -1  -2  12 159047. 5075.62  12
  -1   2  12 152935. 5087.71  13
   1  -2 -12 153471. 5088.73   8
  -1  -2  12 152815. 5002.64  19
  -1   2  12 149563. 5049.03   7
   1  -2 -12 151667. 5003.80  19
  -1  -2  12 154708. 5081.69   2
   1  -2 -12 152598. 5079.26  12
  -1   2  12 150972. 5055.21   9
   1  -2 -12 150995. 5086.24  21
  -1   2  12 149840. 5092.50  17
   1  -2 -12 140031. 5084.57  11
  -1   2  12 150435. 5085.34   2
  -1  -2  12 143029. 5024.39   1
  -1   2  12 151231. 5093.03   5
   1   2 -12 150334. 5088.56   4
  -1  -2  12 150218. 5085.68   3
  -1  -2  12 151404. 5098.37  11
   1  -2 -12 155702. 5111.27  94
   1  -2 -12 149145. 5094.20 102
   1   2 -12 145804. 5094.47  88
   1   2 -12 147343. 5107.00  82
   1  -2 -12 151066. 5109.15  86
   1  -2 -12 143576. 5090.61  82
   1   2 -12 153879. 5101.35  33
   1   2 -12 145645. 5097.77  35
   1   2 -12 142564. 5094.01  68
   1   2 -12 160346. 5099.28  62
   1  -2 -12 151531. 5119.15  62
   1  -2 -12 149714. 5098.58  47
   1   2 -12 149216. 5099.95  42
   1  -2 -12 142268. 5096.88  42
   1  -2 -11 630.822 77.0800  26
  -1   2  11 745.813 76.0480   2
  -1  -2  11 612.379 23.1989  19
  -1   2  11 646.462 56.5393   7
   1  -2 -11 571.182 70.5354  12
   1  -2 -11 598.780 77.1651  11
  -1   2  11 719.795 81.5481  18
   1   2 -11 787.295 82.2375   4
  -1   2  11 693.365 63.5420   9
  -1  -2  11 519.536 71.5207  11
   1  -2 -11 607.416 24.6323  19
  -1   2  11 748.189 83.0060  13
  -1  -2  11 702.226 73.4693  12
  -1  -2  11 815.244 45.3053  15
  -1   2  11 646.484 77.6696  17
   1  -2 -11 662.566 77.5120  21
  -1  -2  11 583.250 39.4017   1
  -1  -2  11 590.669 70.3229   3
   1   2 -11 681.440 78.8734   5
  -1   2  11 639.915 73.8500   5
   1   2 -11 665.332 23.5828  19
   1  -2 -11 581.923 83.1355  94
   1  -2 -11 917.008 88.9884 102
   1  -2 -11 586.253 82.9063  86
   1   2 -11 610.951 89.6325  82
   1   2 -11 622.272 81.6320  88
   1   2 -11 599.326 86.5679  35
   1   2 -11 613.869 81.7702  42
   1   2 -11 608.455 82.4698  33
   1  -2 -11 411.901 80.6004  71
   1  -2 -11 604.044 97.3914  62
   1  -2 -11 526.032 78.7984  42
   1  -2 -11 851.811 100.480  47
   1  -2 -10 103232. 3564.60  94
   1  -2 -10 105609. 3565.92  86
   1  -2 -10 97642.5 3567.40  71
   1   2 -10 104876. 3559.79  33
   1   2 -10 104613. 3562.19  42
  -1  -2  10 97264.6 3553.09  11
   1  -2 -10 100724. 3542.55  12
  -1  -2  10 104163. 3482.79  19
   1  -2 -10 105637. 3483.65  19
  -1  -2  10 96991.4 3545.73   3
   1   2 -10 107440. 3482.97  19
   1  -2 -10 95282.3 3547.57  11
  -1   2  10 101997. 3546.76  18
  -1   2  10 107159. 3532.03   9
  -1   2  10 106180. 3555.27  17
  -1  -2  10 102124. 3497.87   1
  -1   2  10 104367. 3549.25   2
  -1  -2  10 102247. 3541.00  12
  -1   2  10 104172. 3526.51   7
  -1  -2  10 102378. 3498.99  15
  -1   2  10 111587. 3555.18  13
  -1   2   9 162.203 49.4485  13
  -1   2   9 224.071 54.6232  18
  -1  -2   9 207.318 10.3492  19
   1  -2  -9 135.218 46.1120  11
  -1  -2   9 314.065 56.1890   3
   1   2  -9 234.576 10.6126  19
   1  -2  -9 227.325 11.8677  19
  -1   2   9 244.193 38.6650   7
  -1   2   9 270.816 43.8316   9
  -1  -2   9 313.668 59.0250   8
  -1  -2   9 187.794 45.9533  12
  -1  -2   9 219.068 57.4674  11
  -1  -2   9 230.707 20.5039   1
  -1   2   9 180.617 50.3423   2
  -1  -2   9 181.739 20.5636  15
   1  -2  -9 203.992 47.0237  12
  -1   2   8 230423. 7570.29   7
  -1   2   8 231773. 7585.61  13
   1  -2  -8 227158. 7530.66  19
  -1   2   8 230306. 7583.19   2
   1   2  -8 240491. 7540.76   7
  -1  -2   8 245476. 7594.41  11
  -1   2   8 228185. 7572.96   9
  -1  -2   8 221987. 7582.79   3
  -1  -2   8 229075. 7530.09  19
  -1  -2   8 231018. 7537.13  15
  -1   2   8 228287. 7584.23  18
  -1  -2   8 198866. 7535.70   1
  -1  -2   8 222720. 7579.67  12
   1  -2  -8 221368. 7580.14  12
  -1  -2   8 227880. 7587.51   8
   1   2  -8 229357. 7530.16  19
   1   2  -7 49514.0 1574.08   7
  -1   2   7 45364.6 1603.36   2
  -1   2   7 46488.5 1559.01  19
   1  -2  -7 47336.1 1559.12  19
  -1  -2   7 48226.5 1606.91   3
   1   2  -7 47152.8 1558.69  19
  -1   2   7 47231.4 1596.81   7
  -1   2   7 45054.3 1604.43  13
  -1   2   7 48636.8 1599.37   9
   1  -2  -7 44978.1 1603.29  12
  -1  -2   7 46379.8 1610.53  11
  -1  -2   7 46024.4 1603.43  12
  -1  -2   7 47109.8 1558.65  19
  -1   2   7 44979.8 1604.74  18
  -1  -2   7 45228.6 1606.62   8
   1  -2  -6 935940. 31536.0   4
  -1   2   6 922708. 31537.3   7
  -1   2   6 930513. 31544.7  13
  -1  -2   6 898256. 31541.3   3
  -1   2   6 925317. 31542.2   2
   1  -2  -6 939962. 31544.1   2
  -1  -2   6 934026. 31542.5  12
  -1   2   6 948432. 31502.7  19
  -1   2   6 910760. 31542.0  18
  -1   2   6 924747. 31537.4   9
  -1  -2   6 890059. 31545.0  11
  -1  -2   6 983239. 31502.5  19
   1   2  -6 931449. 31502.4  19
  -1  -2   6 999999. 31549.6   8
   1  -2  -5 8410.05 312.341   4
   1  -2  -5 8317.83 323.762  13
  -1  -2   5 8688.47 325.115  11
  -1  -2   5 8845.30 321.831   3
  -1   2   5 8377.84 317.829   9
  -1   2   5 8527.15 285.711  19
  -1   2   5 8885.87 323.301  18
  -1  -2   5 8730.56 285.511  19
   1   2  -5 8527.07 285.525  19
   1   2  -5 8407.08 294.760   9
  -1   2   5 8155.34 318.354   2
  -1   2   5 8130.67 316.842   7
   1  -2  -5 8294.21 320.590   2
  -1  -2   5 9125.28 326.590   8
  -1  -2   5 8483.61 321.646  12
  -1  -2   4 429.039 48.9751   8
  -1   2   4 382.629 52.6081  18
  -1  -2   4 427.267 50.8395  11
  -1   2   4 470.338 46.6960   7
  -1  -2   4 400.772 16.0073  19
   1   2  -4 421.965 29.8329   9
   1  -2  -4 406.948 16.2502  19
   1  -2  -4 468.291 51.1727  18
   1  -2  -4 462.066 39.6214   4
   1  -2  -4 434.465 46.3560   2
   1  -2  -4 389.403 51.7175  13
  -1  -2   4 419.412 47.0590   3
  -1   2   4 371.888 44.9242   9
  -1   2   4 393.865 16.1306  19
   1  -2  -3 80.7610 32.1241   2
  -1  -2   3 74.2893 6.98979  19
   1  -2  -3 61.7239 35.0926  13
   1   2  -3 56.9384 22.9058   9
  -1   2   3 37.7890 7.06282  19
  -1  -2   3 61.5993 37.2695  10
   1  -2  -3 49.1265 33.7783  18
  -1   2   3 76.5088 31.7355   9
   1  -2  -3 54.7111 7.12835  19
   1  -2  -3 63.3173 21.9925   4
   1  -2  -3 51.6347 27.5968  17
  -1   2   3 63.7123 33.3308  15
   1  -2  -2 21312.7 749.467   2
   1  -2  -2 21555.2 754.514   7
   1  -2  -2 20282.1 736.611   4
  -1   2   2 21662.9 729.501  19
   1   2  -2 23155.0 753.265   3
  -1   2   2 21772.7 743.806  17
  -1  -2   2 21980.2 752.404  16
   1  -2  -2 21344.2 744.429  17
   1   2  -2 22291.2 756.789  10
  -1   2   2 20968.8 756.661   9
  -1  -2   2 22077.7 729.657  19
   1  -2  -2 22629.8 757.550  18
  -1  -2   2 22986.5 755.752  10
  -1   2   2 21797.1 756.387   7
   1  -2  -2 22119.3 756.093   9
  -1   2   2 22143.2 758.205  15
   1  -2  -2 22560.5 729.599  19
  -1  -2   1 47856.1 1577.81  19
   1  -2  -1 47968.2 1587.46  17
   1   2  -1 47426.2 1596.52   3
  -1  -2   1 43305.2 1597.36  16
  -1   2   1 45235.3 1601.86   7
   1  -2  -1 47006.9 1592.93   2
   1  -2  -1 46823.0 1602.05  15
  -1   2   1 45995.8 1604.34   9
   1  -2  -1 48097.2 1577.59  19
  -1  -2   1 47822.1 1602.77   6
  -1   2   1 45372.2 1586.15  10
  -1  -2   1 49277.5 1602.71  10
  -1   2   1 46757.5 1603.15  15
   1  -2  -1 47828.6 1603.36   9
   1   2  -1 47702.5 1602.84  10
   1  -2  -1 46049.2 1600.69   7
   1  -2   0 33290.0 1088.71  19
   1  -2   0 30823.0 1109.66   7
   1   2   0 31654.6 1113.47  10
  -1  -2   0 32237.2 1113.15   6
   1  -2   0 33122.5 1100.97   2
  -1   2   0 31187.4 1094.54  10
   1   2   0 33118.2 1089.07  20
   1   2   0 31815.7 1104.62   3
  -1   2   0 31559.4 1099.60   6
  -1  -2   0 32950.2 1111.70  16
  -1  -2   0 30896.6 1112.84  10
   1  -2   0 33245.3 1116.39   9
   1  -2   0 32424.1 1112.17  15
  -1   2   0 31639.9 1115.64   9
   1  -2   1 203.411 17.0238  10
  -1  -2  -1 121.991 34.2713   6
   1  -2   1 162.127 7.52482  19
   1  -2   1 173.278 19.6031   6
  -1  -2  -1 145.451 34.9102  16
   1  -2   1 135.994 34.6044   9
   1   2   1 195.512 38.7544   6
   1   2   1 197.573 36.6327  10
   1  -2   1 156.693 20.4676  16
   1  -2   1 140.429 27.7451   7
   1  -2   1 173.841 33.1611  15
   1   2   1 126.387 8.79994  20
   1  -2   1 148.070 18.8527   4
  -1   2  -1 171.238 17.6663   5
   1  -2   2 91323.1 3143.60   7
   1  -2   2 95344.1 3155.48   9
   1  -2   2 93643.3 3125.39  20
  -1  -2  -2 92051.9 3156.58  16
  -1  -2  -2 98092.0 3161.24  17
  -1   2  -2 94399.8 3150.69   1
   1  -2   2 96216.8 3141.40   4
  -1   2  -2 90097.5 3137.37   5
   1  -2   2 98598.0 3135.56   6
   1   2   2 93140.2 3125.99  20
   1   2   2 96326.7 3155.48   6
   1  -2   2 95177.1 3145.10  16
  -1   2  -2 93541.5 3145.13   7
   1  -2   2 96805.9 3151.90  15
  -1  -2  -2 95105.4 3143.54  13
   1  -2   2 96236.7 3125.32  19
  -1   2  -3 184.387 26.9922   5
  -1   2  -3 158.213 31.0733   1
   1  -2   3 196.653 32.9497  16
   1  -2   3 180.949 24.3499   7
   1   2   3 156.224 36.5409   6
  -1   2  -3 218.865 27.7958   7
   1  -2   3 221.889 7.96236  20
  -1   2  -3 188.571 36.8185   9
  -1  -2  -3 184.129 32.3672  18
   1  -2   3 187.114 36.3754   3
  -1  -2  -3 191.629 45.0522  16
  -1  -2  -3 219.951 30.3896  13
   1  -2   3 199.006 7.91551  19
  -1  -2  -3 191.087 11.1900  20
  -1  -2  -3 135.583 40.7539  17
   1  -2   3 183.833 29.3064   4
   1  -2   3 192.459 35.6762   9
  -1  -2  -4 2961.73 149.669  17
   1  -2   4 3219.97 136.451   1
  -1   2  -4 3242.62 143.784   3
   1  -2   4 3301.24 108.997  19
   1  -2   4 3505.25 139.767   4
  -1  -2  -4 3252.51 110.742  20
   1  -2   4 3147.07 141.229   3
   1   2   4 3139.49 145.227   6
   1  -2   4 3240.31 141.528   9
   1  -2   4 3271.45 108.971  19
   1  -2   4 3195.28 145.760  14
   1  -2   5 41081.7 1445.69  11
   1  -2   5 44493.4 1443.72   8
   1  -2   5 42091.3 1427.64  12
   1  -2   5 38949.6 1437.15  17
   1  -2   5 41499.5 1436.25   1
  -1  -2  -5 43054.6 1406.85  20
   1  -2   5 42772.2 1442.55   4
  -1  -2  -5 41904.0 1434.92  11
   1  -2   5 42051.0 1443.89   3
   1   2   5 41078.7 1446.85   6
   1  -2   5 40096.7 1439.95   9
   1  -2   5 41735.0 1445.77  14
  -1  -2  -5 39913.0 1445.60   2
   1  -2   6 189383. 6534.90  12
  -1  -2  -6 195167. 6546.83  11
   1  -2   6 195641. 6538.58   2
   1   2   6 193337. 6558.13   6
  -1  -2  -6 196279. 6512.65  19
   1  -2   6 183473. 6555.98  11
   1   2   6 183580. 6563.97  16
   1  -2   6 189635. 6554.47  14
   1  -2   6 200695. 6552.18   9
   1  -2   6 201574. 6556.33   3
   1  -2   6 194842. 6547.80   1
  -1  -2  -6 181139. 6556.26   2
   1  -2   6 190913. 6551.90  17
  -1  -2  -6 199547. 6513.14  20
   1  -2   6 202201. 6557.66   4
   1  -2   6 203612. 6554.93   8
  -1  -2  -7 79.7579 8.41142  20
   1  -2   7 140.613 41.2214  11
  -1  -2  -7 137.979 42.6052   2
   1  -2   7 85.1270 25.6348  12
   1  -2   7 119.025 33.0602   1
  -1  -2  -7 85.9703 7.20888  19
   1  -2   7 121.301 28.1487   2
   1  -2   7 125.675 36.2984  17
  -1  -2  -7 118.419 36.6472  11
   1   2   7 113.643 50.2622  16
   1  -2   7 90.9274 39.6330  14
   1   2   7 162.919 46.6632   6
   1   2   7 82.1155 49.4827  17
   1  -2   7 105.702 36.7055   8
   1  -2   7 74.4813 31.4151   9
   1  -2   7 111.090 37.3560   3
  -1  -2  -7 112.204 32.2870  12
  -1  -2  -8 95857.9 3465.55  99
   1  -2   8 99575.4 3433.72   3
  -1  -2  -8 102913. 3428.35  11
  -1  -2  -8 104401. 3380.56  20
   1   2   8 99114.4 3420.06  18
   1  -2   8 102658. 3407.03  12
  -1  -2  -8 99888.2 3438.32   2
   1  -2   8 98015.9 3433.76  17
   1  -2   8 97766.0 3436.93  11
  -1  -2  -8 101630. 3380.07  19
   1  -2   8 102711. 3425.79   9
   1  -2   8 101666. 3423.38   1
   1   2   8 97837.5 3423.77  13
   1   2   8 101841. 3450.84  16
   1   2   8 100754. 3437.50   6
   1  -2   8 98338.6 3448.36  16
   1   2   8 98779.1 3449.82  17
  -1  -2  -8 103236. 3416.56  12
   1  -2   8 99810.3 3416.44   2
  -1  -2  -8 103861. 3424.51   8
   1  -2   8 98796.9 3429.94   8
  -1  -2  -8 93893.5 3460.37  62
  -1  -2  -8 98754.8 3465.78  58
  -1  -2  -8 93039.5 3453.15  42
  -1  -2  -9 10912.0 470.445  99
  -1  -2  -9 11583.1 459.855  94
  -1  -2  -9 10459.6 450.783  86
   1   2   9 10549.9 443.155   5
   1  -2   9 11275.2 424.298   9
  -1  -2  -9 11487.4 378.207  19
   1   2   9 11220.0 452.344  17
  -1  -2  -9 10034.3 424.519  11
   1  -2   9 10625.9 436.284  17
   1  -2   9 10821.3 439.451  11
   1  -2   9 11120.0 419.333   2
   1  -2   9 10870.5 423.306   1
   1  -2   9 10573.4 432.543   3
   1  -2   9 10956.7 453.013  16
   1   2   9 11034.1 450.651  16
   1  -2   9 10390.8 403.616  12
   1   2   9 10700.9 422.172  18
  -1  -2  -9 10549.7 423.509   8
   1   2   9 11248.7 427.798  13
   1   2   9 10799.2 437.511   6
  -1  -2  -9 11779.2 378.704  20
  -1  -2  -9 10859.4 414.447  12
  -1   2  -9 10677.5 449.638  33
  -1  -2  -9 11067.2 454.121  32
  -1  -2  -9 10229.5 463.671  62
  -1  -2  -9 10848.5 467.604  58
  -1  -2  -9 11231.1 453.945  53
  -1  -2  -9 11345.7 462.789  42
  -1   2  -9 10621.8 450.247  42
  -1   2 -10 72066.7 2593.47  24
  -1  -2 -10 71638.0 2588.73  22
  -1  -2 -10 77038.4 2518.07  19
   1   2  10 73461.5 2574.18  13
   1   2  10 71522.7 2557.84   7
   1   2  10 76461.2 2571.48  18
  -1  -2 -10 80040.7 2601.76  14
   1  -2  10 73928.6 2589.47  11
  -1  -2 -10 80931.1 2583.43  11
   1  -2  10 75394.6 2590.40  17
   1  -2  10 77262.7 2572.34   1
   1  -2  10 75057.3 2585.92   3
   1  -2  10 76543.5 2611.70  16
   1  -2  10 77442.8 2568.79   2
   1   2  10 75439.8 2607.47  17
   1   2  10 76358.2 2601.61   5
   1   2  10 75770.8 2589.45   6
   1  -2  10 71990.3 2565.70   9
   1   2  10 73476.6 2603.18  16
  -1  -2 -10 77990.6 2574.95   8
  -1  -2 -10 78425.6 2560.70  12
  -1  -2 -10 71265.5 2591.28  21
  -1  -2 -10 75279.4 2633.50  99
  -1  -2 -10 74073.8 2612.16  94
  -1  -2 -10 72907.9 2606.82  86
  -1   2 -10 65983.3 2597.10  85
  -1   2 -10 70457.2 2602.77  33
  -1   2 -10 74355.4 2610.57  35
  -1  -2 -10 81335.2 2634.77  58
  -1  -2 -10 78134.5 2608.67  53
  -1  -2 -10 72738.4 2619.19  62
  -1   2 -10 71939.0 2598.84  62
  -1  -2 -10 76165.4 2610.92  47
  -1  -2 -10 70087.6 2611.06  42
  -1   2 -10 76112.8 2609.42  42
  -1  -2 -11 1911.84 123.674  26
  -1  -2 -11 1798.74 129.517  22
  -1   2 -11 1829.99 133.531  24
   1   2  11 2094.41 124.335  13
   1   2  11 2246.67 120.166  18
   1  -2  11 2140.86 113.057   9
   1   2  11 2004.90 103.755   7
  -1  -2 -11 1981.84 67.5819  19
   1   2  11 2314.44 148.848  17
  -1  -2 -11 2312.37 128.186  11
   1  -2  11 1720.88 126.022  11
  -1  -2 -11 2203.91 107.796  12
   1  -2  11 1985.33 113.999   2
  -1  -2 -11 1900.22 131.912  21
   1  -2  11 1895.74 129.877  17
   1  -2  11 1897.62 140.923  16
   1   2  11 2137.65 146.724  16
   1  -2  11 2128.53 117.883   1
   1  -2  11 2142.54 128.205   3
   1   2  11 1961.73 128.631   6
  -1  -2 -11 2211.60 140.789  14
  -1  -2 -11 2246.71 121.771   8
  -1  -2 -11 1794.38 143.062  94
  -1   2 -11 1666.78 128.984  90
  -1   2 -11 1512.13 131.943  85
  -1  -2 -11 1970.94 145.847  86
  -1   2 -11 2017.42 149.561  35
  -1   2 -11 1896.64 139.390  33
  -1   2 -11 1963.93 129.909  69
  -1  -2 -11 2046.07 145.957  53
  -1   2 -11 1860.85 127.000  53
  -1   2 -11 1602.25 132.612  62
  -1  -2 -11 2110.67 158.822  58
  -1  -2 -11 1676.22 149.082  62
  -1  -2 -11 1738.52 145.045  42
  -1   2 -11 1930.88 127.726  47
  -1  -2 -11 1868.25 147.467  47
  -1   2 -11 1772.95 140.306  42
  -1  -2 -12 204.775 57.0326  22
  -1   2 -12 380.663 70.9177  24
  -1  -2 -12 391.682 65.3491  14
   1   2  12 283.536 68.9495  16
  -1  -2 -12 353.816 65.7522  21
  -1  -2 -12 315.791 52.5089   8
  -1  -2 -12 308.737 39.7575  12
   1  -2  12 281.131 44.9471   1
   1  -2  12 329.511 62.6066  11
  -1  -2 -12 310.276 56.4793  11
   1  -2  12 269.607 52.1443   3
   1   2  12 273.793 61.0103   6
   1  -2  12 498.150 73.1052  17
   1   2  12 202.054 63.2462  17
   1  -2  12 315.069 43.8563   9
  -1  -2 -12 304.628 12.4636  19
   1  -2  12 382.585 76.8592  16
   1  -2  12 269.966 47.5913   2
  -1  -2 -12 248.110 55.0753 102
  -1  -2 -12 291.356 72.2277  94
  -1   2 -12 191.431 58.3498  90
  -1   2 -12 467.895 79.0558  85
  -1  -2 -12 243.093 70.2360  86
  -1   2 -12 345.097 77.8707  33
  -1   2 -12 234.816 72.2688  35
  -1   2 -12 252.411 56.7041  73
  -1   2 -12 261.577 70.9902  62
  -1  -2 -12 218.454 82.6033  58
  -1  -2 -12 346.696 91.3786  62
  -1  -2 -12 449.410 85.8697  53
  -1  -2 -12 345.532 86.0788  47
  -1   2 -12 396.338 80.4923  42
  -1   2 -12 284.135 64.6487  53
  -1   2 -12 365.716 63.6805  45
  -1   2 -12 195.214 58.3609  47
  -1  -2 -12 239.981 79.0733  42
  -1  -2 -13 4173.13 224.219  22
  -1   2 -13 4409.61 233.089  24
  -1  -2 -13 4177.52 224.362  21
  -1  -2 -13 4561.12 209.996   8
   1  -2  13 4385.52 230.467  17
   1   2  13 4546.17 225.853   6
   1  -2  13 4521.82 245.757  16
  -1  -2 -13 4499.46 225.103  14
   1  -2  13 4417.60 227.157  11
  -1  -2 -13 4128.73 244.795  94
  -1  -2 -13 4399.91 246.642  86
  -1   2 -13 4041.57 231.147  85
  -1   2 -13 3737.75 212.733  90
  -1   2 -13 4044.01 238.973  33
  -1   2 -13 4213.84 239.663  35
  -1   2 -13 4084.61 210.050  73
  -1  -2 -13 4268.83 258.197  62
  -1  -2 -13 4631.59 244.747  53
  -1   2 -13 4759.04 249.260  62
  -1   2 -13 3758.06 211.695  53
  -1   2 -13 4329.81 222.608  47
  -1   2 -13 4163.15 209.505  45
  -1   2 -13 4364.91 246.005  42
  -1  -2 -13 4416.05 249.184  47
  -1  -2 -13 3835.97 243.339  42
  -1   2 -14 56683.6 1887.02  24
  -1  -2 -14 51957.5 1871.14  22
  -1  -2 -14 52172.3 1861.73  14
   1  -2  14 54385.2 1874.48  11
   1  -2  14 56503.7 1888.34  17
  -1  -2 -14 54480.2 1872.81  21
   1   2  14 52648.1 1868.17   6
  -1  -2 -14 51184.7 1901.86  94
  -1  -2 -14 52316.5 1899.41  86
  -1   2 -14 50147.7 1874.83  85
  -1   2 -14 49706.2 1854.54  90
  -1   2 -14 52283.8 1895.72  33
  -1   2 -14 56650.0 1900.15  35
  -1  -2 -14 53594.9 1918.33  62
  -1   2 -14 51736.5 1858.44  53
  -1   2 -14 55139.8 1895.94  62
  -1  -2 -14 54941.6 1892.15  53
  -1   2 -14 53253.5 1866.39  47
  -1  -2 -14 54050.9 1913.07  42
  -1   2 -14 51449.0 1897.95  42
  -1  -2 -14 56366.3 1909.15  47
  -1   2 -15 6077.36 314.376  24
  -1  -2 -15 6031.51 307.272  22
  -1  -2 -15 6079.70 307.188  21
  -1  -2 -15 6415.51 342.013  94
  -1  -2 -15 6289.17 336.693  86
  -1   2 -15 6121.55 325.091  88
  -1   2 -15 5887.80 307.934  85
  -1   2 -15 6139.68 332.410  33
  -1  -2 -15 6365.80 339.554  33
  -1   2 -15 6881.75 335.403  35
  -1   2 -15 5715.41 312.992  71
  -1   2 -15 6364.05 330.172  62
  -1  -2 -15 6602.01 355.796  62
  -1   2 -15 6485.16 300.680  53
  -1  -2 -15 6542.85 349.238  42
  -1  -2 -15 6564.87 329.348  53
  -1  -2 -15 6721.20 344.379  47
  -1   2 -15 6569.75 311.214  47
  -1   2 -15 6380.91 339.663  42
  -1  -2 -16 52455.7 1863.08  22
  -1   2 -16 55799.1 1881.96  24
  -1  -2 -16 52990.3 1862.39  21
  -1  -2 -16 52497.9 1908.08  94
  -1  -2 -16 52388.7 1901.82  86
  -1   2 -16 49202.2 1882.99  88
  -1   2 -16 50818.9 1860.57  85
  -1  -2 -16 52033.6 1903.13  33
  -1   2 -16 54381.6 1888.16  35
  -1   2 -16 54495.5 1904.02  33
  -1   2 -16 50021.2 1870.82  71
  -1  -2 -16 53518.9 1920.89  62
  -1   2 -16 50269.7 1838.27  53
  -1   2 -16 52606.9 1887.26  62
  -1   2 -16 54272.1 1861.24  47
  -1  -2 -16 51881.0 1912.81  42
  -1   2 -16 52863.9 1903.25  42
  -1  -2 -16 55089.8 1907.28  47
  -1  -2 -17 170.403 71.4626  24
  -1  -2 -17 135.045 64.9925  22
  -1   2 -17 227.497 80.0732  24
  -1  -2 -17 278.330 71.1421  21
  -1  -2 -17 211.748 101.324  94
  -1   2 -17 364.746 88.8167  85
  -1   2 -17 182.720 85.3897  88
  -1  -2 -17 215.891 93.7936  86
  -1   2 -17 132.454 91.7991  33
  -1  -2 -17 196.521 97.5183  33
  -1   2 -17 294.146 98.7805  42
  -1   2 -17 19.0695 65.3814  71
  -1   2 -17 238.217 86.1684  62
  -1  -2 -17 209.628 103.138  47
  -1  -2 -17 257.684 105.673  42
  -1   2 -17 184.190 64.7075  53
  -1   2 -17 224.870 77.3468  47
  -1  -2 -18 19648.0 810.988  24
  -1   2 -18 21628.0 835.689  24
  -1  -2 -18 20411.9 820.699  22
  -1  -2 -18 21605.0 822.520  21
  -1  -2 -18 22328.7 885.177  94
  -1   2 -18 20476.0 858.103  88
  -1   2 -18 21109.0 811.776  85
  -1  -2 -18 21899.7 876.033  33
  -1   2 -18 20046.6 856.916  33
  -1   2 -18 20440.5 836.217  71
  -1   2 -18 22358.1 859.981  62
  -1  -2 -18 20654.1 881.110  42
  -1   2 -18 19224.4 804.473  47
  -1  -2 -18 23382.4 879.828  47
  -1   2 -18 21542.1 870.645  42
  -1  -2 -19 436.562 91.4656  22
  -1  -2 -19 196.250 71.9408  21
  -1  -2 -19 445.417 124.818  42
  -1   2 -19 227.826 102.093  88
  -1  -2 -19 458.891 123.371  33
  -1   2 -19 172.557 102.696  42
  -1   2 -19 348.953 110.034  33
  -1  -2 -19 264.203 102.489  71
  -1   2 -19 326.848 94.6599  71
  -1   2 -19 266.259 99.0327  62
  -1   2 -19 255.632 89.3542  24
  -1  -2 -19 265.122 72.3335  24
  -1  -2 -20 45685.0 1654.27  42
  -1   2 -20 41578.2 1619.55  42
  -1  -2 -20 42072.6 1637.63  88
  -1   2 -20 41828.4 1614.32  88
  -1  -2 -20 42317.7 1626.23  33
  -1   2 -20 42152.1 1557.16  36
  -1   2 -20 43244.2 1621.33  33
  -1  -2 -20 41928.6 1624.32  71
  -1   2 -20 45244.8 1597.98  71
  -1   2 -20 48048.8 1620.76  62
  -1   2 -20 43401.4 1577.66  24
  -1  -2 -20 43291.2 1570.15  22
  -1  -2 -21 2950.49 186.751  22
  -1   2 -21 2853.94 189.754  24
   1   2  21 2247.88 170.673  95
  -1  -2 -21 2326.39 222.320  88
  -1   2 -21 2436.17 208.524  88
  -1  -2 -21 2727.12 226.324  33
  -1   2 -21 2135.13 200.834  33
  -1   2 -21 2413.89 190.567  71
  -1  -2 -21 2552.84 218.669  71
  -1   2 -21 2694.29 211.046  62
  -1   2 -21 2191.15 207.450  42
  -1  -2 -21 2427.96 227.414  42
  -1  -2 -22 2698.73 231.955  88
  -1   2 -22 2775.99 220.287  88
  -1   2 -22 2256.09 203.780  33
  -1  -2 -22 2951.95 230.559  33
  -1  -2 -22 2849.42 224.445  71
   1   2  22 2647.40 183.118  70
  -1  -2 -22 2452.30 222.268  42
  -1   2 -22 2385.50 210.198  42
  -1  -2 -22 2512.91 171.779  22
  -1   2 -22 2332.85 171.429  24
   1   2  23 138.830 68.1930  70
  -1   2 -23 153.123 92.8091  42
  -1  -2 -23 160.706 101.421  33
  -1   2 -23 148.521 86.8048  33
  -1  -2 -23 145.703 101.552  42
  -1  -2 -23 98.8576 90.6001  88
  -1   2 -23 166.032 91.2433  88
   1   2  23 54.0101 68.2410  47
   1   2  24 929.891 108.083  47
  -1  -2 -24 1279.73 153.229  88
  -1  -2 -24 1360.41 156.049  62
   1   2  24 1507.92 127.786  39
  -1  -2 -24 1611.97 159.765  33
  -1   2 -24 1714.07 153.322  33
  -1   2 -24 1462.95 147.934  42
  -1  -2 -24 1520.33 162.484  42
  -1   2 -24 1418.93 126.738  28
  -1  -2 -25 748.595 112.428  42
   1   2  25 935.728 93.2684  39
  -1  -2 -25 1066.45 124.761  33
  -1   2 -25 885.062 113.742  42
  -1   2 -25 999.299 115.030  33
  -1   2 -25 906.909 95.4615  28
  -1  -2 -25 956.574 128.810  88
   1   2  25 950.300 99.3769  80
   1   2  26 2006.06 134.369  77
  -1   2 -26 2260.83 158.616  42
  -1   2 -26 2442.47 156.616  33
  -1  -2 -26 2279.33 161.283  33
   1   2  26 2351.17 138.503  80
  -1  -2 -26 2808.29 185.954  88
  -1  -2 -26 2767.20 178.383  42
   1   2  26 2232.87 142.359  51
   1   3 -28 6749.35 291.373  28
  -1  -3  28 5889.33 277.258 100
  -1   3  28 6322.96 293.546  78
  -1   3  28 6249.43 277.112  80
   1  -3 -28 6632.69 316.537  33
  -1   3  28 6227.42 280.859  75
  -1   3  28 6121.29 280.231  77
  -1   3  28 6803.96 300.294  67
   1   3 -28 6498.79 294.207  64
   1  -3 -28 6655.25 310.741  42
  -1   3  28 6402.88 287.778  51
   1  -3 -27 1724.46 153.324  42
  -1  -3  27 1659.72 120.106  48
  -1   3  27 1713.37 134.361  51
  -1   3  27 1804.27 133.198  80
   1  -3 -27 1742.92 159.831  33
  -1   3  27 1744.85 122.361  39
  -1   3  27 1836.92 138.589  77
   1  -3 -27 1678.22 121.305  22
   1   3 -27 1757.65 138.763  28
   1   3 -27 1839.24 129.905  24
  -1  -3  26 15260.5 614.582  48
   1  -3 -26 15992.2 663.278  42
  -1   3  26 14941.2 626.604  51
  -1  -3  26 14904.7 599.145  50
  -1   3  26 15912.3 631.467  80
  -1   3  26 15834.0 614.587  39
   1  -3 -26 16584.4 674.148  33
   1   3 -26 16036.6 617.214  36
  -1   3  26 16035.9 633.675  77
   1  -3 -26 15247.1 617.419  22
   1   3 -26 15981.5 629.860  24
   1   3 -26 15136.9 633.786  28
   1  -3 -26 14800.1 603.220  24
  -1   3  25 12506.2 544.590  51
   1  -3 -25 12607.3 576.298  42
  -1   3  25 11513.2 518.561  47
  -1  -3  25 12734.7 521.751  50
  -1   3  25 13388.1 553.332  80
   1  -3 -25 13699.2 594.704  88
   1  -3 -25 13544.9 589.818  33
   1   3 -25 11973.3 532.700  36
  -1   3  25 12226.6 528.331  39
  -1  -3  25 12775.7 519.156  67
  -1   3  25 12785.1 549.528  77
   1  -3 -25 13026.3 541.487  22
   1   3 -25 12287.0 550.241  28
   1  -3 -25 12895.3 534.813  24
   1   3 -25 12047.3 543.012  24
  -1   3  24 120.948 71.2559  47
  -1   3  24 146.888 87.1011  80
   1  -3 -24 128.555 101.915  88
  -1   3  24 165.928 81.5756  39
   1  -3 -24 99.3014 98.4101  42
   1  -3 -24 178.208 108.737  33
  -1  -3  24 159.495 70.9715  67
  -1   3  24 83.9709 67.0729  70
   1   3 -24 132.918 79.7788  24
   1  -3 -24 57.0267 77.1957  24
   1  -3 -24 114.240 74.2969  22
  -1   3  23 5378.03 300.814  47
   1  -3 -23 5695.02 352.555  42
   1   3 -23 5556.28 290.543  85
  -1   3  23 5895.78 325.333  80
   1  -3 -23 5672.64 350.929  88
  -1  -3  23 5106.60 279.716  78
  -1   3  23 5514.78 308.950  39
   1   3 -23 5179.37 315.236  35
   1  -3 -23 5980.53 355.480  33
  -1   3  23 5492.81 296.167  70
   1  -3 -23 6676.09 378.083  62
   1  -3 -23 5738.74 317.818  22
   1   3 -23 5772.05 328.129  24
   1  -3 -23 5323.49 312.697  24
  -1   3  22 21594.7 851.492  47
   1  -3 -22 21086.0 900.704  42
   1   3 -22 20367.6 842.783  85
   1  -3 -22 22525.0 914.009  88
   1   3 -22 20879.9 874.701  35
   1  -3 -22 22462.5 912.707  33
  -1   3  22 20907.8 851.807  39
   1   3 -22 19783.7 883.110  33
  -1   3  22 21625.1 845.552  70
   1  -3 -22 23102.2 923.256  62
   1  -3 -22 22087.5 867.147  22
   1   3 -22 21515.4 876.465  24
  -1   3  21 5867.33 322.857  47
   1  -3 -21 5968.19 362.559  42
   1   3 -21 6556.59 364.579  88
   1   3 -21 5774.23 320.535  85
   1  -3 -21 6091.87 364.937  88
   1  -3 -21 5225.37 353.803  86
   1  -3 -21 6177.59 320.889  82
   1   3 -21 5601.66 339.620  35
   1  -3 -21 5643.95 359.342  33
   1   3 -21 5837.39 351.355  33
  -1   3  21 5552.80 312.001  70
   1  -3 -21 6173.24 377.399  62
   1  -3 -21 5771.85 327.657  22
   1   3 -21 5415.98 334.122  24
   1  -3 -20 9458.69 452.882  22
   1   3 -20 8709.26 453.714  24
   1   3 -20 9101.50 401.357  22
  -1   3  20 9132.01 421.429  95
   1   3 -20 8511.74 435.696  85
   1  -3 -20 9531.28 444.130  82
   1   3 -20 10482.9 485.051  88
   1  -3 -20 9125.66 482.961  86
   1  -3 -20 9301.27 480.364  88
   1  -3 -20 9078.55 476.930  33
   1   3 -20 9664.48 477.504  33
   1   3 -20 10037.4 477.449  35
  -1   3  20 8601.83 430.176  70
   1  -3 -20 9586.36 494.108  62
  -1   3  20 9064.06 441.443  47
   1  -3 -20 9976.65 487.924  42
   1   3 -19 918.063 132.648  24
   1   3 -19 813.819 95.6797  22
   1  -3 -19 824.701 120.926  22
   1  -3 -19 1070.10 129.556 102
  -1   3  19 981.319 120.347  95
   1  -3 -19 948.919 122.152  82
   1  -3 -19 780.105 134.553  88
   1   3 -19 985.245 141.125  88
   1   3 -19 818.698 140.818  33
   1  -3 -19 1082.89 146.341  33
   1   3 -19 834.002 134.850  35
  -1   3  19 852.753 119.327  70
   1  -3 -19 817.843 147.845  62
   1  -3 -19 892.456 144.702  42
   1   3 -18 31831.9 1226.14  24
   1  -3 -18 31485.5 1210.36  22
   1  -3 -18 33332.6 1217.01  21
   1   3 -18 32567.2 1173.31  22
  -1   3  18 33041.7 1193.12  95
   1  -3 -18 31560.5 1250.57  94
   1  -3 -18 31219.6 1216.93 102
   1  -3 -18 30504.9 1235.87  88
   1   3 -18 34145.8 1242.03  88
   1  -3 -18 32281.9 1212.04  82
   1   3 -18 33497.9 1238.66  35
   1   3 -18 31293.9 1231.77  33
   1  -3 -18 31022.4 1234.12  33
  -1   3  18 30898.2 1198.87  70
  -1   3  18 32710.5 1181.74  65
   1  -3 -18 34540.0 1265.01  62
   1  -3 -18 32992.6 1246.91  42
   1  -3 -17 20967.0 815.063  26
   1   3 -17 20056.9 825.532  24
   1  -3 -17 21496.6 820.264  22
   1  -3 -17 21138.2 816.571  21
   1   3 -17 20681.7 778.110  22
  -1   3  17 20804.4 798.269  95
   1  -3 -17 20420.9 848.627  94
   1  -3 -17 22156.7 830.522 102
   1  -3 -17 19318.8 830.187  88
   1   3 -17 21689.3 836.682  88
   1  -3 -17 20510.1 813.613  82
   1   3 -17 17674.2 776.576  90
   1   3 -17 19944.3 829.207  35
   1   3 -17 21474.7 838.900  33
   1  -3 -17 21552.8 853.205  71
  -1   3  17 20673.3 787.876  65
   1  -3 -17 20499.6 850.377  62
   1  -3 -17 20718.2 839.479  42
   1   3 -16 7081.80 365.063  24
   1  -3 -16 6912.53 352.898  22
   1  -3 -16 7271.88 357.134  26
   1  -3 -16 7729.81 362.999  21
   1   3 -16 7109.49 327.451  22
   1  -3 -16 7676.76 369.006 102
  -1   3  16 7925.09 352.010  95
   1  -3 -16 7991.35 391.855  94
   1   3 -16 6396.14 333.684  90
   1  -3 -16 7427.88 359.194  82
   1   3 -16 7308.45 368.589  88
   1   3 -16 7214.28 382.699  82
   1  -3 -16 7328.66 374.179  88
   1   3 -16 7167.02 369.625  33
   1   3 -16 7725.36 379.772  35
   1   3 -16 7411.11 339.956  71
   1  -3 -16 8653.94 402.027  71
   1   3 -16 8149.19 369.991  62
   1  -3 -16 7413.03 387.119  62
  -1   3  16 7344.90 338.992  65
   1  -3 -16 6923.71 370.778  42
   1   3 -15 41554.1 1531.65  24
   1  -3 -15 41118.7 1522.24  22
   1  -3 -15 42198.7 1525.07  26
   1  -3 -15 44461.4 1530.88  21
   1  -3 -15 42353.2 1408.20  20
   1   3 -15 43676.9 1496.75  22
  -1   3  15 43490.5 1516.75  18
   1  -3 -15 42165.3 1407.85  19
  -1  -3  15 44596.4 1512.12   2
   1  -3 -15 43293.1 1554.41  94
   1  -3 -15 40475.7 1525.83 102
  -1   3  15 42006.9 1509.33  95
  -1   3  15 42375.8 1497.23  92
   1   3 -15 37325.6 1500.59  90
   1   3 -15 42405.6 1534.28  88
   1   3 -15 43465.6 1552.85  82
   1  -3 -15 40143.7 1519.37  82
   1   3 -15 44793.6 1545.61  33
   1   3 -15 43689.1 1547.34  35
   1  -3 -15 44543.8 1556.87  71
   1   3 -15 43867.9 1505.66  71
   1   3 -15 42029.2 1531.74  68
  -1   3  15 42664.6 1504.15  65
   1  -3 -15 45416.5 1565.37  62
   1   3 -15 47379.3 1536.59  62
   1  -3 -15 42306.8 1542.55  42
   1  -3 -14 91049.6 3070.75  26
   1   3 -14 84349.6 3070.59  24
  -1  -3  14 88989.3 3045.04  12
   1  -3 -14 91539.4 3070.75  21
   1  -3 -14 88490.3 2959.65  20
  -1  -3  14 91292.7 3055.57   2
   1   3 -14 89144.0 3039.56  22
   1  -3 -14 89835.4 2959.38  19
   1   3 -14 89340.8 2957.05  20
  -1  -3  14 83531.4 3070.81  11
  -1   3  14 87166.5 3065.16  16
  -1   3  14 89554.1 3059.01  18
   1  -3 -14 86850.6 3089.76  94
  -1   3  14 91957.0 3046.77  92
   1  -3 -14 89315.4 3076.45 102
   1   3 -14 78987.9 3051.33  90
   1   3 -14 86201.5 3090.80  82
   1  -3 -14 88350.7 3068.25  82
   1   3 -14 91477.0 3078.63  88
   1   3 -14 89398.5 3087.06  35
   1   3 -14 85011.6 3074.47  33
   1  -3 -14 92879.7 3097.38  71
   1   3 -14 91046.6 3045.61  71
   1   3 -14 89837.1 3080.75  68
  -1   3  14 88632.3 3049.66  65
   1  -3 -14 94943.3 3106.71  62
   1   3 -14 100763. 3078.03  62
   1  -3 -14 88506.9 3082.33  42
   1  -3 -13 62485.5 2077.90  26
   1   3 -13 60995.9 2074.11   4
  -1   3  13 58834.7 2070.52   2
   1   3 -13 60842.8 1973.31  20
   1   3 -13 58000.6 2046.23  22
   1  -3 -13 57604.3 1974.97  19
  -1   3  13 60978.9 2036.59   7
   1   3 -13 58913.4 2067.31   5
  -1  -3  13 62408.1 2087.43  11
   1  -3 -13 59289.1 2074.23  21
  -1   3  13 56180.1 2037.87   9
  -1   3  13 58737.4 2069.86  16
  -1   3  13 56849.6 2061.54  18
   1  -3 -13 59852.8 2063.24  12
  -1  -3  13 54753.9 2049.16  12
   1  -3 -13 57623.0 2093.18  94
   1  -3 -13 57822.6 2077.83 102
  -1   3  13 58693.1 2053.87  92
   1  -3 -13 58285.1 2092.09  86
   1   3 -13 56116.6 2067.72  90
   1  -3 -13 61587.8 2078.10  82
   1   3 -13 61248.4 2083.09  88
   1   3 -13 57969.6 2092.54  82
   1   3 -13 60562.5 2086.84  33
   1   3 -13 59334.6 2089.20  35
   1   3 -13 57726.6 2085.80  68
   1   3 -13 59967.9 2052.16  71
   1  -3 -13 58587.0 2095.14  71
  -1   3  13 58610.5 2058.54  65
   1  -3 -13 62831.5 2108.78  62
   1   3 -13 62603.4 2076.70  62
   1  -3 -13 56370.4 2080.83  42
   1  -3 -12 196164. 6667.24  26
  -1   3  12 199429. 6666.18   2
   1   3 -12 199783. 6665.34   4
  -1   3  12 195661. 6660.43  18
   1  -3 -12 201683. 6660.37  12
  -1   3  12 201720. 6643.41   9
   1  -3 -12 202504. 6576.42  19
   1   3 -12 189458. 6658.11   5
  -1   3  12 199124. 6662.95  16
   1   3 -12 196040. 6643.04  22
  -1  -3  12 211269. 6681.38  11
   1  -3 -12 191699. 6666.47  11
  -1  -3  12 196529. 6574.71  19
  -1   3  12 201587. 6638.01   7
  -1  -3  12 204718. 6653.67  12
   1  -3 -12 194841. 6688.06  94
   1  -3 -12 195953. 6671.69 102
  -1   3  12 196777. 6651.05  92
   1   3 -12 208292. 6676.14  88
   1  -3 -12 203102. 6670.05  82
   1  -3 -12 196259. 6686.15  86
   1   3 -12 179906. 6660.57  90
   1  -3 -12 186087. 6671.61  32
   1   3 -12 205085. 6685.98  35
   1   3 -12 203042. 6680.34  33
   1  -3 -12 196667. 6688.99  71
   1   3 -12 196635. 6683.27  68
   1  -3 -12 201242. 6697.20  62
   1   3 -12 207704. 6665.48  62
  -1   3  12 201082. 6656.21  65
   1  -3 -12 192550. 6674.81  42
   1  -3 -11 146877. 5119.75  22
   1   3 -11 144669. 5111.86   4
   1  -3 -11 147797. 5120.12  11
  -1  -3  11 146499. 5117.11   3
   1  -3 -11 149896. 5038.61  19
  -1   3  11 154391. 5102.10   9
  -1  -3  11 154990. 5110.73  12
  -1   3  11 153922. 5097.82   7
  -1  -3  11 154693. 5037.32  19
  -1   3  11 153617. 5116.23  18
   1  -3 -11 146899. 5113.39  12
  -1  -3  11 155268. 5130.59  11
   1   3 -11 150138. 5114.15   5
  -1   3  11 151664. 5114.29  16
  -1   3  11 152123. 5119.76   2
   1  -3 -11 151672. 5138.49  94
   1  -3 -11 146266. 5124.72 102
   1   3 -11 142216. 5120.57  88
   1  -3 -11 150238. 5137.59  86
   1   3 -11 141403. 5123.65  33
   1  -3 -11 146340. 5125.69  32
   1   3 -11 147732. 5137.16  68
   1  -3 -11 151685. 5139.71  71
  -1   3  11 147240. 5109.42  65
   1  -3 -11 155716. 5149.19  62
   1  -3 -11 148150. 5127.10  42
   1  -3 -10 3683.01 203.471  94
   1   3 -10 3457.56 197.112  33
   1  -3 -10 3586.98 196.674  32
  -1   3  10 3886.47 195.985  18
  -1   3  10 3916.64 196.019   2
  -1  -3  10 3820.95 193.860   3
  -1  -3  10 4025.33 202.685  11
   1  -3 -10 3651.05 193.581  11
  -1   3  10 3923.50 184.480   9
   1  -3 -10 3730.02 190.329  12
   1   3 -10 3981.82 194.264   5
  -1   3  10 4289.04 185.627   7
  -1  -3  10 3787.27 188.183  12
   1  -3 -10 3831.99 130.947  19
   1   3 -10 3619.96 188.477   4
  -1  -3  10 3895.89 129.785  19
  -1  -3  10 4238.18 203.963   8
   1  -3 -10 3734.77 213.358  62
   1  -3 -10 3764.76 194.254  22
   1  -3 -10 3366.50 203.335  71
   1   3 -10 3910.28 214.860  68
   1   3  -9 25228.1 897.233   4
  -1   3   9 25412.4 902.560   2
   1  -3  -9 24230.4 898.723  12
  -1  -3   9 24890.8 900.837   3
   1   3  -9 24759.0 844.946   7
   1   3  -9 24887.5 898.673   5
  -1   3   9 25122.2 900.348  18
  -1  -3   9 25254.6 907.124   8
  -1   3   9 24930.5 892.247   9
  -1   3   9 25334.0 892.006   7
  -1  -3   9 25316.6 836.680  19
  -1  -3   9 25714.8 909.573  11
   1  -3  -9 25228.7 837.628  19
  -1  -3   9 24098.9 895.263  12
   1  -3  -9 26370.1 908.368  11
   1  -3  -8 54966.1 1807.46  19
   1  -3  -8 54635.7 1866.18  12
  -1   3   8 54533.8 1865.39   2
  -1   3   8 53047.0 1857.16   7
  -1  -3   8 54785.5 1806.66  19
   1   3  -8 55356.6 1864.63   5
  -1   3   8 52732.6 1864.44   5
  -1  -3   8 54634.2 1871.99  11
  -1  -3   8 52642.1 1817.64  14
  -1  -3   8 52818.3 1864.25   3
  -1   3   8 51144.4 1863.31  18
   1   3  -8 52689.1 1859.70   4
   1  -3  -8 54627.2 1869.33   2
  -1   3   8 52340.4 1859.12   9
  -1  -3   8 56743.6 1873.58   8
  -1  -3   8 53095.5 1862.58  12
  -1  -3   7 604.047 70.2433   8
   1  -3  -7 567.662 66.2868   2
  -1   3   7 643.500 61.7241   7
  -1  -3   7 557.281 69.4052  11
   1  -3  -7 568.247 23.0972  19
  -1   3   7 628.139 68.6597  18
  -1  -3   7 610.316 65.8630  12
   1   3  -7 649.737 38.4806   9
  -1   3   7 570.085 61.2406   9
  -1   3   7 703.082 68.7098   2
  -1  -3   7 503.110 64.3728   3
  -1  -3   7 588.064 22.1404  19
  -1  -3   6 42071.0 1540.90   8
  -1   3   6 44620.1 1539.20   2
  -1  -3   6 43645.5 1544.39  11
   1  -3  -6 46006.0 1543.10   2
  -1   3   6 44104.2 1538.73   7
   1   3  -6 45945.9 1511.71   9
  -1  -3   6 44460.7 1539.64   3
   1  -3  -6 44893.4 1541.56  17
  -1   3   6 43794.2 1537.29  17
  -1  -3   6 45113.2 1492.40  19
  -1  -3   6 45353.1 1541.66  12
  -1   3   6 46176.0 1542.45   9
   1  -3  -5 8111.82 310.309   2
   1  -3  -5 8141.62 308.058  17
  -1  -3   5 7646.27 305.312  10
   1  -3  -5 7052.39 307.529  18
   1  -3  -5 7963.30 266.714  19
  -1  -3   5 7669.33 307.057   3
  -1   3   5 7847.71 309.041   7
  -1  -3   5 7887.81 312.490  11
  -1  -3   5 8062.38 266.339  19
  -1   3   5 7863.56 304.365  17
  -1   3   5 8100.18 311.606   9
   1   3  -5 8107.72 288.056   9
   1  -3  -4 26387.0 960.110  18
   1  -3  -4 27595.8 952.118  17
   1   3  -4 27286.2 923.155  15
   1  -3  -4 26840.6 959.765  13
  -1  -3   4 27598.9 917.920  19
   1   3  -4 27949.8 959.075   3
   1   3  -4 27082.7 941.253   9
  -1  -3   4 27502.7 954.560  10
   1  -3  -4 26599.7 954.644   2
  -1   3   4 28169.4 950.792  17
  -1   3   4 26763.2 960.077   9
   1  -3  -4 28158.1 918.239  19
  -1   3   4 25819.0 957.785   7
  -1   3   3 71802.2 2647.66   7
   1   3  -3 77927.0 2644.80   3
  -1   3   3 77851.0 2623.37  16
   1   3  -3 79250.3 2636.64   9
   1  -3  -3 80362.9 2610.14  19
   1  -3  -3 79886.2 2651.55  18
  -1   3   3 80510.4 2651.85   9
   1  -3  -3 78470.0 2647.61   9
   1  -3  -3 78251.3 2643.17   2
   1  -3  -3 77541.3 2637.56  17
  -1  -3   3 81427.5 2639.65  16
  -1   3   3 78618.6 2650.60  15
  -1  -3   3 77554.2 2610.01  19
  -1  -3   3 78633.5 2644.04  10
  -1  -3   2 29154.4 1013.39  10
  -1  -3   2 29639.0 1007.40  16
  -1   3   2 27448.5 1015.86   7
  -1   3   2 29492.4 986.154  16
  -1   3   2 27669.7 1006.25   6
  -1  -3   2 28623.0 981.092  19
   1  -3  -2 30988.0 981.123  19
   1  -3  -2 29346.8 1009.09   2
   1  -3  -2 28877.7 1016.59   9
   1  -3  -2 29811.9 1003.88  17
  -1  -3   2 29750.0 1015.26   6
   1   3  -2 29090.8 1009.10   9
  -1   3   2 28320.1 999.318  10
   1   3  -2 30032.7 1013.11   3
  -1   3   2 28527.3 1019.24   9
  -1  -3   1 96864.6 3126.35  16
   1  -3  -1 93113.4 3123.73   2
   1  -3  -1 91876.5 3134.52   9
   1   3  -1 90534.5 3132.30  10
  -1  -3   1 93378.9 3131.43  10
  -1   3   1 89503.1 3114.20  10
   1   3  -1 96185.6 3126.60  16
   1   3  -1 93649.3 3099.17  20
  -1   3   1 88489.7 3121.67   6
   1  -3  -1 93818.9 3117.40  17
   1  -3  -1 94306.8 3099.00  19
  -1   3   1 90101.7 3136.15   9
  -1  -3   1 91939.1 3132.14   6
   1   3  -1 92291.7 3126.98   3
   1  -3   0 2934.18 94.5629  19
  -1  -3   0 2759.56 128.958   6
  -1   3   0 2580.90 130.501   9
   1  -3   0 2548.92 121.885  15
  -1   3   0 2581.70 114.312   6
   1  -3   0 2568.88 127.691   9
   1   3   0 2631.06 120.698  16
  -1   3   0 2604.93 108.452  10
  -1  -3   0 2714.55 128.028  10
  -1   3   0 2620.30 125.006  15
   1   3   0 2791.99 94.9115  20
  -1  -3   0 2613.82 121.063  16
  -1   3   0 2631.78 127.812   3
   1   3   0 2589.37 120.024   3
   1   3   0 2789.90 128.712  10
   1  -3   1 1472.63 64.7940  16
   1   3   1 1746.07 59.6439  20
   1  -3   1 1711.32 59.0408  20
   1  -3   1 1717.49 87.2229  15
  -1   3  -1 1750.54 89.6289   7
   1  -3   1 1682.41 79.3033   6
  -1  -3  -1 1794.67 94.8938   6
   1   3   1 1778.08 95.9492   6
   1  -3   1 1638.90 92.3791   9
   1  -3   1 1799.35 73.7341  10
   1   3   1 1570.85 87.8569  16
   1  -3   1 1798.01 59.0498  19
   1   3   1 1809.27 98.0906  10
   1   3   1 1699.66 84.9082   3
  -1  -3  -1 1673.24 88.4045  16
  -1   3  -1 1836.27 90.7727  15
   1   3   2 108.999 37.4133  10
  -1   3  -2 223.701 33.3682   7
   1  -3   2 107.043 22.6388  10
   1  -3   2 101.937 25.3983   6
   1   3   2 100.261 37.2263   6
  -1  -3  -2 102.119 43.3729   6
   1   3   2 67.0474 9.02471  20
   1  -3   2 257.754 40.6591   9
   1   3   2 165.145 38.6217  16
  -1  -3  -2 87.4541 40.0428  16
   1  -3   2 112.189 23.9588  16
  -1   3  -2 70.4740 28.4550   1
   1  -3   2 98.1101 7.25470  19
   1  -3   2 163.365 32.7865  15
  -1  -3  -3 35854.7 1311.48  13
  -1  -3  -3 37055.9 1314.18  18
   1  -3   3 38507.8 1302.13   6
   1  -3   3 38040.3 1320.03   9
  -1   3  -3 38956.2 1309.36   7
   1  -3   3 39139.5 1282.79  19
   1   3   3 39970.5 1326.18   6
   1  -3   3 38354.9 1282.76  20
  -1  -3  -3 37888.4 1330.14  17
   1   3   3 38668.4 1325.16  10
  -1   3  -3 40599.7 1314.26   1
   1  -3   3 40326.6 1304.36  10
  -1  -3  -3 37782.2 1323.96  16
  -1   3  -3 39818.6 1325.50   9
  -1   3  -3 37520.6 1303.30   5
   1  -3   3 38741.9 1312.77  15
  -1  -3  -4 6634.22 267.159  18
  -1  -3  -4 6719.22 283.662  17
  -1  -3  -4 7197.27 236.027  20
  -1   3  -4 7314.31 265.856   1
  -1  -3  -4 7159.05 268.581  13
   1  -3   4 7049.07 234.280  19
   1  -3   4 7167.63 277.843   3
   1   3   4 6913.74 278.986   6
  -1   3  -4 7161.64 277.233   9
   1   3   4 6572.97 277.618  10
   1  -3   4 6772.53 270.971   9
  -1   3  -4 7040.27 257.792   7
   1  -3   4 6676.21 264.344  15
  -1   3  -4 6403.79 258.074   5
  -1   3  -4 6951.83 277.413   3
  -1  -3  -5 87296.8 2788.97  20
   1  -3   5 81779.8 2786.89  19
   1  -3   5 80773.8 2827.11   9
  -1   3  -5 83896.3 2819.31   5
  -1   3  -5 87177.2 2837.54   3
   1  -3   5 82773.0 2835.22   3
   1   3   5 83507.8 2837.86   6
  -1  -3  -5 83664.6 2847.52  17
   1  -3   5 85761.5 2786.91  19
   1  -3   5 84302.9 2821.62  15
  -1   3  -5 85019.1 2808.48   7
  -1  -3  -6 21404.5 681.458  11
   1  -3   6 21089.2 692.013   8
   1  -3   6 19253.9 691.898  11
   1  -3   6 19027.9 634.269  19
  -1  -3  -6 21403.9 698.456   2
  -1  -3  -6 21925.0 637.203  20
   1  -3   6 20970.3 674.016  15
  -1  -3  -6 21182.7 707.289  17
   1  -3   6 21298.3 693.013   3
   1   3   6 21251.0 696.301   6
  -1   3  -6 21927.6 678.532   5
   1  -3   6 18850.8 634.251  19
   1  -3   6 21270.6 681.916   9
   1  -3   6 22130.9 692.527  14
   1  -3   6 20813.2 672.954  12
   1  -3   7 137166. 4642.37  11
   1   3   7 130040. 4640.42   4
   1   3   7 129636. 4637.39   6
  -1  -3  -7 131064. 4640.36   2
  -1  -3  -7 131923. 4624.54  11
  -1  -3  -7 127031. 4648.57  17
   1  -3   7 137449. 4624.38   9
  -1  -3  -7 140027. 4581.18  20
   1  -3   7 133221. 4635.65   3
   1  -3   7 138076. 4616.08  12
   1  -3   7 131428. 4629.54  14
   1  -3   7 138310. 4619.38  15
  -1  -3  -7 138660. 4580.46  19
   1  -3   7 149457. 4641.16   8
  -1  -3  -8 96185.8 3387.69  99
  -1  -3  -8 96307.0 3379.21  94
   1   3   8 101590. 3366.63   4
  -1  -3  -8 97541.0 3341.60  12
   1  -3   8 98469.7 3341.06   9
   1  -3   8 106233. 3367.72  11
   1   3   8 95282.3 3358.98   6
  -1  -3  -8 102561. 3295.43  20
  -1  -3  -8 103729. 3348.99  11
   1  -3   8 94944.7 3349.30  17
  -1  -3  -8 98524.6 3294.73  19
   1  -3   8 99485.6 3358.25   3
  -1  -3  -8 96319.2 3362.53   2
   1  -3   8 100716. 3332.54   2
   1  -3   8 98425.4 3331.10  12
   1  -3   8 89978.8 3350.57   8
   1  -3   8 93904.6 3346.45  14
  -1   3  -8 98812.7 3370.64  33
  -1  -3  -8 91997.7 3372.03  32
  -1   3  -8 99020.5 3381.06  35
  -1  -3  -8 96805.3 3386.80  58
  -1  -3  -8 87985.1 3377.56  62
  -1  -3  -8 99084.3 3376.08  47
  -1  -3  -8 100010. 3383.86  42
  -1   3  -9 214.681 62.8908  24
   1  -3   9 268.833 55.2395  16
   1  -3   9 300.568 54.0173   8
   1  -3   9 319.456 39.2107   2
   1  -3   9 288.186 48.9115  17
  -1  -3  -9 252.847 47.4979  12
  -1  -3  -9 301.827 52.6118  11
  -1  -3  -9 251.505 12.2729  19
  -1  -3  -9 203.152 53.5147   2
  -1  -3  -9 246.987 13.2956  20
   1  -3   9 343.522 57.7954   3
   1   3   9 314.446 56.1784   4
   1   3   9 322.391 55.8284   6
   1  -3   9 214.534 36.8130  12
   1  -3   9 301.334 42.7046   9
   1  -3   9 279.220 54.9032  11
  -1  -3  -9 242.463 68.1713  94
  -1  -3  -9 284.651 73.0694  99
  -1   3  -9 192.484 65.6184  90
  -1   3  -9 187.897 75.0251  35
  -1   3  -9 382.461 67.8998  33
  -1  -3  -9 370.821 71.0606  32
  -1  -3  -9 150.071 66.7102  58
  -1  -3  -9 167.055 66.3993  62
  -1  -3  -9 274.613 69.7050  42
  -1  -3  -9 262.360 77.6110  47
  -1  -3  -9 160.929 70.8413  53
  -1   3  -9 156.696 55.5378  42
  -1  -3 -10 60.6103 50.8370  22
  -1   3 -10 28.6794 53.2319  24
   1   3  10 77.5200 52.3297  16
  -1  -3 -10 44.5401 38.4723   8
   1  -3  10 110.156 32.4815   2
  -1  -3 -10 46.3025 35.5183  12
  -1  -3 -10 65.1253 41.2462  11
  -1  -3 -10 57.4200 7.53818  20
   1  -3  10 87.7433 42.7906  17
   1  -3  10 43.6272 39.3589   8
  -1  -3 -10 47.0773 7.04302  19
   1  -3  10 60.1218 30.1096   9
   1  -3  10 47.5063 41.8579  16
   1  -3  10 60.4884 29.3993  12
  -1  -3 -10 101.148 51.2242   2
   1  -3  10 25.1712 42.1087   3
   1   3  10 132.055 49.3137   6
   1  -3  10 60.4710 46.3071  11
  -1   3 -10 55.6664 57.6861  96
  -1  -3 -10 115.812 74.1179  99
  -1  -3 -10 48.0397 56.5423  94
  -1   3 -10 20.0601 65.2461  85
  -1   3 -10 24.5193 58.8551  90
  -1  -3 -10 45.8114 55.8960  86
  -1  -3 -10 84.3541 61.6107  32
  -1   3 -10 18.4417 52.5068  33
  -1   3 -10 95.5530 64.8024  35
  -1   3 -10 48.1325 50.7899  73
  -1  -3 -10 52.7843 65.2829  58
  -1  -3 -10 132.324 64.9220  62
  -1   3 -10 15.5487 46.9624  62
  -1  -3 -10 175.647 71.4230  53
  -1  -3 -10 91.6808 66.2014  42
  -1   3 -10 54.4956 56.5200  42
  -1  -3 -11 101785. 3313.13  26
  -1  -3 -11 93205.7 3323.60  22
  -1   3 -11 90061.8 3325.97  24
  -1  -3 -11 104623. 3311.65  11
  -1  -3 -11 98570.2 3233.73  19
   1  -3  11 97835.9 3318.78  17
   1  -3  11 91174.2 3268.97  12
  -1  -3 -11 94318.5 3324.08  21
   1   3  11 93570.8 3288.13   7
   1   3  11 100327. 3324.52   6
   1  -3  11 96583.8 3326.31  11
   1  -3  11 103282. 3290.82   2
  -1  -3 -11 98925.7 3302.01   8
   1   3  11 96230.5 3332.21  16
   1  -3  11 99307.1 3319.94   3
   1  -3  11 96248.5 3283.65   9
   1  -3  11 94181.0 3336.40  16
  -1  -3 -11 105126. 3338.56  14
  -1  -3 -11 96626.3 3288.99  12
  -1  -3 -11 96461.8 3350.76  94
  -1   3 -11 101098. 3327.89  96
  -1  -3 -11 101730. 3349.50  86
  -1   3 -11 89078.7 3336.03  85
  -1   3 -11 94144.3 3331.54  90
  -1  -3 -11 96117.8 3343.15  32
  -1   3 -11 103955. 3353.47  35
  -1   3 -11 95906.8 3337.34  33
  -1   3 -11 93858.2 3316.71  73
  -1  -3 -11 99604.2 3364.73  58
  -1   3 -11 93327.6 3319.79  62
  -1   3 -11 96145.0 3308.68  53
  -1  -3 -11 93270.5 3352.41  62
  -1   3 -11 92161.5 3300.11  47
  -1   3 -11 95074.2 3303.25  45
  -1   3 -11 96574.0 3335.56  42
  -1  -3 -11 104462. 3346.64  53
  -1  -3 -11 94644.5 3349.52  42
  -1  -3 -12 3874.25 217.981  22
  -1  -3 -12 4225.75 211.055  26
  -1   3 -12 3968.73 226.314  24
  -1  -3 -12 4512.52 227.933  21
  -1  -3 -12 4179.36 224.834  14
   1  -3  12 4178.72 228.919  16
   1   3  12 4134.37 228.162  16
  -1  -3 -12 4533.05 210.727  11
  -1  -3 -12 4012.28 138.444  19
   1  -3  12 3895.41 212.638  17
   1   3  12 4054.24 216.291   6
  -1  -3 -12 4111.10 187.790  12
   1  -3  12 4045.77 220.719  11
  -1  -3 -12 4310.81 202.865   8
  -1  -3 -12 4479.79 247.054  94
  -1   3 -12 4803.88 227.657  96
  -1  -3 -12 4359.97 210.326 102
  -1  -3 -12 4118.33 236.486  86
  -1   3 -12 3664.64 220.434  90
  -1   3 -12 4193.32 239.339  85
  -1   3 -12 4016.61 221.461  88
  -1   3 -12 4145.95 232.420  33
  -1   3 -12 4415.57 245.618  35
  -1   3 -12 3869.16 210.542  73
  -1  -3 -12 4094.92 254.617  58
  -1   3 -12 4268.99 208.878  53
  -1  -3 -12 4244.23 251.599  62
  -1   3 -12 4321.79 224.338  62
  -1  -3 -12 4745.50 244.780  53
  -1   3 -12 4400.14 205.883  45
  -1   3 -12 4250.49 233.382  42
  -1  -3 -12 4175.97 244.118  42
  -1   3 -12 4235.30 206.025  47
  -1  -3 -13 4166.85 221.821  26
  -1   3 -13 4544.46 244.669  24
  -1  -3 -13 3918.30 231.319  22
   1  -3  13 4273.90 231.023  17
   1  -3  13 4631.59 239.654  11
   1  -3  13 3976.73 238.534  16
   1   3  13 3998.27 226.595   6
  -1  -3 -13 4071.24 232.626  21
  -1  -3 -13 4244.84 235.542  14
  -1  -3 -13 4500.28 262.009  94
  -1   3 -13 4625.13 244.965  90
  -1   3 -13 4684.74 246.346  88
  -1  -3 -13 4367.64 256.494  86
  -1   3 -13 4146.02 246.149  85
  -1   3 -13 4412.77 250.605  33
  -1   3 -13 5255.42 272.148  35
  -1   3 -13 4443.51 226.053  73
  -1   3 -13 4507.12 222.385  53
  -1  -3 -13 4729.86 274.758  62
  -1  -3 -13 4564.80 274.763  58
  -1   3 -13 4497.28 240.020  62
  -1   3 -13 4792.67 225.486  47
  -1  -3 -13 4634.04 261.459  47
  -1   3 -13 4020.40 243.851  42
  -1  -3 -13 4911.07 258.927  53
  -1   3 -13 4505.94 217.121  45
  -1  -3 -13 4267.30 260.035  42
  -1   3 -14 43754.3 1461.37  24
  -1  -3 -14 39527.9 1443.74  22
  -1  -3 -14 38470.7 1440.97  21
  -1  -3 -14 37480.5 1434.78  14
  -1  -3 -14 41588.7 1481.47  94
  -1   3 -14 38054.0 1447.75  88
  -1   3 -14 40946.4 1443.26  90
  -1  -3 -14 41835.6 1475.67  86
  -1   3 -14 36877.7 1449.24  85
  -1   3 -14 38434.9 1460.50  33
  -1   3 -14 42528.2 1480.17  35
  -1   3 -14 37017.2 1429.72  71
  -1   3 -14 41621.2 1422.75  73
  -1  -3 -14 38624.5 1472.42  71
  -1  -3 -14 40437.9 1487.51  62
  -1   3 -14 41932.0 1448.82  62
  -1   3 -14 38876.8 1414.75  53
  -1  -3 -14 44309.2 1486.83  47
  -1  -3 -14 39566.6 1481.68  42
  -1   3 -14 40479.2 1419.81  47
  -1   3 -14 40199.2 1465.54  42
  -1  -3 -14 42304.7 1468.28  53
  -1   3 -15 284.130 82.6303  24
  -1  -3 -15 389.570 85.0714  22
  -1  -3 -15 204.014 72.0943  21
  -1  -3 -15 258.432 92.9618  94
  -1   3 -15 261.202 79.4687  88
  -1   3 -15 251.158 77.4363  90
  -1  -3 -15 237.256 78.8279  86
  -1   3 -15 214.554 78.8827  85
  -1   3 -15 205.921 82.9898  42
  -1   3 -15 291.475 93.0777  35
  -1   3 -15 293.300 89.4861  33
  -1   3 -15 304.525 73.7816  71
  -1  -3 -15 341.608 105.035  71
  -1  -3 -15 192.198 94.8758  62
  -1   3 -15 278.838 80.6618  62
  -1   3 -15 291.173 69.7382  47
  -1  -3 -15 135.507 93.0189  47
  -1  -3 -15 356.102 102.362  42
  -1   3 -15 241.593 61.0766  53
  -1  -3 -16 20838.9 834.815  22
  -1   3 -16 22163.4 845.634  24
  -1  -3 -16 22276.8 839.818  21
  -1  -3 -16 21232.0 873.553  94
  -1  -3 -16 21019.8 865.878  86
  -1   3 -16 20352.5 839.076  85
  -1   3 -16 20769.9 845.674  88
  -1   3 -16 20440.8 815.787  90
  -1   3 -16 20730.7 856.994  33
  -1   3 -16 20786.4 827.025  71
  -1  -3 -16 20149.3 864.464  71
  -1  -3 -16 21792.4 884.001  62
  -1   3 -16 21837.7 842.947  62
  -1   3 -16 21581.9 861.303  42
  -1  -3 -16 24021.7 885.421  47
  -1  -3 -16 22375.5 888.238  42
  -1   3 -17 7072.30 358.070  24
  -1  -3 -17 7003.62 353.904  22
  -1  -3 -17 6733.80 347.416  21
   1   3  17 6970.96 334.223  91
  -1  -3 -17 6573.23 379.141  94
  -1   3 -17 6359.96 345.570  85
  -1  -3 -17 6654.98 375.164  86
  -1   3 -17 6803.57 366.610  88
  -1   3 -17 6725.18 370.131  33
  -1  -3 -17 7363.17 390.536  33
  -1  -3 -17 6854.96 385.349  71
  -1   3 -17 7008.01 347.778  71
  -1  -3 -17 7085.20 398.799  62
  -1   3 -17 7645.63 365.346  62
  -1   3 -17 6694.44 369.615  42
  -1  -3 -17 7764.77 396.868  47
  -1  -3 -17 7175.66 395.242  42
  -1   3 -18 1867.35 169.378  24
  -1  -3 -18 2040.74 169.426  22
  -1  -3 -18 1813.91 151.625  24
  -1  -3 -18 2046.73 168.937  21
   1   3  18 2227.02 166.060  92
  -1  -3 -18 2159.28 204.038  94
  -1   3 -18 2351.24 192.740  88
  -1  -3 -18 1998.30 189.890  86
  -1   3 -18 1800.71 161.222  85
  -1   3 -18 1795.99 182.415  42
  -1  -3 -18 1845.92 191.741  33
  -1   3 -18 1691.70 179.541  33
  -1   3 -18 2124.82 170.001  36
  -1   3 -18 2070.39 164.544  71
  -1  -3 -18 1913.54 209.558  62
  -1   3 -18 2141.45 176.395  62
  -1  -3 -18 2111.82 205.417  42
  -1  -3 -18 2356.79 218.091  47
  -1  -3 -19 17640.4 692.421  22
  -1   3 -19 17254.4 692.176  24
  -1  -3 -19 16759.8 682.632  21
  -1  -3 -19 15498.8 722.660  94
  -1   3 -19 15248.4 697.134  88
  -1   3 -19 16178.4 671.332  85
  -1   3 -19 15736.3 708.455  33
  -1  -3 -19 16384.7 727.521  33
  -1   3 -19 15842.1 671.254  36
  -1   3 -19 16436.0 674.619  71
  -1   3 -19 17102.5 694.109  62
  -1  -3 -19 16050.2 734.497  62
   1   3  19 16126.6 667.045  65
  -1   3 -19 17471.4 727.267  42
  -1  -3 -19 16968.8 743.906  42
  -1   3 -20 515.419 102.621  24
  -1  -3 -20 569.019 96.0110  22
   1   3  20 596.419 112.155  95
  -1   3 -20 581.944 112.817  88
  -1   3 -20 539.379 93.7252  85
  -1  -3 -20 795.625 139.088  88
  -1   3 -20 591.595 118.780  42
  -1   3 -20 539.516 119.811  33
  -1  -3 -20 911.720 145.130  33
  -1   3 -20 390.674 89.9612  36
  -1   3 -20 623.009 100.843  71
   1   3  20 644.286 102.729  65
  -1   3 -20 722.988 116.218  62
  -1  -3 -20 796.167 148.759  62
  -1  -3 -20 555.232 141.029  42
  -1  -3 -21 9242.48 422.013  22
  -1   3 -21 8614.09 414.935  24
   1   3  21 8722.53 410.220  95
  -1  -3 -21 8992.43 472.698  88
  -1   3 -21 9533.61 458.938  88
  -1  -3 -21 9594.70 474.899  33
  -1   3 -21 8196.98 398.709  37
  -1   3 -21 8893.41 451.532  33
  -1  -3 -21 9720.41 485.262  62
  -1   3 -21 8917.23 454.397  42
  -1  -3 -21 9045.80 474.420  42
  -1  -3 -22 40266.9 1396.61  22
  -1   3 -22 35822.1 1379.20  24
   1   3  22 36769.3 1376.50  95
  -1   3 -22 39788.6 1440.03  88
  -1  -3 -22 38992.2 1462.04  88
  -1   3 -22 38770.4 1434.07  33
  -1  -3 -22 37628.7 1453.56  33
   1   3  22 36924.2 1390.47  70
  -1  -3 -22 41250.1 1469.11  62
  -1   3 -22 38226.0 1434.88  42
  -1  -3 -22 39031.3 1462.25  42
  -1  -3 -23 5470.27 326.408  42
  -1   3 -23 5254.97 301.381  42
   1   3  23 4672.09 269.947  47
  -1  -3 -23 4893.40 315.477  88
  -1   3 -23 5181.64 298.348  33
  -1  -3 -23 5485.28 320.283  33
   1   3  23 5047.46 266.885  70
  -1  -3 -23 5398.98 321.646  62
  -1  -3 -23 4865.71 258.142  22
  -1   3 -23 5529.05 278.679  28
   1   3  24 165.712 69.4611  47
  -1  -3 -24 476.792 107.814  88
  -1   3 -24 342.728 87.5813  42
  -1  -3 -24 403.549 104.955  33
  -1  -3 -24 359.139 103.494  42
   1   3  24 273.453 80.0962  39
  -1   3 -24 212.449 79.7585  33
   1   3  24 394.933 71.9554  70
  -1   3 -24 256.301 75.3323  64
  -1   3 -24 274.675 67.7736  28
  -1  -3 -25 9070.37 393.140  42
  -1  -3 -25 9174.45 399.643  88
   1   3  25 8256.07 352.925  80
  -1   3 -25 8694.48 366.353  33
   1   3  25 7979.14 339.306  39
  -1  -3 -25 8879.04 385.373  33
  -1   3 -25 6521.91 346.531  42
  -1   3 -25 7815.39 335.537  64
  -1   3 -25 7427.69 324.543  28
   1   3  26 13770.2 534.605  77
  -1  -3 -26 15562.8 568.811  33
   1   3  26 13850.2 521.208  39
  -1   3 -26 14306.0 545.482  33
   1   3  26 14191.3 535.305  80
  -1  -3 -26 16127.2 586.961  88
   1   3  26 14492.9 540.848  51
  -1  -3 -26 14906.8 574.859  42
  -1   4  28 2550.18 152.063  78
  -1   4  28 2359.54 139.348  80
   1  -4 -28 2690.11 166.095  33
   1   4 -28 2501.25 155.842  33
  -1   4  28 2157.64 138.738  77
  -1   4  28 2228.11 146.900  67
  -1   4  28 2483.17 144.609  75
   1   4 -28 2360.16 147.538  64
   1  -4 -28 2168.14 150.276  42
  -1   4  28 2393.94 143.638  51
   1  -4 -27 6052.00 272.126  22
  -1  -4  27 5705.32 267.891 100
  -1   4  27 6239.32 287.217  80
  -1  -4  27 6588.73 287.469  89
   1  -4 -27 6527.77 315.946  33
  -1   4  27 6019.68 271.526  39
  -1   4  27 6014.12 293.954  67
  -1   4  27 6152.47 287.817  77
   1   4 -27 5789.13 272.401  24
   1   4 -27 6300.54 284.180  28
   1  -4 -27 6514.53 310.340  42
  -1   4  27 5796.70 283.330  51
   1  -4 -26 3476.21 202.439  22
  -1  -4  26 3437.16 198.499 100
  -1   4  26 3349.19 209.333  80
   1   4 -26 3275.83 194.106  36
   1  -4 -26 3606.40 238.604  33
   1   4 -26 2859.99 210.848  42
  -1   4  26 3329.10 199.352  39
  -1   4  26 3511.92 212.921  77
  -1   4  26 3353.51 208.163  51
   1  -4 -26 3641.59 229.846  42
  -1   4  26 3370.91 194.347  47
   1   4 -26 3525.69 210.785  28
   1   4 -26 3306.24 202.198  24
  -1   4  25 539.078 104.768  51
  -1   4  25 465.127 91.6834  47
  -1  -4  25 700.179 89.1476  48
   1  -4 -25 648.305 117.564  88
  -1   4  25 470.216 98.2773  80
   1   4 -25 695.182 103.328  36
   1   4 -25 610.911 112.601  42
   1  -4 -25 735.654 128.096  42
   1  -4 -25 696.209 127.944  33
  -1   4  25 678.530 103.072  39
  -1   4  25 534.986 103.522  77
  -1   4  25 695.757 93.0496  70
   1  -4 -25 633.202 100.623  22
   1   4 -25 669.196 104.366  28
   1  -4 -25 521.429 87.9325  24
   1   4 -25 696.045 101.184  24
   1   4 -24 7144.82 331.134  85
  -1   4  24 6722.28 353.416  80
   1  -4 -24 6548.71 374.466  88
  -1   4  24 6381.35 337.522  39
   1  -4 -24 7052.66 386.732  33
   1   4 -24 6563.50 345.583  36
   1   4 -24 6804.91 370.779  42
  -1   4  24 6892.83 355.869  77
  -1   4  24 6346.29 326.015  70
  -1   4  24 6685.23 341.881  47
   1  -4 -24 6880.79 377.183  42
   1   4 -24 6910.93 355.681  28
   1  -4 -24 6206.09 330.231  24
   1   4 -24 6351.00 348.698  24
   1  -4 -24 6838.73 351.169  22
   1  -4 -23 43889.7 1626.46  88
  -1   4  23 42837.2 1590.99  80
   1   4 -23 43447.7 1572.95  85
  -1   4  23 43471.0 1579.30  39
   1  -4 -23 44110.9 1632.97  33
  -1   4  23 42647.5 1566.29  70
  -1   4  23 43273.8 1576.74  47
  -1  -4  23 40916.0 1540.64  50
   1  -4 -23 42300.5 1620.28  42
   1   4 -23 45970.9 1604.02  24
   1  -4 -23 44433.2 1593.62  22
   1   4 -23 42613.2 1589.51  28
   1   4 -22 626.369 122.800  24
   1   4 -22 667.477 116.316  28
   1  -4 -22 749.276 124.468  22
  -1   4  22 441.134 93.1964  95
   1   4 -22 587.490 110.474  85
   1  -4 -22 594.084 136.186  88
   1  -4 -22 696.641 144.373  86
  -1   4  22 714.616 121.375  39
   1   4 -22 679.412 136.954  35
   1  -4 -22 503.744 134.907  33
  -1   4  22 615.881 113.328  70
   1  -4 -22 689.575 138.025  62
  -1   4  22 397.655 111.234  47
   1  -4 -22 450.263 128.570  42
   1   4 -21 3419.54 250.679  24
   1  -4 -21 3429.48 243.633  22
  -1   4  21 3337.71 219.665  95
   1   4 -21 3293.12 237.082  85
   1  -4 -21 3852.26 285.666  86
   1  -4 -21 3050.73 251.016  88
  -1   4  21 3488.31 240.974  39
   1   4 -21 3217.85 249.969  35
   1  -4 -21 3436.75 269.043  33
[truncated: 6,588,749 more chars]
