# Supplementary material for: Tautomerism troubles: proton transfer modifies the stereochemical assignments in diastereoisomeric structures of spiro­cyclic 5-methyl-2H-imidazol-4-amine dimers
Source: Acta Crystallogr E Crystallogr Commun. 2021 Nov 18;77(Pt 12):1311–5. doi: 10.1107/S205698902100668X (PMC8647748; doi:10.1107/S205698902100668X)
Supplement: Supplementary file 2 [file e-77-01311-1sup2.hkl]

data_1                                                                          
_shelx_title ' 2020ncs0160_100k_a.res in P2(1)/n'                               
_shelx_refln_list_code          4                                               
_shelx_F_calc_maximum      357.37                                               
_exptl_crystal_F_000      1512.00                                               
_reflns_d_resolution_high  0.8300                                               
                                                                                
loop_                                                                           
 _space_group_symop_operation_xyz                                               
 'x, y, z'                                                                      
 '-x+1/2, y+1/2, -z+1/2'                                                        
 '-x, -y, -z'                                                                   
 'x-1/2, -y-1/2, z-1/2'                                                         
                                                                                
_cell_length_a    13.1930                                                       
_cell_length_b    17.6001                                                       
_cell_length_c    15.2535                                                       
_cell_angle_alpha  90.000                                                       
_cell_angle_beta  104.402                                                       
_cell_angle_gamma  90.000                                                       
                                                                                
_shelx_F_squared_multiplier     1.000                                           
                                                                                
loop_                                                                           
 _refln_index_h                                                                 
 _refln_index_k                                                                 
 _refln_index_l                                                                 
 _refln_F_squared_calc                                                          
 _refln_F_squared_meas                                                          
 _refln_F_squared_sigma                                                         
 _refln_observed_status                                                         
   2   0   0      10352.23      10563.80        85.60 o                         
   4   0   0      19556.89      18893.52       157.07 o                         
   6   0   0       5319.09       5749.53        32.23 o                         
   8   0   0       2860.15       2951.10        25.37 o                         
  10   0   0        403.14        376.96         7.62 o                         
  12   0   0       1228.49       1304.00        16.91 o                         
  14   0   0       4984.48       4941.43        50.87 o                         
   1   1   0       4755.70       4534.34        28.09 o                         
   2   1   0       7867.96       7689.76        38.07 o                         
   3   1   0      22134.31      21493.53       102.09 o                         
   4   1   0      28172.30      27993.29       140.86 o                         
   5   1   0       5653.53       5660.40        33.68 o                         
   6   1   0        490.63        409.91         3.20 o                         
   7   1   0       8790.40       8674.53        41.09 o                         
   8   1   0      13646.85      13763.55        80.95 o                         
   9   1   0        965.96       1046.38         8.22 o                         
  10   1   0        163.98        170.84         3.28 o                         
  11   1   0       6854.60       6938.80        40.67 o                         
  12   1   0       1660.03       1724.60        13.39 o                         
  13   1   0         41.50         31.75         1.97 o                         
  14   1   0        272.75        260.69         3.90 o                         
  15   1   0          0.46          2.92         1.23 o                         
   0   2   0       1694.67       1626.91        17.54 o                         
   1   2   0       1938.79       1953.64        13.98 o                         
   2   2   0       4519.58       4474.69        26.80 o                         
   3   2   0      19460.82      19008.13       113.92 o                         
   4   2   0       9128.38       9098.09        54.56 o                         
   5   2   0        903.44        908.72         6.86 o                         
   6   2   0        582.98        711.95         4.11 o                         
   7   2   0        376.22        417.51         3.54 o                         
   8   2   0        539.71        612.93         8.18 o                         
   9   2   0       1707.19       1830.59        12.43 o                         
  10   2   0        191.63        207.51         3.56 o                         
  11   2   0       2171.92       2288.60        16.95 o                         
  12   2   0        657.88        638.80         6.78 o                         
  13   2   0         59.24         80.76         2.71 o                         
  14   2   0        240.70        257.83         3.98 o                         
  15   2   0       3521.45       3327.05        44.26 o                         
   1   3   0       5499.76       5330.60        26.64 o                         
   2   3   0         23.34         29.92         0.89 o                         
   3   3   0       8060.98       7644.41        38.29 o                         
   4   3   0        227.87        284.36         2.90 o                         
   5   3   0        939.14        740.65         4.91 o                         
   6   3   0       2401.84       2481.50        13.00 o                         
   7   3   0      13142.39      11974.80        46.91 o                         
   8   3   0        327.13        352.27         3.56 o                         
   9   3   0        164.32        164.94         2.98 o                         
  10   3   0         34.14         48.96         2.02 o                         
  11   3   0       4694.36       4664.87        27.06 o                         
  12   3   0        252.20        258.79         4.38 o                         
  13   3   0         31.77         35.79         2.14 o                         
  14   3   0        596.43        601.41         6.45 o                         
  15   3   0         34.27         33.58         1.92 o                         
   0   4   0       9174.35       8766.76       105.34 o                         
   1   4   0       7665.41       7647.13        44.74 o                         
   2   4   0       4591.07       4660.14        25.13 o                         
   3   4   0      44881.17      43042.06       237.60 o                         
   4   4   0       6380.39       6493.82        38.33 o                         
   5   4   0        629.30        596.49         3.63 o                         
   6   4   0       2659.10       2970.57        12.19 o                         
   7   4   0         49.36         71.47         1.31 o                         
   8   4   0       4062.41       4194.18        20.72 o                         
   9   4   0         56.52         59.55         2.40 o                         
  10   4   0       1741.30       1644.15        12.46 o                         
  11   4   0       5406.85       5416.38        33.35 o                         
  12   4   0        493.73        502.19         7.90 o                         
  13   4   0        360.02        359.08         5.13 o                         
  14   4   0       2939.83       2922.75        18.29 o                         
  15   4   0       2983.01       2984.34        37.18 o                         
   1   5   0       1560.59       1609.67         9.68 o                         
   2   5   0       1680.14       1781.51        11.28 o                         
   3   5   0        310.52        307.30         2.61 o                         
   4   5   0      12618.76      11906.42        58.53 o                         
   5   5   0        304.37        351.37         2.86 o                         
   6   5   0      10878.65      10826.11        42.33 o                         
   7   5   0       1162.58       1105.50         6.10 o                         
   8   5   0       8205.84       8010.92        41.12 o                         
   9   5   0       1181.90       1186.38         8.57 o                         
  10   5   0      11378.35      11371.26        63.58 o                         
  11   5   0       1519.85       1662.46        13.34 o                         
  12   5   0         33.00         50.63         2.51 o                         
  13   5   0         44.82         49.65         2.15 o                         
  14   5   0        830.30        766.07         7.38 o                         
   0   6   0      37607.55      36672.43       433.05 o                         
   1   6   0        262.38        282.57         3.53 o                         
   2   6   0        786.40        831.56         4.93 o                         
   3   6   0       3407.85       3315.30        18.68 o                         
   4   6   0      14962.82      15280.75        64.98 o                         
   5   6   0       2150.99       2353.84        10.97 o                         
   6   6   0       3242.86       3545.05        16.77 o                         
   7   6   0        125.43        133.64         1.94 o                         
   8   6   0        137.89        135.14         2.18 o                         
   9   6   0        924.48        938.59         7.79 o                         
  10   6   0       7561.56       7471.69        40.66 o                         
  11   6   0        335.92        357.68         5.74 o                         
  12   6   0       4564.33       4624.87        28.76 o                         
  13   6   0         57.47         70.87         2.46 o                         
  14   6   0       1663.54       1618.53        20.18 o                         
   1   7   0         19.64         25.85         2.44 o                         
   2   7   0       4123.77       4072.89        29.63 o                         
   3   7   0        566.19        424.25         2.64 o                         
   4   7   0       8262.89       7994.54        35.45 o                         
   5   7   0       2619.34       2446.22        14.78 o                         
   6   7   0       1563.28       1502.03         7.53 o                         
   7   7   0      13656.19      13779.89        66.25 o                         
   8   7   0      10841.55      10794.25        50.66 o                         
   9   7   0        317.69        333.98         4.30 o                         
  10   7   0        284.28        203.54         3.82 o                         
  11   7   0       1475.90       1500.54        12.65 o                         
  12   7   0        209.57        193.16         3.59 o                         
  13   7   0       1131.67       1150.58        10.78 o                         
  14   7   0         99.96        114.36         3.60 o                         
   0   8   0       1185.51       1282.27        11.91 o                         
   1   8   0      23194.42      23374.21       115.26 o                         
   2   8   0       6719.90       7248.28        38.66 o                         
   3   8   0      12287.26      12392.99        59.67 o                         
   4   8   0       2018.42       2281.36        13.61 o                         
   5   8   0         78.44         85.45         1.69 o                         
   6   8   0        566.60        597.87         4.36 o                         
   7   8   0          1.19         16.17         2.97 o                         
   8   8   0        362.95        381.85         4.18 o                         
   9   8   0        465.75        531.66         5.12 o                         
  10   8   0          6.24         13.90         1.70 o                         
  11   8   0       6354.69       6462.24        49.08 o                         
  12   8   0       1125.59       1097.00         9.47 o                         
  13   8   0        180.13        171.16         3.45 o                         
  14   8   0        711.52        727.61        12.13 o                         
   1   9   0        255.40        284.91         2.88 o                         
   2   9   0       4768.06       4758.94        27.18 o                         
   3   9   0       3120.29       2927.23        15.29 o                         
   4   9   0       2821.95       2815.75        15.73 o                         
   5   9   0       1573.02       1525.64        11.33 o                         
   6   9   0       1179.19       1067.35         8.93 o                         
   7   9   0      12356.16      12045.59        74.59 o                         
   8   9   0       8227.30       8039.21        46.17 o                         
   9   9   0        253.81        283.29         3.83 o                         
  10   9   0        352.73        372.87         4.71 o                         
  11   9   0       2122.64       2264.18        16.15 o                         
  12   9   0         29.15         20.42         1.94 o                         
  13   9   0         10.51          5.58         1.45 o                         
   0  10   0      46098.89      46548.46       261.92 o                         
   1  10   0      10216.12      10648.73        45.25 o                         
   2  10   0        251.70        225.03         2.48 o                         
   3  10   0        253.45        246.48         3.02 o                         
   4  10   0       9207.26       9153.74        47.12 o                         
   5  10   0       3631.47       3599.31        30.55 o                         
   6  10   0       1223.45       1208.37         8.59 o                         
   7  10   0        801.41        794.14         6.71 o                         
   8  10   0        460.37        426.89         5.34 o                         
   9  10   0         81.24         50.29         2.22 o                         
  10  10   0         73.55         76.53         2.54 o                         
  11  10   0       1191.10       1210.48        10.69 o                         
  12  10   0        629.31        640.75         7.67 o                         
  13  10   0        285.87        277.66         4.21 o                         
   1  11   0        661.73        623.77         4.59 o                         
   2  11   0         11.06         38.60         1.27 o                         
   3  11   0         31.44         36.21         1.53 o                         
   4  11   0       6798.73       6544.93        37.66 o                         
   5  11   0         20.15         25.28         1.69 o                         
   6  11   0        378.91        352.84         4.93 o                         
   7  11   0        713.20        730.57         6.75 o                         
   8  11   0       4023.22       4020.71        24.22 o                         
   9  11   0       1341.24       1470.16        11.62 o                         
  10  11   0       3225.73       3140.70        21.74 o                         
  11  11   0         68.03         63.88         2.49 o                         
  12  11   0        849.25        802.16         8.90 o                         
  13  11   0        755.69        717.85         9.00 o                         
   0  12   0       1685.65       1569.60        18.48 o                         
   1  12   0        980.47        964.67         6.94 o                         
   2  12   0       2162.87       2209.90        14.82 o                         
   3  12   0       5156.92       5173.36        30.60 o                         
   4  12   0      10494.82      10792.04        54.79 o                         
   5  12   0       1631.61       1742.05        12.37 o                         
   6  12   0          7.43         11.52         1.74 o                         
   7  12   0        189.75        196.78         3.99 o                         
   8  12   0        129.89        134.47         3.21 o                         
   9  12   0       2306.88       2378.96        17.05 o                         
  10  12   0       1968.28       2013.93        17.88 o                         
  11  12   0        347.97        356.84         5.21 o                         
  12  12   0         90.78        101.71         3.12 o                         
   1  13   0       2604.67       2642.35        18.07 o                         
   2  13   0       3620.16       3833.36        21.68 o                         
   3  13   0         39.90         50.72         2.02 o                         
   4  13   0         36.03         51.49         2.32 o                         
   5  13   0       3372.66       3514.82        22.13 o                         
   6  13   0        669.92        685.11         7.10 o                         
   7  13   0       9791.14       9872.33        60.49 o                         
   8  13   0       2228.57       2195.60        15.51 o                         
   9  13   0         10.78         15.47         1.75 o                         
  10  13   0         14.89          6.45         1.68 o                         
  11  13   0       2376.66       2399.81        31.14 o                         
  12  13   0        434.11        439.71         6.19 o                         
   0  14   0        994.25        987.32        12.70 o                         
   1  14   0      13387.74      13742.84        78.04 o                         
   2  14   0         21.87         37.38         2.42 o                         
   3  14   0       6124.35       6377.66        36.16 o                         
   4  14   0        508.81        530.45         5.96 o                         
   5  14   0       3362.41       3504.66        22.06 o                         
   6  14   0          8.76         15.03         1.77 o                         
   7  14   0        110.81        117.01         3.24 o                         
   8  14   0       1137.27       1110.09        10.01 o                         
   9  14   0        245.91        235.80         3.83 o                         
  10  14   0        242.28        232.37         3.65 o                         
  11  14   0       2038.19       1903.71        44.83 o                         
   1  15   0          4.65          9.48         1.55 o                         
   2  15   0        448.25        459.95         5.65 o                         
   3  15   0        810.07        839.93         8.45 o                         
   4  15   0        657.62        704.70         7.86 o                         
   5  15   0        766.27        717.63         7.98 o                         
   6  15   0        789.10        817.01         7.89 o                         
   7  15   0       3398.73       3408.15        27.88 o                         
   8  15   0       1147.62       1134.12         9.79 o                         
   9  15   0        488.36        498.39         6.27 o                         
  10  15   0       1959.59       1994.15        18.78 o                         
   0  16   0       9274.87       9440.03        84.94 o                         
   1  16   0       2120.91       2155.68        19.18 o                         
   2  16   0         36.58         69.72         2.74 o                         
   3  16   0        129.48        118.20         3.01 o                         
   4  16   0         72.68         94.05         3.48 o                         
   5  16   0       3329.88       3360.93        22.83 o                         
   6  16   0        834.28        783.31         8.26 o                         
   7  16   0         39.49         40.78         2.39 o                         
   8  16   0        270.52        262.41         4.81 o                         
   9  16   0        702.87        696.13         9.29 o                         
  10  16   0       2140.61       2097.25        21.80 o                         
   1  17   0       2906.32       2985.56        44.91 o                         
   2  17   0         53.55         69.28         3.28 o                         
   3  17   0         48.76         49.21         2.99 o                         
   4  17   0       2932.05       2943.89        24.49 o                         
   5  17   0        535.19        526.29         6.77 o                         
   6  17   0       2877.44       2769.26        20.54 o                         
   7  17   0        430.73        423.60         5.77 o                         
   8  17   0       2444.71       2235.67        47.25 o                         
   9  17   0       2752.43       2575.15        23.39 o                         
   0  18   0         50.19         38.01         3.27 o                         
   1  18   0        457.32        454.96         7.18 o                         
   2  18   0         22.78         18.05         2.18 o                         
   3  18   0       3865.08       3800.52        43.90 o                         
   4  18   0       1133.42       1118.69        12.89 o                         
   5  18   0         22.26         20.68         1.98 o                         
   6  18   0       1754.74       1716.51        20.46 o                         
   7  18   0         23.38         23.96         1.61 o                         
   8  18   0        164.70        148.91         4.11 o                         
   1  19   0        109.54        135.07         4.03 o                         
   2  19   0       1588.23       1434.72        21.07 o                         
   3  19   0        695.35        644.37         9.93 o                         
   4  19   0          8.15          8.23         2.10 o                         
   5  19   0        108.62         97.94         3.08 o                         
   6  19   0          3.18          2.51         1.47 o                         
   0  20   0        818.39        849.59        42.83 o                         
   1  20   0       2745.16       2410.19        48.28 o                         
   2  20   0       2261.11       1924.68        27.83 o                         
   3  20   0        351.44        336.12         9.19 o                         
   4  20   0        264.73        239.99        11.00 o                         
   5  20   0        317.31        312.56         7.83 o                         
   1  21   0       1361.14       1006.94        53.82 o                         
   2  21   0        199.28        123.81         5.93 o                         
 -15   0   1       1103.44       1067.50        14.64 o                         
 -13   0   1       3480.24       3604.75        34.23 o                         
 -11   0   1       1804.25       1754.53        20.99 o                         
  -9   0   1        938.43        799.86        12.00 o                         
  -7   0   1      18602.01      19124.78       113.87 o                         
  -5   0   1         17.29         36.52         2.30 o                         
  -3   0   1         17.30         30.52         1.60 o                         
  -1   0   1       9334.31       9193.87        65.70 o                         
   1   0   1      10149.39      10203.42       141.47 o                         
   3   0   1      25327.00      23618.49       178.10 o                         
   5   0   1      40113.98      40040.38       377.89 o                         
   7   0   1       2920.40       2846.80        20.82 o                         
   9   0   1        232.94        207.30         5.01 o                         
  11   0   1       4760.77       4781.91        38.13 o                         
  13   0   1        260.43        302.61         6.75 o                         
  15   0   1       3197.69       3066.68       131.15 o                         
 -15   1   1        520.84        517.41         6.21 o                         
 -14   1   1          2.92          7.99         1.49 o                         
 -13   1   1          8.81         16.72         1.92 o                         
 -12   1   1         57.89         58.95         2.63 o                         
 -11   1   1        876.72        888.68         8.75 o                         
 -10   1   1         41.92         35.54         1.86 o                         
  -9   1   1        762.85        727.57         6.92 o                         
  -8   1   1        160.70        236.39         2.55 o                         
  -7   1   1      12782.17      12270.48        50.62 o                         
  -6   1   1      11154.41      11019.09        53.49 o                         
  -5   1   1         91.38        127.15         2.08 o                         
  -4   1   1       3639.79       3394.85        19.11 o                         
  -3   1   1      61713.25      58417.91       459.48 o                         
  -2   1   1       8404.18       8353.44        44.00 o                         
  -1   1   1       2270.77       2215.07        10.59 o                         
   0   1   1       1429.73       1449.59         7.98 o                         
   1   1   1       9162.28       8960.94        66.72 o                         
   2   1   1      11699.70      11824.56        62.63 o                         
   3   1   1       5652.86       5538.27        37.36 o                         
   4   1   1        272.84        238.92         3.41 o                         
   5   1   1       5471.96       5209.43        50.91 o                         
   6   1   1        478.45        471.98         3.84 o                         
   7   1   1       6671.55       6484.42        31.62 o                         
   8   1   1       5819.59       5886.61        32.67 o                         
   9   1   1       9750.30       9526.45        53.17 o                         
  10   1   1        489.83        496.54         5.72 o                         
  11   1   1       7501.55       7701.95        40.77 o                         
  12   1   1        431.57        450.52         5.47 o                         
  13   1   1        116.98        111.05         2.83 o                         
  14   1   1        280.55        277.76         4.11 o                         
  15   1   1        420.82        409.35        12.70 o                         
 -15   2   1        221.08        232.50         3.39 o                         
 -14   2   1       5971.32       6072.26        41.82 o                         
 -13   2   1        421.65        455.45         5.71 o                         
 -12   2   1       2520.41       2537.78        18.52 o                         
 -11   2   1       1410.17       1446.22        12.00 o                         
 -10   2   1      16013.30      16298.79        88.66 o                         
  -9   2   1       6326.81       6415.54        37.01 o                         
  -8   2   1        539.72        481.34         4.23 o                         
  -7   2   1        359.69        446.57         3.41 o                         
  -6   2   1       4794.92       4955.60        24.81 o                         
  -5   2   1       1803.94       1872.05        13.27 o                         
  -4   2   1       1249.82       1258.61        10.38 o                         
  -3   2   1       4295.42       4474.85        26.20 o                         
  -2   2   1      22393.04      21462.25       125.20 o                         
  -1   2   1      17557.09      17061.08        99.07 o                         
   0   2   1       6269.36       6389.28        36.08 o                         
   1   2   1      10763.84      10398.76        58.39 o                         
   2   2   1       3875.62       3770.01        20.34 o                         
   3   2   1      48208.98      46308.56       246.85 o                         
   4   2   1       6032.55       5470.59        32.19 o                         
   5   2   1       3337.00       3218.53        23.59 o                         
   6   2   1       1894.00       1993.35        10.27 o                         
   7   2   1         21.02         24.92         1.32 o                         
   8   2   1         35.84         45.66         2.36 o                         
   9   2   1          3.10          7.17         1.26 o                         
  10   2   1       1271.76       1361.86        10.86 o                         
  11   2   1       1702.81       1712.26        13.62 o                         
  12   2   1        552.30        558.08         6.71 o                         
  13   2   1         10.62         12.76         1.64 o                         
  14   2   1       1487.42       1518.32        12.56 o                         
  15   2   1       1257.13       1190.36        29.65 o                         
 -15   3   1        149.60        155.66         2.72 o                         
 -14   3   1       2334.26       2397.41        17.70 o                         
 -13   3   1        186.58        203.66         3.81 o                         
 -12   3   1         63.60         76.69         2.47 o                         
 -11   3   1          3.38          8.41         1.53 o                         
 -10   3   1       3219.54       3351.69        21.57 o                         
  -9   3   1         86.50         77.64         2.08 o                         
  -8   3   1       4603.37       4688.27        24.36 o                         
  -7   3   1       2655.34       2679.11        15.67 o                         
  -6   3   1      42628.27      42319.30       179.51 o                         
  -5   3   1        262.76        255.70         2.66 o                         
  -4   3   1      15560.29      14536.94        72.22 o                         
  -3   3   1      13882.58      13312.32        64.18 o                         
  -2   3   1       7763.16       7572.17        40.04 o                         
  -1   3   1       4319.60       4496.10        21.74 o                         
   0   3   1       2336.23       2362.89        11.68 o                         
   1   3   1      19999.54      20282.33       172.22 o                         
   2   3   1      43006.41      42605.26       201.92 o                         
   3   3   1       1065.78       1090.77         6.27 o                         
   4   3   1       6286.07       6228.78        32.79 o                         
   5   3   1       3362.79       3492.29        16.80 o                         
   6   3   1        163.32        134.59         1.46 o                         
   7   3   1       2321.94       2518.43        15.21 o                         
   8   3   1      25423.93      24849.77       121.40 o                         
   9   3   1          3.15          8.16         1.38 o                         
  10   3   1       1749.36       1754.33        13.12 o                         
  11   3   1        954.60       1002.35         9.22 o                         
  12   3   1       3610.32       3762.59        26.56 o                         
  13   3   1       1042.00       1043.20         8.54 o                         
  14   3   1        784.63        819.24         8.87 o                         
  15   3   1        514.60        473.91        15.81 o                         
 -15   4   1        151.95        165.42         3.39 o                         
 -14   4   1       2260.64       2381.64        16.82 o                         
 -13   4   1        933.21        931.91        10.26 o                         
 -12   4   1        160.94        172.72         3.42 o                         
 -11   4   1       3892.62       3869.28        25.07 o                         
 -10   4   1       6442.70       6526.94        37.03 o                         
  -9   4   1       1040.37       1124.57         8.03 o                         
  -8   4   1       2162.07       2260.78        13.58 o                         
  -7   4   1       1278.01       1104.02         6.43 o                         
  -6   4   1       5303.09       5428.41        20.37 o                         
  -5   4   1      10078.84      10526.87        43.94 o                         
  -4   4   1        520.31        613.15         4.37 o                         
  -3   4   1        535.60        558.16         3.92 o                         
  -2   4   1       2913.58       2807.23        13.82 o                         
  -1   4   1        376.82        334.75         2.57 o                         
   0   4   1      20256.92      19651.00       100.95 o                         
   1   4   1      35536.22      33968.03       176.47 o                         
   2   4   1      19779.24      19795.59       107.97 o                         
   3   4   1      27322.35      27504.50       155.28 o                         
   4   4   1       1103.66        886.20         5.62 o                         
   5   4   1       9935.08      10082.53        46.76 o                         
   6   4   1        155.07        175.46         1.91 o                         
   7   4   1       4385.11       4299.11        25.63 o                         
   8   4   1       2985.02       3018.39        16.48 o                         
   9   4   1        743.05        783.87         6.68 o                         
  10   4   1       1123.11       1143.47        10.31 o                         
  11   4   1       3841.07       3866.70        25.53 o                         
  12   4   1       2500.77       2583.11        18.56 o                         
  13   4   1         52.63         52.74         2.01 o                         
  14   4   1       1066.39       1114.03         9.24 o                         
 -15   5   1        262.55        216.06         4.65 o                         
 -14   5   1        299.18        327.69         4.39 o                         
 -13   5   1       1366.28       1341.74        12.38 o                         
 -12   5   1          4.80          8.78         1.89 o                         
 -11   5   1         24.99         45.96         2.54 o                         
 -10   5   1         33.58         38.03         1.92 o                         
  -9   5   1        983.82        989.83         6.91 o                         
  -8   5   1        642.27        607.52         4.75 o                         
  -7   5   1      22008.52      21268.89        91.31 o                         
  -6   5   1      10287.31      10643.85        39.10 o                         
  -5   5   1       1981.58       2280.26         9.92 o                         
  -4   5   1       4242.68       4454.21        22.72 o                         
  -3   5   1      42015.35      41236.10       196.38 o                         
  -2   5   1       3011.49       3118.41        15.04 o                         
  -1   5   1        853.69        858.04         4.85 o                         
   0   5   1       1236.01       1145.54        13.92 o                         
   1   5   1        594.91        533.67         4.95 o                         
   2   5   1         14.58         18.14         2.20 o                         
   3   5   1         16.09         29.01         1.53 o                         
   4   5   1        301.17        356.88         2.47 o                         
   5   5   1       1116.42        925.82         5.07 o                         
   6   5   1          1.29         13.33         0.74 o                         
   7   5   1       8153.49       8080.71        43.71 o                         
   8   5   1        422.93        441.71         4.53 o                         
   9   5   1       4385.22       4314.19        24.22 o                         
  10   5   1        249.23        263.04         4.39 o                         
  11   5   1      18432.79      18799.57       102.21 o                         
  12   5   1        166.45        174.75         3.40 o                         
  13   5   1       1232.24       1242.17        10.51 o                         
  14   5   1        182.20        197.07         4.05 o                         
 -14   6   1        973.03        958.40         9.06 o                         
 -13   6   1       2682.36       2601.39        18.13 o                         
 -12   6   1        242.63        262.48         4.84 o                         
 -11   6   1      10824.93      10838.79        69.16 o                         
 -10   6   1        862.45        836.54         7.75 o                         
  -9   6   1        605.18        630.84         5.59 o                         
  -8   6   1        760.76        758.71         5.89 o                         
  -7   6   1       5193.21       4981.67        22.87 o                         
  -6   6   1          6.96         24.81         1.20 o                         
  -5   6   1       2405.57       2800.24        11.82 o                         
  -4   6   1         90.36        137.77         1.46 o                         
  -3   6   1       3789.48       3910.57        20.46 o                         
  -2   6   1        929.84        927.67         5.98 o                         
  -1   6   1        240.41        283.63         3.72 o                         
   0   6   1       2380.39       2283.16        15.65 o                         
   1   6   1      29184.37      27833.55       157.86 o                         
   2   6   1       5042.11       5083.01        35.25 o                         
   3   6   1       6226.19       6057.00        34.09 o                         
   4   6   1       1732.80       1820.52        10.00 o                         
   5   6   1      16295.77      16006.99        64.36 o                         
   6   6   1       1793.36       1869.72         8.98 o                         
   7   6   1       4574.19       4480.92        21.83 o                         
   8   6   1        858.30        878.27         6.59 o                         
   9   6   1        394.08        391.28         4.83 o                         
  10   6   1        479.15        471.06         5.39 o                         
  11   6   1         47.51         74.71         2.55 o                         
  12   6   1        542.45        559.40         6.16 o                         
  13   6   1        111.83        127.00         2.92 o                         
  14   6   1         92.18         77.10         2.24 o                         
 -14   7   1        697.05        692.84         8.48 o                         
 -13   7   1         94.72         98.27         2.74 o                         
 -12   7   1        204.23        204.83         3.95 o                         
 -11   7   1         42.52         36.03         2.27 o                         
 -10   7   1       5963.86       6088.97        33.99 o                         
  -9   7   1         20.85         33.12         1.69 o                         
  -8   7   1          2.04          7.57         1.20 o                         
  -7   7   1       7601.85       7802.56        38.10 o                         
  -6   7   1      11380.30      11341.42        44.32 o                         
  -5   7   1        622.40        670.74         3.79 o                         
  -4   7   1      11916.01      11910.88        50.36 o                         
  -3   7   1      19738.65      19500.47        76.65 o                         
  -2   7   1        136.67        109.28         1.38 o                         
  -1   7   1        542.16        674.02         6.66 o                         
   0   7   1       5174.48       5113.47        33.13 o                         
   1   7   1       4967.74       5168.48        42.63 o                         
   2   7   1        112.15         91.10         1.34 o                         
   3   7   1       6666.28       7157.82        34.27 o                         
   4   7   1       1431.33       1320.95         8.82 o                         
   5   7   1        130.05        189.95         1.72 o                         
   6   7   1        732.41        857.23         5.23 o                         
   7   7   1       2905.95       2701.18        14.65 o                         
   8   7   1       6975.51       6792.62        38.80 o                         
   9   7   1        800.06        820.12         7.63 o                         
  10   7   1        233.75        204.23         3.48 o                         
  11   7   1        313.79        263.78         4.27 o                         
  12   7   1       2429.15       2358.06        16.01 o                         
  13   7   1         72.89         86.28         2.52 o                         
  14   7   1       1181.03       1111.99        14.73 o                         
 -14   8   1       6030.07       6042.21        56.83 o                         
 -13   8   1          5.65         10.30         1.73 o                         
 -12   8   1          5.53          9.94         1.71 o                         
 -11   8   1         97.12         88.56         2.46 o                         
 -10   8   1       6749.92       6813.75        35.57 o                         
  -9   8   1        792.56        789.42         7.36 o                         
  -8   8   1       2390.32       2455.30        16.59 o                         
  -7   8   1       1753.27       1783.01        11.61 o                         
  -6   8   1        536.47        475.57         3.90 o                         
  -5   8   1       2992.13       2779.92        13.13 o                         
  -4   8   1        142.48        192.72         1.74 o                         
  -3   8   1        194.40        204.12         2.24 o                         
  -2   8   1       6386.18       6649.87        32.77 o                         
  -1   8   1        118.38        162.68         2.19 o                         
   0   8   1       9774.12       9266.01        46.45 o                         
   1   8   1       1969.69       2129.12        13.50 o                         
   2   8   1        216.28        179.09         1.94 o                         
   3   8   1        438.58        481.47         3.47 o                         
   4   8   1      16904.18      15478.96        85.21 o                         
   5   8   1        201.82        174.95         2.03 o                         
   6   8   1        624.59        612.51         4.50 o                         
   7   8   1       2847.97       2812.29        21.08 o                         
   8   8   1        256.66        238.95         3.22 o                         
   9   8   1        893.82        885.50         7.19 o                         
  10   8   1        129.40        188.29         3.71 o                         
  11   8   1        291.41        329.77         4.90 o                         
  12   8   1        161.63        167.34         3.18 o                         
  13   8   1        485.12        456.28         6.41 o                         
  14   8   1       2365.62       2394.68        27.47 o                         
 -14   9   1       1146.28       1137.29        12.60 o                         
 -13   9   1          9.75         13.92         1.71 o                         
 -12   9   1         38.39         25.85         2.27 o                         
 -11   9   1       3252.40       3334.28        21.96 o                         
 -10   9   1        331.75        339.14         4.52 o                         
  -9   9   1        770.10        679.81         6.34 o                         
  -8   9   1       1306.08       1359.74        10.57 o                         
  -7   9   1       3346.23       3360.11        19.71 o                         
  -6   9   1       8314.22       8328.42        41.86 o                         
  -5   9   1         29.99         42.00         1.26 o                         
  -4   9   1      11451.40      11548.68        50.24 o                         
  -3   9   1      11124.68      11218.18        48.08 o                         
  -2   9   1      18374.32      18982.04        83.30 o                         
  -1   9   1       1315.88       1336.05         8.24 o                         
   0   9   1       1138.90       1172.98         6.41 o                         
   1   9   1        184.07        191.70         2.02 o                         
   2   9   1       1173.46       1210.71         8.81 o                         
   3   9   1        106.40         97.12         1.80 o                         
   4   9   1       4507.02       4468.99        23.61 o                         
   5   9   1       1866.65       1797.69        13.46 o                         
   6   9   1        468.41        485.41         4.58 o                         
   7   9   1        977.30       1007.74         7.80 o                         
   8   9   1       8624.34       8549.17        42.38 o                         
   9   9   1        135.59        133.13         2.79 o                         
  10   9   1        365.06        390.34         5.32 o                         
  11   9   1        890.50        793.93         8.26 o                         
  12   9   1       3351.84       3441.61        28.04 o                         
  13   9   1        616.05        612.65         8.04 o                         
 -13  10   1       1200.83       1239.58        11.46 o                         
 -12  10   1        303.98        330.11         5.67 o                         
 -11  10   1       3755.53       3597.40        25.10 o                         
 -10  10   1       4021.56       4035.84        25.08 o                         
  -9  10   1        487.33        432.79         5.52 o                         
  -8  10   1        113.29        111.01         2.91 o                         
  -7  10   1       5734.00       5756.72        30.58 o                         
  -6  10   1       1242.62       1229.72         9.47 o                         
  -5  10   1        151.80        162.41         2.72 o                         
  -4  10   1         30.05         27.81         1.26 o                         
  -3  10   1         52.47         47.27         1.36 o                         
  -2  10   1        413.54        409.52         3.01 o                         
  -1  10   1        595.54        643.97         4.41 o                         
   0  10   1       1521.46       1308.15         6.71 o                         
   1  10   1      18078.23      18217.43        75.14 o                         
   2  10   1        241.79        204.75         2.30 o                         
   3  10   1       2423.92       2270.83        15.19 o                         
   4  10   1      15248.86      15647.66        84.09 o                         
   5  10   1        399.70        369.78         4.26 o                         
   6  10   1       1771.88       1848.49        14.96 o                         
   7  10   1        362.54        384.72         4.50 o                         
   8  10   1       2691.37       2685.87        16.41 o                         
   9  10   1        172.62        187.24         3.55 o                         
  10  10   1       4694.05       4389.68        27.70 o                         
  11  10   1        984.97        989.26         9.19 o                         
  12  10   1        295.86        258.17         4.93 o                         
  13  10   1          8.94          4.88         1.49 o                         
 -13  11   1        398.86        364.03         5.18 o                         
 -12  11   1        456.01        501.06         7.12 o                         
 -11  11   1        650.71        640.42         7.33 o                         
 -10  11   1         53.48         54.25         2.54 o                         
  -9  11   1       1259.93       1256.43        10.77 o                         
  -8  11   1        484.28        512.14         6.10 o                         
  -7  11   1      10131.71      10425.69        65.78 o                         
  -6  11   1        769.60        806.09         7.57 o                         
  -5  11   1         14.18         18.27         1.58 o                         
  -4  11   1        253.77        268.10         3.48 o                         
  -3  11   1      17103.87      17102.31       101.52 o                         
  -2  11   1       2525.39       2564.78        13.77 o                         
  -1  11   1          2.39         14.35         1.74 o                         
   0  11   1        334.74        390.84         3.33 o                         
   1  11   1       6291.04       6425.74        31.68 o                         
   2  11   1       3606.51       3640.01        17.27 o                         
   3  11   1       4017.68       4184.96        27.44 o                         
   4  11   1         10.68         26.30         1.50 o                         
   5  11   1       3644.79       3576.77        25.86 o                         
   6  11   1        407.56        436.19         5.10 o                         
   7  11   1       6905.81       6773.19        36.62 o                         
   8  11   1        456.15        474.82         5.43 o                         
   9  11   1       1100.74       1141.60        10.34 o                         
  10  11   1         12.58         12.89         1.98 o                         
  11  11   1       7681.18       7700.81        61.45 o                         
  12  11   1         55.12         59.86         2.35 o                         
 -12  12   1         20.13         24.72         1.90 o                         
 -11  12   1       3355.40       3212.10        22.14 o                         
 -10  12   1       3990.02       4074.90        29.40 o                         
  -9  12   1       1970.48       1923.05        13.58 o                         
  -8  12   1        268.63        266.16         4.80 o                         
  -7  12   1         61.91         70.68         2.53 o                         
  -6  12   1         50.73         51.19         2.14 o                         
  -5  12   1       3031.72       2930.44        18.43 o                         
  -4  12   1        259.81        263.82         3.80 o                         
  -3  12   1        295.93        320.04         4.86 o                         
  -2  12   1       4279.20       4368.87        25.46 o                         
  -1  12   1       3092.67       3037.42        16.49 o                         
   0  12   1       4508.27       4568.30        22.88 o                         
   1  12   1       7105.40       6790.73        36.37 o                         
   2  12   1         14.31         26.81         1.47 o                         
   3  12   1       1274.30       1295.28         9.47 o                         
   4  12   1       3892.99       3989.78        23.33 o                         
   5  12   1        384.28        402.19         5.12 o                         
   6  12   1       4706.68       4664.90        38.69 o                         
   7  12   1        383.05        392.58         5.11 o                         
   8  12   1        816.79        779.02         7.98 o                         
   9  12   1        160.23        164.05         3.65 o                         
  10  12   1        532.10        603.55         8.51 o                         
  11  12   1       1166.88       1198.36        11.15 o                         
  12  12   1        256.21        242.57         4.03 o                         
 -12  13   1        599.85        601.33         7.88 o                         
 -11  13   1        177.15        183.39         3.66 o                         
 -10  13   1       1941.17       1984.16        15.88 o                         
  -9  13   1        102.05         89.66         2.73 o                         
  -8  13   1          1.41          6.30         1.95 o                         
  -7  13   1       1004.69       1080.25         9.88 o                         
  -6  13   1       7519.14       7775.65        42.58 o                         
  -5  13   1       1482.73       1569.28        11.61 o                         
  -4  13   1       6211.20       6311.14        36.96 o                         
  -3  13   1         79.62         83.99         2.89 o                         
  -2  13   1       1051.57       1072.80         9.22 o                         
  -1  13   1       2483.16       2390.02        14.98 o                         
   0  13   1       3752.40       3827.27        22.21 o                         
   1  13   1        364.23        363.07         4.23 o                         
   2  13   1        175.85        174.21         2.94 o                         
   3  13   1       1935.06       1801.75        12.30 o                         
   4  13   1       5242.89       5080.48        29.75 o                         
   5  13   1        433.20        439.90         5.41 o                         
   6  13   1        971.54        985.84         9.44 o                         
   7  13   1       2976.84       3123.45        21.68 o                         
   8  13   1       6883.59       7011.59        41.24 o                         
   9  13   1         60.66         69.53         2.54 o                         
  10  13   1       1083.10       1108.13        11.97 o                         
  11  13   1        180.64        207.15         3.70 o                         
 -11  14   1         24.27         17.74         1.92 o                         
 -10  14   1       2466.84       2401.47        17.82 o                         
  -9  14   1        329.52        351.11         4.75 o                         
  -8  14   1         91.61        108.12         3.02 o                         
  -7  14   1        583.20        586.10         6.13 o                         
  -6  14   1         65.08         68.03         2.39 o                         
  -5  14   1       7519.98       7693.96        41.97 o                         
  -4  14   1         11.70         13.77         1.74 o                         
  -3  14   1       2771.39       2825.58        19.58 o                         
  -2  14   1        293.15        312.02         5.08 o                         
  -1  14   1       1163.96       1237.56        10.96 o                         
   0  14   1       2378.07       2430.86        17.35 o                         
   1  14   1          3.10          6.67         1.42 o                         
   2  14   1        339.65        398.49         4.71 o                         
   3  14   1       6767.98       6961.76        39.25 o                         
   4  14   1      14563.15      14697.44        83.53 o                         
   5  14   1       1221.76       1229.77        10.74 o                         
   6  14   1         40.29         58.20         2.32 o                         
   7  14   1        871.22        943.39         9.14 o                         
   8  14   1        358.13        373.13         4.88 o                         
   9  14   1        790.09        737.82         9.26 o                         
  10  14   1        214.13        246.90         4.03 o                         
  11  14   1          9.45          8.23         1.36 o                         
 -11  15   1         69.34         65.90         2.64 o                         
 -10  15   1         77.61         70.37         2.33 o                         
  -9  15   1        713.17        746.59        10.62 o                         
  -8  15   1       1196.99       1298.88        11.40 o                         
  -7  15   1       1773.92       1822.11        16.07 o                         
  -6  15   1         14.69         23.75         2.63 o                         
  -5  15   1        741.59        752.96         8.04 o                         
  -4  15   1       2836.89       2879.21        20.70 o                         
  -3  15   1       2287.24       2254.67        18.71 o                         
  -2  15   1       8944.77       9259.90        61.52 o                         
  -1  15   1       2194.82       2278.77        18.15 o                         
   0  15   1        176.26        179.80         3.45 o                         
   1  15   1          2.99         13.58         1.61 o                         
   2  15   1       1002.90       1018.21         9.35 o                         
   3  15   1        130.89        201.82         3.69 o                         
   4  15   1        599.85        690.58         7.62 o                         
   5  15   1        849.56        876.18         8.33 o                         
   6  15   1       1125.09       1137.83         9.83 o                         
   7  15   1       1200.53       1227.13        11.75 o                         
   8  15   1       2288.24       2376.58        16.11 o                         
   9  15   1        812.61        794.02         7.22 o                         
  10  15   1        400.01        400.64         7.37 o                         
 -10  16   1         88.64         76.00         2.85 o                         
  -9  16   1         40.36         52.84         1.98 o                         
  -8  16   1        745.23        764.39         8.27 o                         
  -7  16   1       4572.65       4534.09        27.84 o                         
  -6  16   1       1329.33       1320.69        11.61 o                         
  -5  16   1        570.72        584.04         9.73 o                         
  -4  16   1        167.21        204.34         4.17 o                         
  -3  16   1        379.50        373.94         5.70 o                         
  -2  16   1       2564.63       2565.67        20.84 o                         
  -1  16   1        187.36        180.84         4.30 o                         
   0  16   1       1443.98       1525.24        12.59 o                         
   1  16   1       6534.60       6811.71        57.58 o                         
   2  16   1         89.16        106.44         3.94 o                         
   3  16   1       1708.20       1865.24        15.51 o                         
   4  16   1        985.19        956.97         9.44 o                         
   5  16   1        597.46        608.42         6.93 o                         
   6  16   1       1582.26       1572.87        12.36 o                         
   7  16   1       1573.40       1571.38        16.71 o                         
   8  16   1        264.21        266.57         3.87 o                         
   9  16   1        118.59        146.84         3.42 o                         
  -9  17   1          0.14          1.72         1.33 o                         
  -8  17   1          2.77          4.19         1.34 o                         
  -7  17   1       4366.75       4356.85        43.32 o                         
  -6  17   1       1295.45       1322.14        14.00 o                         
  -5  17   1       1179.42       1122.38        12.49 o                         
  -4  17   1       1369.28       1269.33        14.39 o                         
  -3  17   1       5788.49       6204.33        52.31 o                         
  -2  17   1          4.89         11.31         2.30 o                         
  -1  17   1        279.51        287.57         5.61 o                         
   0  17   1        192.49        225.36         4.84 o                         
   1  17   1       1845.41       1952.61        19.71 o                         
   2  17   1       3087.18       3148.02        31.63 o                         
   3  17   1        334.29        420.48         6.73 o                         
   4  17   1        311.89        287.54         5.24 o                         
   5  17   1        197.90        207.82         4.41 o                         
   6  17   1        918.85        872.23         9.14 o                         
   7  17   1       3735.80       3848.43        26.54 o                         
   8  17   1        488.94        518.53         7.11 o                         
  -8  18   1        553.12        503.71         8.05 o                         
  -7  18   1          1.58          5.20         1.44 o                         
  -6  18   1        258.47        273.46         4.68 o                         
  -5  18   1        196.57        186.03         4.15 o                         
  -4  18   1       1693.81       1719.10        17.20 o                         
  -3  18   1        204.67        205.73         4.48 o                         
  -2  18   1       3259.74       3221.23        32.92 o                         
  -1  18   1         12.26         16.17         2.29 o                         
   0  18   1       2695.56       2698.12        55.25 o                         
   1  18   1       1766.13       1811.56        18.02 o                         
   2  18   1        691.34        672.27         8.84 o                         
   3  18   1        219.92        206.63         4.64 o                         
   4  18   1       4173.93       4055.50        31.50 o                         
   5  18   1        934.91        901.91        12.66 o                         
   6  18   1       1200.73       1200.45        19.01 o                         
   7  18   1         40.46         43.79         1.96 o                         
  -6  19   1       3030.14       2886.27        50.23 o                         
  -5  19   1          0.09          2.83         2.01 o                         
  -4  19   1       1777.32       1693.41        21.61 o                         
  -3  19   1        117.21        115.00         3.39 o                         
  -2  19   1        545.99        605.24        10.17 o                         
  -1  19   1       2331.22       2194.90        42.28 o                         
   0  19   1       1695.72       1657.92        18.46 o                         
   1  19   1         75.58         83.53         2.94 o                         
   2  19   1         24.70         27.18         2.55 o                         
   3  19   1       1420.34       1383.16        19.44 o                         
   4  19   1        971.54        897.12        16.43 o                         
   5  19   1        335.06        280.57         7.26 o                         
   6  19   1          2.52          7.59         1.45 o                         
  -5  20   1        454.67        378.42         9.17 o                         
  -4  20   1        415.54        338.69         9.74 o                         
  -3  20   1        180.97        153.04         3.96 o                         
  -2  20   1         29.56         31.56         2.00 o                         
  -1  20   1        492.12        473.61         9.96 o                         
   0  20   1       1445.00       1277.66        17.53 o                         
   1  20   1        671.78        650.73        23.52 o                         
   2  20   1        176.58        150.07         3.77 o                         
   3  20   1       1172.19       1023.96        28.47 o                         
   4  20   1       1132.11        963.76        27.79 o                         
  -2  21   1        569.84        347.28        23.96 o                         
  -1  21   1        353.47        252.80        15.28 o                         
   0  21   1         20.41         26.61         2.35 o                         
   1  21   1        130.99        100.19         5.47 o                         
 -14   0   2        191.06        233.33         5.31 o                         
 -12   0   2       4050.45       4224.85        43.18 o                         
 -10   0   2      13496.91      13261.22       114.21 o                         
  -8   0   2         18.53         36.21         3.23 o                         
  -6   0   2      36707.98      36720.59       341.20 o                         
  -4   0   2         21.28        106.46         5.35 o                         
  -2   0   2      19551.01      18119.05       149.42 o                         
   0   0   2      13829.98      13315.82       120.03 o                         
   2   0   2      76928.33      70767.36       703.56 o                         
   4   0   2       8150.71       7585.59        99.37 o                         
   6   0   2         57.90         63.54         2.31 o                         
   8   0   2      17082.01      16667.32       131.04 o                         
  10   0   2        496.47        554.22         8.36 o                         
  12   0   2        464.75        504.51         7.77 o                         
  14   0   2        676.45        691.42         9.45 o                         
 -15   1   2        261.35        223.86         5.49 o                         
 -14   1   2       3895.98       3900.00        29.81 o                         
 -13   1   2        660.89        677.02         7.52 o                         
 -12   1   2       2542.05       2470.16        18.84 o                         
 -11   1   2       1716.93       1712.23        14.64 o                         
 -10   1   2         33.55         39.34         1.93 o                         
  -9   1   2        944.02       1101.91         8.77 o                         
  -8   1   2        144.22        158.21         2.10 o                         
  -7   1   2      10894.31      11533.54        57.85 o                         
  -6   1   2       6262.59       5994.90        29.38 o                         
  -5   1   2       4296.05       4186.69        31.39 o                         
  -4   1   2       6879.31       6765.01        39.30 o                         
  -3   1   2      12456.52      12209.66        68.01 o                         
  -2   1   2        345.66        343.85         2.68 o                         
  -1   1   2      13660.78      13315.77        74.58 o                         
   0   1   2       8343.51       8060.46        46.12 o                         
   1   1   2        321.46        279.35         2.41 o                         
   2   1   2      19005.54      18061.54       203.68 o                         
   3   1   2      11053.99      11243.29        70.99 o                         
   4   1   2       1323.89       1210.45        11.18 o                         
   5   1   2        176.78        194.19         2.35 o                         
   6   1   2         58.22         49.34         1.25 o                         
   7   1   2          3.62          8.92         0.91 o                         
   8   1   2       6795.67       6497.83        38.16 o                         
   9   1   2       3253.71       3215.29        20.50 o                         
  10   1   2       1665.15       1646.67        11.18 o                         
  11   1   2       2805.59       2861.83        17.80 o                         
  12   1   2       7776.20       7741.22        43.53 o                         
  13   1   2       1373.60       1339.02        10.58 o                         
  14   1   2        186.10        193.06         3.91 o                         
 -15   2   2          7.59         14.79         1.55 o                         
 -14   2   2         91.27        104.33         3.05 o                         
 -13   2   2       5517.64       5540.48        36.97 o                         
 -12   2   2        128.62        128.54         3.28 o                         
 -11   2   2       3435.22       3472.08        22.43 o                         
 -10   2   2       4568.08       4565.11        29.92 o                         
  -9   2   2       4901.08       4745.86        27.37 o                         
  -8   2   2         44.89         65.85         1.48 o                         
  -7   2   2       6783.54       6540.73        26.79 o                         
  -6   2   2         16.51         15.52         0.75 o                         
  -5   2   2       4109.84       4198.42        26.52 o                         
  -4   2   2        578.05        565.75         4.84 o                         
  -3   2   2         43.91         53.44         1.35 o                         
  -2   2   2        157.17        166.10         1.95 o                         
  -1   2   2      40396.09      38059.52       197.04 o                         
   0   2   2        867.65        870.23         7.86 o                         
   1   2   2      92445.60      84796.19      1202.33 o                         
   2   2   2       1268.16       1336.94        13.06 o                         
   3   2   2       1237.26       1334.87        12.99 o                         
   4   2   2       7145.75       6739.71        53.57 o                         
   5   2   2      33710.09      32586.37       175.69 o                         
   6   2   2        402.42        406.46         2.94 o                         
   7   2   2       2946.06       2910.25        15.15 o                         
   8   2   2       4339.03       4218.61        25.69 o                         
   9   2   2         77.70         81.76         2.30 o                         
  10   2   2        207.36        194.60         3.66 o                         
  11   2   2         67.65         70.90         2.57 o                         
  12   2   2         36.89         40.29         2.09 o                         
  13   2   2          1.42          5.06         1.47 o                         
  14   2   2        593.42        567.34        11.90 o                         
 -15   3   2         31.61         35.97         1.67 o                         
 -14   3   2          5.08          6.03         1.90 o                         
 -13   3   2       7117.75       7241.96        48.93 o                         
 -12   3   2        337.15        378.69         5.20 o                         
 -11   3   2        766.96        773.57         7.00 o                         
 -10   3   2         45.01         50.19         1.96 o                         
  -9   3   2        861.87        960.28         7.68 o                         
  -8   3   2         25.89         47.72         1.36 o                         
  -7   3   2       1163.06       1075.19         5.76 o                         
  -6   3   2         98.58        146.27         1.53 o                         
  -5   3   2        968.86        843.48         5.75 o                         
  -4   3   2       1562.57       1598.69        11.42 o                         
  -3   3   2      47162.87      44752.17       224.97 o                         
  -2   3   2       8615.88       8468.94        40.90 o                         
  -1   3   2       1687.20       1749.66         8.72 o                         
   0   3   2        947.58        916.09         6.90 o                         
   1   3   2       2373.47       2304.21        16.40 o                         
   2   3   2       8002.24       8164.37        58.60 o                         
   3   3   2        138.95        166.85         3.96 o                         
   4   3   2        356.31        404.91         3.87 o                         
   5   3   2       2768.21       2842.21        12.65 o                         
   6   3   2         15.76         14.80         0.78 o                         
   7   3   2        460.34        423.23         3.59 o                         
   8   3   2          5.33         14.09         1.46 o                         
   9   3   2       4367.12       4395.33        25.14 o                         
  10   3   2         98.91        104.23         2.89 o                         
  11   3   2       5025.68       5059.16        32.05 o                         
  12   3   2        895.97        863.64         8.51 o                         
  13   3   2        434.47        487.88         5.30 o                         
  14   3   2        268.98        253.99         5.03 o                         
 -15   4   2         12.11          8.23         1.32 o                         
 -14   4   2        260.92        274.85         4.68 o                         
 -13   4   2        712.42        786.44         9.54 o                         
 -12   4   2       1262.47       1305.07        12.28 o                         
 -11   4   2       1978.35       2009.46        14.22 o                         
 -10   4   2       2590.77       2635.68        16.41 o                         
  -9   4   2       6600.52       6700.58        34.26 o                         
  -8   4   2       1608.96       1718.17        10.97 o                         
  -7   4   2       7705.77       7861.98        31.46 o                         
  -6   4   2       1435.99       1250.41         5.98 o                         
  -5   4   2       3685.69       3755.73        19.77 o                         
  -4   4   2        164.56        196.78         2.28 o                         
  -3   4   2        146.24        146.97         2.49 o                         
  -2   4   2       1958.85       1938.86        10.44 o                         
  -1   4   2        783.10        792.63         4.32 o                         
   0   4   2      15406.27      15040.78        89.67 o                         
   1   4   2        193.70        260.22         2.11 o                         
   2   4   2      10663.29      10583.41        78.64 o                         
   3   4   2       3322.15       3270.41        20.22 o                         
   4   4   2      10651.60      10199.05        43.04 o                         
   5   4   2      51701.08      51874.33       223.79 o                         
   6   4   2       3244.25       3311.61        16.45 o                         
   7   4   2        229.03        243.88         2.64 o                         
   8   4   2       5917.45       5731.57        29.69 o                         
   9   4   2         40.37         46.03         1.81 o                         
  10   4   2       1249.30       1242.14        10.41 o                         
  11   4   2        940.39        955.14         8.87 o                         
  12   4   2         88.40         83.65         2.62 o                         
  13   4   2       1058.04       1082.01         9.26 o                         
  14   4   2        346.20        339.93         8.24 o                         
 -15   5   2          0.13          2.62         1.19 o                         
 -14   5   2       5423.45       5414.08        35.56 o                         
 -13   5   2        538.77        561.22         7.45 o                         
 -12   5   2        621.54        639.64         7.22 o                         
 -11   5   2        768.50        712.54         7.47 o                         
 -10   5   2         58.45         46.50         2.42 o                         
  -9   5   2        257.54        279.15         4.05 o                         
  -8   5   2       1213.24       1306.44         9.33 o                         
  -7   5   2       1036.34        943.64         5.66 o                         
  -6   5   2      15078.89      15043.49        62.72 o                         
  -5   5   2        794.30        826.19         4.29 o                         
  -4   5   2       6386.19       6133.97        29.95 o                         
  -3   5   2       6822.78       6641.03        31.85 o                         
  -2   5   2      16761.27      16096.85        78.54 o                         
  -1   5   2        286.71        319.67         2.23 o                         
   0   5   2      46869.53      46837.69       228.22 o                         
   1   5   2      11581.06      11555.43        71.62 o                         
   2   5   2       2241.94       2092.85        14.87 o                         
   3   5   2      10532.55      10722.13        71.64 o                         
   4   5   2      28254.02      29583.91       134.67 o                         
   5   5   2        250.67        225.32         1.78 o                         
   6   5   2        116.77        132.85         1.58 o                         
   7   5   2       2076.27       1976.83        12.06 o                         
   8   5   2       7380.27       7299.33        39.13 o                         
   9   5   2        119.24        145.63         2.89 o                         
  10   5   2       1504.50       1504.33        10.84 o                         
  11   5   2        361.36        351.85         4.71 o                         
  12   5   2       5728.54       5715.28        31.73 o                         
  13   5   2        174.68        170.72         3.59 o                         
  14   5   2        249.34        258.22         4.84 o                         
 -15   6   2        153.81        151.29         3.41 o                         
 -14   6   2        189.07        211.85         4.02 o                         
 -13   6   2        959.14        954.04         8.62 o                         
 -12   6   2        151.02        149.22         3.68 o                         
 -11   6   2       2431.87       2436.83        18.53 o                         
 -10   6   2      12460.87      12497.95        61.45 o                         
  -9   6   2        168.59        169.73         2.94 o                         
  -8   6   2         35.65         34.30         1.67 o                         
  -7   6   2       1342.15       1419.43         8.51 o                         
  -6   6   2       7119.28       6791.57        24.56 o                         
  -5   6   2        313.32        337.43         2.41 o                         
  -4   6   2       1034.70       1155.16         5.55 o                         
  -3   6   2        140.76        222.66         2.13 o                         
  -2   6   2         50.94         56.09         1.22 o                         
  -1   6   2         50.59         40.58         1.21 o                         
   0   6   2      17268.66      17580.23        93.83 o                         
   1   6   2       1852.38       2110.90        11.29 o                         
   2   6   2       5971.39       5516.03        32.42 o                         
   3   6   2       5645.64       5559.23        29.11 o                         
   4   6   2      28491.67      27521.01       144.64 o                         
   5   6   2       7969.21       7682.13        48.13 o                         
   6   6   2       1885.39       1787.06         8.82 o                         
   7   6   2         16.41         20.09         1.80 o                         
   8   6   2       4764.17       4810.95        27.18 o                         
   9   6   2         26.47         45.52         1.96 o                         
  10   6   2       2685.37       2654.45        16.72 o                         
  11   6   2         14.28         18.45         1.75 o                         
  12   6   2        573.36        629.02         6.56 o                         
  13   6   2       1720.74       1780.24        13.29 o                         
  14   6   2       1588.96       1629.22        21.87 o                         
 -14   7   2        574.34        583.47         8.24 o                         
 -13   7   2       2059.75       2150.39        16.95 o                         
 -12   7   2        959.11       1037.78        10.02 o                         
 -11   7   2        218.56        241.83         4.88 o                         
 -10   7   2       3140.87       3148.27        19.46 o                         
  -9   7   2        779.63        815.67         7.28 o                         
  -8   7   2        942.12        985.98         8.77 o                         
  -7   7   2       4812.95       4928.52        25.88 o                         
  -6   7   2       3924.90       3795.40        16.06 o                         
  -5   7   2       8034.32       8120.31        31.09 o                         
  -4   7   2         30.44         29.17         1.30 o                         
  -3   7   2       6131.40       5735.14        22.14 o                         
  -2   7   2      15332.33      15750.19        70.46 o                         
  -1   7   2        272.06        335.12         5.98 o                         
   0   7   2        695.14        661.98         7.22 o                         
   1   7   2      10387.67      10536.64        61.72 o                         
   2   7   2       2357.54       2223.12        13.78 o                         
   3   7   2         73.48        162.49         1.45 o                         
   4   7   2       4967.61       5379.67        25.13 o                         
   5   7   2       1270.39       1286.90         6.70 o                         
   6   7   2        199.80        224.66         2.38 o                         
   7   7   2         52.89         46.25         1.46 o                         
   8   7   2       3370.64       3409.60        20.39 o                         
   9   7   2       4787.00       4670.21        25.70 o                         
  10   7   2        890.45        973.63         8.50 o                         
  11   7   2       1828.16       1976.28        13.73 o                         
  12   7   2       3214.37       3159.36        20.02 o                         
  13   7   2        373.03        378.13         4.90 o                         
  14   7   2        104.47        133.04         4.72 o                         
 -14   8   2        626.89        592.21         8.53 o                         
 -13   8   2       1925.35       1964.89        18.72 o                         
 -12   8   2          8.21          7.29         1.75 o                         
 -11   8   2       2389.78       2453.64        16.03 o                         
 -10   8   2        285.73        292.72         4.30 o                         
  -9   8   2      16354.46      16736.43        85.70 o                         
  -8   8   2        727.30        765.84         7.06 o                         
  -7   8   2       4428.59       4235.17        24.00 o                         
  -6   8   2        701.62        640.48         4.78 o                         
  -5   8   2       5671.21       6022.14        25.48 o                         
  -4   8   2       2825.32       2858.52        11.70 o                         
  -3   8   2       1327.21       1426.78         6.57 o                         
  -2   8   2       7839.15       8429.08        35.79 o                         
  -1   8   2       3065.56       3226.00        18.02 o                         
   0   8   2      18622.97      19971.89        98.92 o                         
   1   8   2      50877.17      50628.94       267.38 o                         
   2   8   2        226.50        254.73         2.18 o                         
   3   8   2        103.71        132.50         2.08 o                         
   4   8   2         79.33         61.52         1.19 o                         
   5   8   2      19660.63      19168.79       107.66 o                         
   6   8   2        124.76        156.89         2.25 o                         
   7   8   2       7775.24       7588.90        37.55 o                         
   8   8   2       1514.49       1460.09        10.14 o                         
   9   8   2       1847.19       1747.31        11.83 o                         
  10   8   2         67.02         77.21         2.47 o                         
  11   8   2         13.03         15.17         1.56 o                         
  12   8   2        492.29        507.99         5.72 o                         
  13   8   2        206.97        229.59         4.41 o                         
 -14   9   2         89.76         89.28         2.81 o                         
 -13   9   2       4620.93       4469.03        30.37 o                         
 -12   9   2        250.19        290.88         5.55 o                         
 -11   9   2        123.13         69.40         2.52 o                         
 -10   9   2       1663.79       1594.79        12.21 o                         
  -9   9   2       1720.29       1757.08        12.60 o                         
  -8   9   2         27.62         37.66         1.87 o                         
  -7   9   2       1596.21       1441.97        11.05 o                         
  -6   9   2       2752.84       2605.32        19.75 o                         
  -5   9   2       6062.93       5921.43        28.74 o                         
  -4   9   2         69.57         87.88         1.48 o                         
  -3   9   2      13285.29      12307.33        52.75 o                         
  -2   9   2       5512.72       5746.96        25.24 o                         
  -1   9   2         71.12        104.90         1.43 o                         
   0   9   2      15586.14      16053.90        72.34 o                         
   1   9   2       4200.25       3842.41        18.16 o                         
   2   9   2        974.57       1006.40         7.42 o                         
   3   9   2        876.45       1016.27         8.06 o                         
   4   9   2       1187.66       1158.07         7.97 o                         
   5   9   2         80.49         73.30         1.82 o                         
   6   9   2        496.94        453.43         4.31 o                         
   7   9   2       2030.93       1984.96        12.33 o                         
   8   9   2       1462.77       1405.63        10.29 o                         
   9   9   2       1061.44       1223.07        10.47 o                         
  10   9   2         12.19         21.37         1.89 o                         
  11   9   2       2038.69       1972.54        15.27 o                         
  12   9   2       1005.80       1001.18         9.92 o                         
  13   9   2       1225.66       1212.02        14.11 o                         
 -13  10   2        118.69        127.02         3.10 o                         
 -12  10   2        230.52        206.29         5.02 o                         
 -11  10   2          3.89          8.59         1.74 o                         
 -10  10   2       1623.73       1661.68        12.28 o                         
  -9  10   2         25.18         25.78         1.82 o                         
  -8  10   2         10.09         13.61         1.68 o                         
  -7  10   2        367.05        365.93         5.14 o                         
  -6  10   2       6133.75       5991.82        35.07 o                         
  -5  10   2       3752.50       3783.17        22.45 o                         
  -4  10   2        293.76        271.33         3.04 o                         
  -3  10   2       1238.65       1204.15         8.44 o                         
  -2  10   2         66.72         53.50         1.15 o                         
  -1  10   2        484.70        484.75         3.47 o                         
   0  10   2        814.35        801.98         5.07 o                         
   1  10   2       1716.67       1622.27         8.81 o                         
   2  10   2       5757.91       5542.63        31.14 o                         
   3  10   2          1.96          9.88         1.10 o                         
   4  10   2      11613.43      11314.20        69.22 o                         
   5  10   2        445.39        435.59         4.46 o                         
   6  10   2        182.84        167.56         3.11 o                         
   7  10   2        145.94        139.28         2.93 o                         
   8  10   2        657.07        701.42         6.71 o                         
   9  10   2       1921.40       1877.34        13.69 o                         
  10  10   2         84.57         86.19         2.83 o                         
  11  10   2        590.72        616.18         7.85 o                         
  12  10   2        446.43        472.62         7.03 o                         
  13  10   2        449.71        477.11        10.49 o                         
 -13  11   2        247.00        234.13         6.24 o                         
 -12  11   2        255.48        252.98         5.29 o                         
 -11  11   2        321.08        291.65         4.54 o                         
 -10  11   2          5.88         22.33         2.00 o                         
  -9  11   2        560.58        557.69         6.43 o                         
  -8  11   2        160.87        198.55         3.43 o                         
  -7  11   2          1.23          5.80         1.51 o                         
  -6  11   2       3077.33       3003.29        19.61 o                         
  -5  11   2       1149.84       1175.75         8.89 o                         
  -4  11   2       5005.63       5060.70        27.26 o                         
  -3  11   2        137.60        136.78         2.53 o                         
  -2  11   2      15306.17      14902.21        65.00 o                         
  -1  11   2        101.26         94.32         1.67 o                         
   0  11   2       4689.05       4539.57        20.72 o                         
   1  11   2       2649.67       2961.93        15.01 o                         
   2  11   2        398.61        433.30         3.75 o                         
   3  11   2       4412.67       4595.01        25.51 o                         
   4  11   2          8.80         22.40         2.93 o                         
   5  11   2       2417.82       2335.82        16.40 o                         
   6  11   2        968.00        935.95         8.89 o                         
   7  11   2        545.72        596.24         6.42 o                         
   8  11   2       2727.54       2558.88        16.22 o                         
   9  11   2          2.08          6.96         1.72 o                         
  10  11   2         30.82         46.85         2.38 o                         
  11  11   2         67.77         75.19         2.52 o                         
  12  11   2       2848.21       2805.98        21.60 o                         
 -13  12   2       2454.16       2265.17        27.68 o                         
 -12  12   2        492.79        499.34         6.39 o                         
 -11  12   2          1.00          7.42         1.52 o                         
 -10  12   2       3441.80       3586.44        24.00 o                         
  -9  12   2        347.83        347.06         5.07 o                         
  -8  12   2        370.26        381.60         5.25 o                         
  -7  12   2       3429.36       3351.50        22.90 o                         
  -6  12   2      10812.10      11087.06        62.12 o                         
  -5  12   2        360.37        383.44         4.35 o                         
  -4  12   2        164.19        155.29         2.99 o                         
  -3  12   2       1069.47       1102.80         9.94 o                         
  -2  12   2         18.41         19.36         1.20 o                         
  -1  12   2       2292.08       2267.12        12.80 o                         
   0  12   2       3678.30       3673.89        18.66 o                         
   1  12   2       5367.04       5346.15        29.14 o                         
   2  12   2       2691.83       2633.40        14.85 o                         
   3  12   2        265.51        318.66         3.99 o                         
   4  12   2      21163.08      21335.45       119.78 o                         
   5  12   2       6005.28       5846.03        33.66 o                         
   6  12   2       9183.11       9086.06        50.23 o                         
   7  12   2       1892.26       1893.90        13.86 o                         
   8  12   2       1099.65       1127.08         9.29 o                         
   9  12   2         13.11         10.22         1.78 o                         
  10  12   2         66.63         71.04         3.05 o                         
  11  12   2        929.04        975.32         9.59 o                         
  12  12   2         31.79         28.60         1.62 o                         
 -12  13   2        354.63        358.29         5.72 o                         
 -11  13   2       1419.62       1369.35        11.55 o                         
 -10  13   2        560.93        589.07         6.33 o                         
  -9  13   2         26.13         34.18         1.95 o                         
  -8  13   2       7432.29       7392.78        40.85 o                         
  -7  13   2          3.26          6.54         1.63 o                         
  -6  13   2        192.24        226.90         3.96 o                         
  -5  13   2       3213.62       3189.91        23.58 o                         
  -4  13   2       1020.01       1046.37        10.50 o                         
  -3  13   2      16169.77      16252.53        88.30 o                         
  -2  13   2        244.11        258.30         3.54 o                         
  -1  13   2        412.18        407.10         4.52 o                         
   0  13   2       1236.74       1326.32         9.31 o                         
   1  13   2       7082.43       7245.32        36.86 o                         
   2  13   2        853.53        821.87         6.74 o                         
   3  13   2       2395.48       2452.49        16.70 o                         
   4  13   2       2245.09       2182.88        15.54 o                         
   5  13   2         42.52         62.60         2.44 o                         
   6  13   2       1316.22       1355.47        11.26 o                         
   7  13   2         53.22         54.10         3.63 o                         
   8  13   2        946.06       1047.91         9.31 o                         
   9  13   2       2974.23       3038.71        21.37 o                         
  10  13   2         68.48         62.24         2.63 o                         
  11  13   2       2730.75       2601.78        28.97 o                         
 -11  14   2       1321.62       1335.37        13.53 o                         
 -10  14   2        172.11        153.67         3.14 o                         
  -9  14   2       4052.79       4087.32        29.17 o                         
  -8  14   2       3435.36       3521.45        26.81 o                         
  -7  14   2       1383.38       1468.44        11.22 o                         
  -6  14   2         44.65         49.91         2.54 o                         
  -5  14   2       1221.05       1272.41        12.60 o                         
  -4  14   2       8820.38       8884.38        62.12 o                         
  -3  14   2          1.83         14.66         1.93 o                         
  -2  14   2        636.56        683.82         7.23 o                         
  -1  14   2         49.55         60.46         1.95 o                         
   0  14   2       1776.92       1840.82        13.57 o                         
   1  14   2       5397.15       5398.00        31.24 o                         
   2  14   2       3885.69       3852.74        23.33 o                         
   3  14   2        373.35        406.77         5.21 o                         
   4  14   2        485.10        467.77         5.39 o                         
   5  14   2       4219.32       4527.66        28.22 o                         
   6  14   2        781.14        801.18         8.20 o                         
   7  14   2        621.96        694.13         7.74 o                         
   8  14   2       2353.74       2322.04        18.05 o                         
   9  14   2       1442.25       1441.21        11.65 o                         
  10  14   2       1494.82       1414.69        14.52 o                         
  11  14   2          6.11          8.80         2.00 o                         
 -11  15   2       1152.64       1060.80        12.32 o                         
 -10  15   2        332.13        329.65         5.29 o                         
  -9  15   2        394.15        359.60         4.84 o                         
  -8  15   2       1177.58       1168.04        10.66 o                         
  -7  15   2       2615.68       2611.31        19.96 o                         
  -6  15   2       4401.67       4440.12        31.22 o                         
  -5  15   2       1477.32       1586.30        13.12 o                         
  -4  15   2        582.57        637.38         8.20 o                         
  -3  15   2        393.91        403.41         5.60 o                         
  -2  15   2        470.89        464.78         6.90 o                         
  -1  15   2        164.25        161.61         3.45 o                         
   0  15   2       5399.85       5452.68        36.60 o                         
   1  15   2       1635.83       1786.11        12.92 o                         
   2  15   2         28.26         39.19         1.94 o                         
   3  15   2       2240.85       2276.74        15.64 o                         
   4  15   2       1706.40       1855.40        13.87 o                         
   5  15   2        210.85        177.83         3.65 o                         
   6  15   2       1265.58       1270.88        10.61 o                         
   7  15   2       3560.72       3483.48        24.69 o                         
   8  15   2         88.59         78.13         2.30 o                         
   9  15   2        736.77        716.42         6.96 o                         
  10  15   2          2.79         11.91         1.49 o                         
 -10  16   2       3508.46       3335.33        34.69 o                         
  -9  16   2        258.77        262.41         3.76 o                         
  -8  16   2        184.70        201.79         3.97 o                         
  -7  16   2        239.35        235.39         4.51 o                         
  -6  16   2       1660.77       1718.18        14.56 o                         
  -5  16   2       2737.52       2794.72        23.25 o                         
  -4  16   2        200.68        228.18         4.76 o                         
  -3  16   2        319.17        306.15         5.33 o                         
  -2  16   2         20.84         44.29         2.91 o                         
  -1  16   2        354.37        400.74         5.58 o                         
   0  16   2       2782.32       2819.32        23.71 o                         
   1  16   2        114.31        135.20         3.29 o                         
   2  16   2       2531.44       2570.38        19.70 o                         
   3  16   2        734.56        748.39         8.33 o                         
   4  16   2       4714.59       4998.83        30.37 o                         
   5  16   2          9.31         12.72         1.76 o                         
   6  16   2        395.28        406.73         5.03 o                         
   7  16   2          3.52          4.89         1.32 o                         
   8  16   2       2324.21       2384.73        24.66 o                         
   9  16   2       1247.00       1254.42        11.91 o                         
  -9  17   2       1111.06       1080.16        12.30 o                         
  -8  17   2        125.50        115.57         3.20 o                         
  -7  17   2         34.37         30.17         2.00 o                         
  -6  17   2       2297.73       2275.66        20.49 o                         
  -5  17   2       3557.01       3449.25        36.56 o                         
  -4  17   2        154.62        123.87         3.36 o                         
  -3  17   2       1184.07       1271.62        11.81 o                         
  -2  17   2       4504.21       4553.60        34.63 o                         
  -1  17   2         49.39         35.55         3.03 o                         
   0  17   2       1003.71       1060.78        13.13 o                         
   1  17   2        777.95        872.43         8.87 o                         
   2  17   2        263.09        279.26         5.40 o                         
   3  17   2       2055.28       2080.78        16.01 o                         
   4  17   2        249.14        260.26         4.59 o                         
   5  17   2          5.08          5.25         1.73 o                         
   6  17   2         26.47         35.65         2.00 o                         
   7  17   2        826.16        867.52         8.59 o                         
   8  17   2        452.39        464.26         8.02 o                         
  -8  18   2        145.87        117.29         3.57 o                         
  -7  18   2        791.97        757.97         8.53 o                         
  -6  18   2       1114.64       1107.62        17.31 o                         
  -5  18   2        471.22        459.76         6.47 o                         
  -4  18   2        562.22        605.15         8.81 o                         
  -3  18   2        505.65        464.67         6.46 o                         
  -2  18   2        462.77        496.53         8.08 o                         
  -1  18   2       1896.47       2057.14        22.56 o                         
   0  18   2       2536.10       2622.39        31.12 o                         
   1  18   2       1454.74       1494.19        18.92 o                         
   2  18   2          1.18          4.16         1.95 o                         
   3  18   2        276.15        285.61         5.15 o                         
   4  18   2       1565.07       1586.82        15.66 o                         
   5  18   2       4099.33       3944.66        47.28 o                         
   6  18   2        745.46        782.88         7.48 o                         
   7  18   2       1230.18       1161.63        11.16 o                         
  -7  19   2          3.59          4.55         1.35 o                         
  -6  19   2        116.49        114.11         3.22 o                         
  -5  19   2         24.10         26.32         2.18 o                         
  -4  19   2        159.26        142.64         3.65 o                         
  -3  19   2       5369.96       5165.49        39.33 o                         
  -2  19   2        896.38        833.66        13.67 o                         
  -1  19   2        363.69        348.07         7.79 o                         
   0  19   2        480.02        496.88         8.85 o                         
   1  19   2       3630.57       3481.63        61.46 o                         
   2  19   2       1214.44       1131.31        17.57 o                         
   3  19   2         20.94         27.71         2.21 o                         
   4  19   2         64.13         54.68         2.47 o                         
   5  19   2         19.85         22.16         2.03 o                         
   6  19   2       1336.69       1291.33        17.21 o                         
  -5  20   2       1249.15       1152.67        17.65 o                         
  -4  20   2       1544.19       1329.46        54.50 o                         
  -3  20   2        156.27        138.78         4.27 o                         
  -2  20   2        196.97        178.26         4.49 o                         
  -1  20   2        260.19        257.99         7.95 o                         
   0  20   2        534.99        450.26        18.43 o                         
   1  20   2       1183.04       1085.48        50.12 o                         
   2  20   2        237.80        242.28        10.34 o                         
   3  20   2        863.89        759.86        20.50 o                         
   4  20   2       2020.64       1831.65        39.14 o                         
  -1  21   2        458.55        368.52        23.83 o                         
   0  21   2        697.43        626.20        15.09 o                         
 -15   0   3       1371.49       1303.35        17.38 o                         
 -13   0   3       3273.32       3402.02        32.95 o                         
 -11   0   3       2515.89       2513.58        25.35 o                         
  -9   0   3      14568.86      14868.45       110.42 o                         
  -7   0   3       7685.39       7536.24        53.76 o                         
  -5   0   3      19974.36      18180.42       148.26 o                         
  -3   0   3      13043.46      12688.93       100.11 o                         
  -1   0   3         56.08         81.50         1.49 o                         
   1   0   3          8.52         21.86         2.12 o                         
   3   0   3       1984.87       1863.96        37.74 o                         
   5   0   3      33922.05      32388.08       182.30 o                         
   7   0   3        318.47        314.74         4.65 o                         
   9   0   3        116.92        104.24         4.48 o                         
  11   0   3       5532.68       5605.58        45.77 o                         
  13   0   3         22.56         18.35         2.55 o                         
 -15   1   3         47.44         61.41         2.50 o                         
 -14   1   3       1173.55       1221.20        10.65 o                         
 -13   1   3       3399.52       3496.23        23.00 o                         
 -12   1   3       1570.90       1549.39        12.81 o                         
 -11   1   3        812.86        835.06         9.07 o                         
 -10   1   3       1433.07       1507.71        12.46 o                         
  -9   1   3       2840.34       2740.13        18.90 o                         
  -8   1   3        473.05        478.28         4.14 o                         
  -7   1   3        336.19        333.39         3.00 o                         
  -6   1   3        993.29       1030.88         6.99 o                         
  -5   1   3      10291.77      10203.57        59.10 o                         
  -4   1   3       3464.62       3477.67        19.74 o                         
  -3   1   3       3943.79       3867.80        22.93 o                         
  -2   1   3      58586.43      54114.89       301.62 o                         
  -1   1   3      61531.58      56764.42       373.04 o                         
   0   1   3      18483.42      18558.17       141.83 o                         
   1   1   3      14295.05      13775.48       106.55 o                         
   2   1   3       3341.57       3343.79        23.30 o                         
   3   1   3        298.61        295.94         3.95 o                         
   4   1   3       1097.49       1041.82        14.13 o                         
   5   1   3       2005.60       1795.73        12.20 o                         
   6   1   3       1412.53       1635.11         8.58 o                         
   7   1   3       2850.90       2893.02        15.96 o                         
   8   1   3        385.63        390.17         4.43 o                         
   9   1   3       1289.22       1272.76         9.59 o                         
  10   1   3       1034.27       1061.88         9.82 o                         
  11   1   3        100.66        122.22         2.68 o                         
  12   1   3         27.32         36.89         2.38 o                         
  13   1   3       3508.81       3507.86        27.20 o                         
  14   1   3         75.40         83.45         2.62 o                         
 -15   2   3          3.75          7.71         1.57 o                         
 -14   2   3         91.30         84.08         3.04 o                         
 -13   2   3        168.69        205.95         4.69 o                         
 -12   2   3        825.14        855.57         8.94 o                         
 -11   2   3         60.86         78.91         2.77 o                         
 -10   2   3       9296.26       9478.65        57.29 o                         
  -9   2   3       4316.39       4523.06        25.39 o                         
  -8   2   3       1722.31       1574.52         9.46 o                         
  -7   2   3       2968.25       3017.62        14.60 o                         
  -6   2   3      21775.55      21002.77        90.34 o                         
  -5   2   3       9640.11       9648.66        58.36 o                         
  -4   2   3        598.26        627.76         5.63 o                         
  -3   2   3         65.23         39.92         1.28 o                         
  -2   2   3       1423.41       1358.89         9.43 o                         
  -1   2   3       5958.43       5671.93        35.38 o                         
   0   2   3       4769.69       4914.59        54.20 o                         
   1   2   3       1502.14       1727.69        11.08 o                         
   2   2   3      11905.62      11750.94       104.30 o                         
   3   2   3       1438.70       1528.83        19.37 o                         
   4   2   3       6722.62       6442.27        50.81 o                         
   5   2   3        491.10        439.00         3.03 o                         
   6   2   3       3062.04       2609.70        15.13 o                         
   7   2   3         38.87         33.28         1.22 o                         
   8   2   3      15791.93      15563.40        77.05 o                         
   9   2   3        676.77        675.71         6.79 o                         
  10   2   3       4809.77       4726.51        28.11 o                         
  11   2   3        395.02        435.84         5.44 o                         
  12   2   3        896.90        851.62         8.74 o                         
  13   2   3          1.10          4.22         1.64 o                         
  14   2   3        104.53        107.71         2.89 o                         
 -15   3   3          0.49          3.28         1.44 o                         
 -14   3   3       1411.75       1511.04        14.15 o                         
 -13   3   3         29.69         45.81         2.34 o                         
 -12   3   3       1693.75       1821.23        15.09 o                         
 -11   3   3        903.28        892.06         8.06 o                         
 -10   3   3       3540.54       3535.36        20.52 o                         
  -9   3   3         66.60         89.64         2.14 o                         
  -8   3   3       1156.75       1154.07         7.06 o                         
  -7   3   3        615.76        687.17         4.21 o                         
  -6   3   3        732.75        628.92         3.94 o                         
  -5   3   3         34.11         54.79         1.83 o                         
  -4   3   3       1552.54       1698.26        10.26 o                         
  -3   3   3       1432.53       1541.07         9.62 o                         
  -2   3   3      39540.42      37500.47       182.65 o                         
  -1   3   3       6646.93       6654.14        44.56 o                         
   0   3   3      18825.57      18845.37       153.84 o                         
   1   3   3       3443.39       3529.31        21.36 o                         
   2   3   3      56931.95      54601.29       434.47 o                         
   3   3   3       1264.28       1230.97         8.02 o                         
   4   3   3        161.69        271.58         2.96 o                         
   5   3   3        260.86        336.69         2.37 o                         
   6   3   3        153.44        128.30         1.69 o                         
   7   3   3       1072.40       1139.87         7.25 o                         
   8   3   3       5736.14       5763.05        29.83 o                         
   9   3   3        271.08        291.84         3.84 o                         
  10   3   3       2544.62       2484.15        15.35 o                         
  11   3   3        362.03        345.29         5.34 o                         
  12   3   3       9247.14       9324.24        56.23 o                         
  13   3   3        477.08        453.71         5.67 o                         
  14   3   3       1411.09       1343.92        14.17 o                         
 -15   4   3         37.28         45.91         1.89 o                         
 -14   4   3        159.33        158.52         3.67 o                         
 -13   4   3        119.40        105.68         3.14 o                         
 -12   4   3        917.35        956.28         9.67 o                         
 -11   4   3          3.96          8.57         1.78 o                         
 -10   4   3       7447.54       7427.50        40.36 o                         
  -9   4   3       6990.77       6928.15        38.66 o                         
  -8   4   3       1020.72       1007.88         7.33 o                         
  -7   4   3        102.63         82.20         1.42 o                         
  -6   4   3       7457.45       6902.64        26.35 o                         
  -5   4   3       5190.23       4959.07        19.51 o                         
  -4   4   3        825.71        820.93         5.43 o                         
  -3   4   3       8929.65       8932.36        46.23 o                         
  -2   4   3       2148.95       2130.82        11.18 o                         
  -1   4   3          5.02         11.70         0.87 o                         
   0   4   3       1265.50       1358.93         7.30 o                         
   1   4   3        296.81        227.32         2.11 o                         
   2   4   3       2622.79       2392.27        16.41 o                         
   3   4   3       1086.81       1085.43        11.04 o                         
   4   4   3      27225.72      27734.49       115.76 o                         
   5   4   3       7994.98       7186.53        28.20 o                         
   6   4   3      13003.47      12553.64        52.58 o                         
   7   4   3          0.19          5.35         1.00 o                         
   8   4   3       7941.09       7679.58        39.88 o                         
   9   4   3       6369.75       6125.08        32.07 o                         
  10   4   3        354.81        376.67         4.98 o                         
  11   4   3        550.66        526.42         6.31 o                         
  12   4   3        113.61        107.72         2.79 o                         
  13   4   3        247.03        277.93         4.81 o                         
  14   4   3        281.31        285.81         5.25 o                         
 -15   5   3        670.27        659.58         9.57 o                         
 -14   5   3        205.39        210.98         5.48 o                         
 -13   5   3       4389.21       4495.18        31.89 o                         
 -12   5   3        714.59        736.55         7.90 o                         
 -11   5   3          8.57         10.72         1.70 o                         
 -10   5   3          7.05         10.33         1.51 o                         
  -9   5   3       1915.41       1813.53        12.79 o                         
  -8   5   3         16.34         16.81         1.26 o                         
  -7   5   3        519.94        643.91         4.60 o                         
  -6   5   3       1863.69       1960.26         8.53 o                         
  -5   5   3      13816.46      14029.90        49.17 o                         
  -4   5   3        871.24       1100.10         6.03 o                         
  -3   5   3      13248.95      13298.79        74.85 o                         
  -2   5   3        744.89        668.24         4.46 o                         
  -1   5   3      10369.14      10715.23        50.29 o                         
   0   5   3        147.93        180.64         1.63 o                         
   1   5   3      34912.35      33337.65       197.55 o                         
   2   5   3        773.47        751.09         4.90 o                         
   3   5   3         70.49         90.90         1.77 o                         
   4   5   3       1834.67       1858.50         9.03 o                         
   5   5   3       3378.90       3352.49        12.59 o                         
   6   5   3       2275.17       2152.26        10.31 o                         
   7   5   3        151.23        177.96         2.70 o                         
   8   5   3        524.92        572.79         5.36 o                         
   9   5   3       1946.02       1886.26        12.64 o                         
  10   5   3          4.39          7.04         1.41 o                         
  11   5   3       3047.95       3004.08        18.66 o                         
  12   5   3          3.34         10.85         1.64 o                         
  13   5   3       5331.29       5264.89        35.42 o                         
  14   5   3        236.48        228.70         6.17 o                         
 -15   6   3         58.62         58.45         2.58 o                         
 -14   6   3         39.45         39.64         2.18 o                         
 -13   6   3       1636.05       1738.25        14.69 o                         
 -12   6   3       2922.57       2876.33        21.85 o                         
 -11   6   3        111.29        141.86         2.99 o                         
 -10   6   3        391.09        403.83         4.73 o                         
  -9   6   3       6338.75       6237.12        39.40 o                         
  -8   6   3        998.78       1151.99         8.49 o                         
  -7   6   3       5318.27       5309.90        24.97 o                         
  -6   6   3       5885.85       5891.51        22.85 o                         
  -5   6   3       8946.69       8369.11        29.25 o                         
  -4   6   3       1165.88       1231.23         5.64 o                         
  -3   6   3       2974.68       2953.85        13.61 o                         
  -2   6   3        617.63        694.95         4.51 o                         
  -1   6   3        195.54        180.99         2.28 o                         
   0   6   3       2459.53       2848.25        18.94 o                         
   1   6   3         55.56         38.49         1.12 o                         
   2   6   3        531.41        496.30         4.44 o                         
   3   6   3       8098.95       8467.59        45.73 o                         
   4   6   3       6937.08       7184.39        48.00 o                         
   5   6   3      13895.24      12920.11        60.15 o                         
   6   6   3       3189.06       3411.94        15.90 o                         
   7   6   3        866.71        884.79         6.71 o                         
   8   6   3       1890.51       1803.09        11.44 o                         
   9   6   3       9338.98       9175.20        46.50 o                         
  10   6   3        116.27        122.82         2.83 o                         
  11   6   3        991.28       1020.01         8.71 o                         
  12   6   3        249.72        275.59         4.09 o                         
  13   6   3        121.22        127.64         3.00 o                         
 -14   7   3       2532.52       2395.67        27.79 o                         
 -13   7   3        283.74        320.77         4.89 o                         
 -12   7   3       1048.55       1058.32        11.04 o                         
 -11   7   3        155.64        175.55         3.56 o                         
 -10   7   3       4835.85       5006.40        30.76 o                         
  -9   7   3       2064.89       2095.34        14.58 o                         
  -8   7   3        844.19        869.99         7.34 o                         
  -7   7   3       5111.35       5526.28        28.31 o                         
  -6   7   3          5.60         20.24         1.55 o                         
  -5   7   3         43.05         84.77         1.44 o                         
  -4   7   3        392.15        407.78         2.68 o                         
  -3   7   3      14492.56      14672.50        51.12 o                         
  -2   7   3      36040.42      35861.24       142.86 o                         
  -1   7   3        436.11        363.63         3.22 o                         
   0   7   3          9.78         15.75         0.83 o                         
   1   7   3       6665.42       6718.54        38.49 o                         
   2   7   3       2188.94       2073.32        10.96 o                         
   3   7   3       1209.62       1358.34         9.46 o                         
   4   7   3        866.52        848.88         5.03 o                         
   5   7   3       1009.50       1204.35         6.46 o                         
   6   7   3         12.78         23.16         1.25 o                         
   7   7   3         29.90         23.39         1.29 o                         
   8   7   3        470.39        489.93         4.97 o                         
   9   7   3       7829.97       7498.91        39.27 o                         
  10   7   3       3790.28       3880.98        23.42 o                         
  11   7   3        144.07        159.73         3.29 o                         
  12   7   3       1340.55       1323.00        10.98 o                         
  13   7   3       1508.53       1612.05        20.77 o                         
 -14   8   3        551.43        538.82         6.88 o                         
 -13   8   3        269.01        285.93         4.89 o                         
 -12   8   3          4.32          9.55         1.87 o                         
 -11   8   3        907.45        984.63         8.88 o                         
 -10   8   3       6015.34       5882.68        35.45 o                         
  -9   8   3         71.05         68.95         2.35 o                         
  -8   8   3       3107.91       3140.09        19.20 o                         
  -7   8   3          5.04         21.53         1.79 o                         
  -6   8   3      12008.01      11439.93        52.49 o                         
  -5   8   3         60.00         74.94         2.26 o                         
  -4   8   3       1534.92       1625.00         7.47 o                         
  -3   8   3       3348.62       3519.81        13.46 o                         
  -2   8   3       6254.38       6258.50        24.84 o                         
  -1   8   3        749.43        695.09         6.29 o                         
   0   8   3        916.29        997.66         7.82 o                         
   1   8   3       5455.50       5688.52        29.88 o                         
   2   8   3       5859.04       5932.97        31.70 o                         
   3   8   3       5860.13       5838.04        31.24 o                         
   4   8   3       1752.60       1589.70         8.71 o                         
   5   8   3       8915.54       9137.02        63.08 o                         
   6   8   3       9340.33       8838.50        43.05 o                         
   7   8   3        880.07        795.62         6.00 o                         
   8   8   3      12196.44      11984.61        59.33 o                         
   9   8   3        335.71        287.22         3.97 o                         
  10   8   3          5.17          6.81         1.47 o                         
  11   8   3          6.26         14.05         1.71 o                         
  12   8   3       1481.08       1533.88        12.38 o                         
  13   8   3        100.87        103.86         2.89 o                         
 -14   9   3        532.94        560.83         7.28 o                         
 -13   9   3        163.15        174.79         4.18 o                         
 -12   9   3       2235.21       2245.51        22.93 o                         
 -11   9   3         61.06         64.34         2.27 o                         
 -10   9   3        520.35        446.24         6.01 o                         
  -9   9   3       1270.28       1262.49         9.87 o                         
  -8   9   3       2354.25       2386.17        16.10 o                         
  -7   9   3        373.87        348.70         4.89 o                         
  -6   9   3        509.09        444.06         5.22 o                         
  -5   9   3       5151.08       5238.57        24.31 o                         
  -4   9   3        779.21        842.69         4.97 o                         
  -3   9   3         18.73         12.93         0.78 o                         
  -2   9   3      26249.23      26874.42       113.16 o                         
  -1   9   3       5157.76       5158.25        22.85 o                         
   0   9   3        948.78        791.89         4.54 o                         
   1   9   3       3791.89       3843.62        16.65 o                         
   2   9   3      12490.83      12247.55        71.11 o                         
   3   9   3       2613.41       2749.80        14.20 o                         
   4   9   3        727.25        776.24         8.70 o                         
   5   9   3       4938.36       4860.03        25.74 o                         
   6   9   3        130.56        153.55         2.75 o                         
   7   9   3        362.18        388.98         4.42 o                         
   8   9   3       1122.64       1166.73         9.37 o                         
   9   9   3          2.58          7.73         1.58 o                         
  10   9   3        256.78        269.95         4.30 o                         
  11   9   3        105.75         94.90         2.58 o                         
  12   9   3       4435.31       4502.04        35.04 o                         
  13   9   3        472.03        448.67         7.07 o                         
 -13  10   3       1263.86       1265.82        12.24 o                         
 -12  10   3          2.68          4.72         1.94 o                         
 -11  10   3         76.51         87.93         2.68 o                         
 -10  10   3       1279.71       1292.11        11.10 o                         
  -9  10   3       4452.29       4409.20        27.08 o                         
  -8  10   3          5.99          7.97         1.53 o                         
  -7  10   3       2623.83       2749.35        17.54 o                         
  -6  10   3       4485.25       4376.76        26.13 o                         
  -5  10   3       1941.12       1843.81        11.43 o                         
  -4  10   3        238.51        196.38         2.78 o                         
  -3  10   3      10982.17      11055.64        50.18 o                         
  -2  10   3        224.82        195.44         2.25 o                         
  -1  10   3          0.28          6.43         0.86 o                         
   0  10   3       6244.05       6551.53        28.96 o                         
   1  10   3       1023.47       1074.36         7.26 o                         
   2  10   3       1534.57       1588.98         9.45 o                         
   3  10   3       1009.79       1003.76         7.18 o                         
   4  10   3        832.19        867.51         6.56 o                         
   5  10   3       7123.66       7109.50        37.25 o                         
   6  10   3       2584.13       2625.29        16.15 o                         
   7  10   3       2514.51       2460.28        17.49 o                         
   8  10   3        168.78        209.59         4.04 o                         
   9  10   3       3198.48       3116.49        23.33 o                         
  10  10   3        194.33        244.01         4.91 o                         
  11  10   3       1483.96       1494.46        12.70 o                         
  12  10   3          1.79          6.30         1.48 o                         
 -13  11   3       4208.06       4207.06        42.62 o                         
 -12  11   3         86.76         99.75         3.17 o                         
 -11  11   3          6.26          7.37         1.52 o                         
 -10  11   3        181.58        228.76         3.80 o                         
  -9  11   3         54.70         61.47         2.44 o                         
  -8  11   3       1373.50       1284.26        10.43 o                         
  -7  11   3       2948.09       2850.26        18.19 o                         
  -6  11   3       2480.40       2490.04        15.27 o                         
  -5  11   3       2970.25       3062.06        18.48 o                         
  -4  11   3       1717.91       1579.12        11.14 o                         
  -3  11   3       4456.34       4531.94        24.77 o                         
  -2  11   3        500.36        556.98         4.65 o                         
  -1  11   3       3889.53       3701.21        18.86 o                         
   0  11   3        385.44        405.45         3.82 o                         
   1  11   3      26163.29      25974.06       119.35 o                         
   2  11   3        387.75        367.11         3.85 o                         
   3  11   3       9566.41       9578.37        50.25 o                         
   4  11   3       1607.86       1507.19        10.35 o                         
   5  11   3         48.14         61.25         2.79 o                         
   6  11   3        264.04        227.65         4.08 o                         
   7  11   3         12.26         16.15         1.65 o                         
   8  11   3        365.17        370.87         4.96 o                         
   9  11   3       2092.33       2002.00        15.97 o                         
  10  11   3         82.06         89.27         3.02 o                         
  11  11   3       1333.76       1260.89        23.53 o                         
  12  11   3        451.78        438.62         6.69 o                         
 -13  12   3        181.52        193.91         4.76 o                         
 -12  12   3        689.94        670.06         7.98 o                         
 -11  12   3        423.43        410.94         4.93 o                         
 -10  12   3       1384.73       1327.40        11.36 o                         
  -9  12   3      10151.94      10201.84        64.67 o                         
  -8  12   3        835.95        849.33         8.68 o                         
  -7  12   3        258.93        258.00         4.03 o                         
  -6  12   3       6212.54       6109.03        32.19 o                         
  -5  12   3       3293.46       3197.03        19.80 o                         
  -4  12   3        200.59        210.09         3.47 o                         
  -3  12   3        434.34        439.70         4.94 o                         
  -2  12   3       1476.30       1447.63         9.57 o                         
  -1  12   3        887.63        840.54         6.27 o                         
   0  12   3       2679.85       2660.95        14.31 o                         
   1  12   3          7.19         15.60         1.26 o                         
   2  12   3       1753.72       1766.87        10.72 o                         
   3  12   3        329.65        334.36         3.72 o                         
   4  12   3        247.57        262.24         3.68 o                         
   5  12   3       4589.39       4505.11        25.39 o                         
   6  12   3       1803.94       1644.24        13.65 o                         
   7  12   3        286.59        294.17         4.26 o                         
   8  12   3       1968.62       1949.42        15.23 o                         
   9  12   3       6040.00       6075.03        44.81 o                         
  10  12   3         18.63         21.06         1.90 o                         
  11  12   3        133.02        125.05         3.40 o                         
 -12  13   3        772.99        705.24         8.68 o                         
 -11  13   3        360.48        381.41         4.85 o                         
 -10  13   3       2438.88       2530.11        20.14 o                         
  -9  13   3        301.17        333.40         5.56 o                         
  -8  13   3        117.32        107.16         3.00 o                         
  -7  13   3          5.96         13.32         2.14 o                         
  -6  13   3        143.37        193.80         3.93 o                         
  -5  13   3         52.36         56.40         2.02 o                         
  -4  13   3       1216.54       1229.83        12.62 o                         
  -3  13   3       4708.29       4828.51        29.45 o                         
  -2  13   3      12034.95      12234.61        58.71 o                         
  -1  13   3         20.99         32.47         1.98 o                         
   0  13   3        140.14        148.39         2.66 o                         
   1  13   3        168.80        199.95         3.78 o                         
   2  13   3      12548.53      12520.68        58.29 o                         
   3  13   3       6160.87       6288.74        32.73 o                         
   4  13   3         85.34         81.83         2.38 o                         
   5  13   3          0.08          5.04         1.64 o                         
   6  13   3         16.67         18.19         1.72 o                         
   7  13   3       1184.98       1123.48         9.66 o                         
   8  13   3          0.92          8.73         1.69 o                         
   9  13   3        102.65        121.51         2.99 o                         
  10  13   3        413.10        396.50         6.48 o                         
  11  13   3        347.72        331.13         5.43 o                         
 -11  14   3        991.40        898.12         9.34 o                         
 -10  14   3       3734.19       3624.41        34.36 o                         
  -9  14   3       1135.53       1164.44        11.95 o                         
  -8  14   3       1030.61       1016.98         9.97 o                         
  -7  14   3        406.87        386.23         5.40 o                         
  -6  14   3       8767.76       9091.57        50.70 o                         
  -5  14   3        112.52        110.79         3.31 o                         
  -4  14   3        101.33        101.13         3.13 o                         
  -3  14   3       2059.62       2169.65        15.12 o                         
  -2  14   3       2699.84       2748.67        17.44 o                         
  -1  14   3       1382.12       1352.96         9.62 o                         
   0  14   3       1160.16       1146.50         8.86 o                         
   1  14   3       4224.52       4357.52        24.85 o                         
   2  14   3        192.86        184.32         3.33 o                         
   3  14   3       2271.61       2434.59        17.00 o                         
   4  14   3         84.58        118.84         2.84 o                         
   5  14   3        624.07        589.86         7.12 o                         
   6  14   3       2122.38       2294.72        17.53 o                         
   7  14   3         87.28         73.35         2.51 o                         
   8  14   3       2593.89       2644.74        20.80 o                         
   9  14   3        142.25        113.41         3.18 o                         
  10  14   3         53.51         60.56         2.31 o                         
 -11  15   3        555.88        561.30         8.99 o                         
 -10  15   3        566.94        565.99         7.19 o                         
  -9  15   3         75.88         65.62         2.50 o                         
  -8  15   3        414.21        449.33         6.15 o                         
  -7  15   3       1331.09       1431.28        12.50 o                         
  -6  15   3       1891.41       1875.14        14.74 o                         
  -5  15   3       1284.52       1471.02        14.15 o                         
  -4  15   3        157.86        170.24         4.01 o                         
  -3  15   3       2651.84       2771.43        20.89 o                         
  -2  15   3       5022.00       5108.76        33.49 o                         
  -1  15   3       1169.42       1214.17        10.32 o                         
   0  15   3         27.30         27.27         1.76 o                         
   1  15   3       2811.54       2898.77        20.87 o                         
   2  15   3        168.28        182.02         3.26 o                         
   3  15   3        455.49        488.69         5.67 o                         
   4  15   3          8.08         13.06         1.71 o                         
   5  15   3        584.50        618.09         6.92 o                         
   6  15   3       2050.53       2033.28        15.27 o                         
   7  15   3        261.41        285.75         4.84 o                         
   8  15   3       2362.87       2252.46        16.42 o                         
   9  15   3        178.40        196.98         3.37 o                         
 -10  16   3        396.86        388.69         5.32 o                         
  -9  16   3       1491.00       1476.29        18.56 o                         
  -8  16   3         27.68         28.86         1.90 o                         
  -7  16   3       4276.71       4286.36        29.73 o                         
  -6  16   3        503.97        470.63         6.49 o                         
  -5  16   3        921.71        959.83        12.72 o                         
  -4  16   3         21.13         32.28         2.27 o                         
  -3  16   3        783.06        873.50         9.36 o                         
  -2  16   3         52.61         49.14         2.73 o                         
  -1  16   3        709.49        693.63         7.45 o                         
   0  16   3       2298.51       2360.47        16.59 o                         
   1  16   3        232.97        228.80         4.01 o                         
   2  16   3         19.90         15.36         1.67 o                         
   3  16   3         25.70         33.29         1.89 o                         
   4  16   3        913.80        869.02         8.12 o                         
   5  16   3       6644.27       6710.65        41.97 o                         
   6  16   3         11.21         19.19         1.67 o                         
   7  16   3       1064.44       1066.31         9.39 o                         
   8  16   3         85.88         88.68         2.41 o                         
   9  16   3       2643.92       2590.82        33.03 o                         
  -9  17   3       2059.18       1947.97        17.82 o                         
  -8  17   3        575.86        561.38         6.28 o                         
  -7  17   3       1167.37       1205.65        11.67 o                         
  -6  17   3         64.56         52.56         2.38 o                         
  -5  17   3         53.20         49.73         2.84 o                         
  -4  17   3       1266.87       1317.07        13.38 o                         
  -3  17   3       5993.27       6247.01        43.31 o                         
  -2  17   3        127.71        135.24         4.50 o                         
  -1  17   3        940.08       1074.90        11.10 o                         
   0  17   3       1009.78       1012.06         9.56 o                         
   1  17   3       3393.67       3582.19        23.70 o                         
   2  17   3         32.79         37.11         2.44 o                         
   3  17   3          2.36         11.07         1.55 o                         
   4  17   3       4301.45       4203.50        39.26 o                         
   5  17   3        402.89        406.85         5.27 o                         
   6  17   3         68.68         71.33         2.17 o                         
   7  17   3        244.74        252.04         4.06 o                         
   8  17   3         84.32         66.89         3.02 o                         
  -8  18   3       1353.20       1195.48        44.48 o                         
  -7  18   3         44.56         42.77         1.94 o                         
  -6  18   3       2678.51       2535.44        23.72 o                         
  -5  18   3       2055.14       2021.82        22.42 o                         
  -4  18   3        159.15        181.62         3.99 o                         
  -3  18   3        181.53        174.35         4.17 o                         
  -2  18   3        654.14        731.41         8.84 o                         
  -1  18   3       1849.79       1864.82        18.66 o                         
   0  18   3       2067.84       2062.63        23.26 o                         
   1  18   3       1383.37       1371.37        13.79 o                         
   2  18   3        453.46        491.31         8.28 o                         
   3  18   3        122.33        117.39         3.04 o                         
   4  18   3         12.58         23.74         1.96 o                         
   5  18   3       1398.60       1391.54        13.19 o                         
   6  18   3        934.26        937.83         8.77 o                         
   7  18   3        104.35        100.91         3.11 o                         
  -7  19   3        956.87        751.02        25.82 o                         
  -6  19   3        871.40        811.01        22.56 o                         
  -5  19   3        636.03        623.62        11.51 o                         
  -4  19   3        429.80        438.28         7.51 o                         
  -3  19   3        254.86        266.29         5.98 o                         
  -2  19   3       3694.59       3572.93        60.25 o                         
  -1  19   3        730.20        689.31        12.13 o                         
   0  19   3        600.52        566.29         9.96 o                         
   1  19   3          0.40          7.09         1.71 o                         
   2  19   3       3300.69       3232.83        45.70 o                         
   3  19   3       1972.78       1851.06        19.46 o                         
   4  19   3         46.95         56.74         2.63 o                         
   5  19   3       1104.69       1030.84        11.56 o                         
  -5  20   3         40.92         43.13         3.57 o                         
  -4  20   3          8.30         13.12         1.94 o                         
  -3  20   3       1092.55       1024.06        16.78 o                         
  -2  20   3        101.49        108.56         4.00 o                         
  -1  20   3        503.99        476.16        16.54 o                         
   0  20   3        183.32        173.54         7.54 o                         
   1  20   3        213.76        233.82         5.98 o                         
   2  20   3        138.18        126.22         4.39 o                         
   3  20   3        550.57        499.94        11.39 o                         
 -14   0   4        199.71        177.70         5.72 o                         
 -12   0   4        286.40        330.89         7.28 o                         
 -10   0   4          5.47         10.42         2.06 o                         
  -8   0   4      10229.66      10372.11       103.81 o                         
  -6   0   4      32054.87      31267.76       163.55 o                         
  -4   0   4      10837.70      10739.18        84.13 o                         
  -2   0   4     127709.92     117120.31      1216.45 o                         
   0   0   4          1.26         17.95         1.18 o                         
   2   0   4          4.44          7.26         1.15 o                         
   4   0   4       2840.41       3043.55        24.93 o                         
   6   0   4      17379.15      17402.30       125.46 o                         
   8   0   4         29.28         28.60         2.63 o                         
  10   0   4      22602.97      22849.28       239.71 o                         
  12   0   4       1085.12       1118.85        15.21 o                         
  14   0   4       1381.89       1386.96        22.50 o                         
 -15   1   4        811.35        841.54         8.89 o                         
 -14   1   4        350.63        349.57         5.44 o                         
 -13   1   4        588.62        639.34         7.57 o                         
 -12   1   4       2466.83       2595.61        18.76 o                         
 -11   1   4        327.67        322.31         5.57 o                         
 -10   1   4        409.14        413.67         5.19 o                         
  -9   1   4      14274.83      14958.13        72.05 o                         
  -8   1   4       1604.67       1647.42         9.58 o                         
  -7   1   4       1343.62       1484.60         8.41 o                         
  -6   1   4        229.13        203.61         2.05 o                         
  -5   1   4        355.01        378.00         3.92 o                         
  -4   1   4       4096.87       4130.34        24.98 o                         
  -3   1   4      13591.71      13416.22        73.30 o                         
  -2   1   4      49383.61      46409.20       240.95 o                         
  -1   1   4      32498.00      32357.30       235.13 o                         
   0   1   4          2.20         16.93         2.45 o                         
   1   1   4       4898.39       4347.76        35.58 o                         
   2   1   4      48810.01      47396.03       274.83 o                         
   3   1   4       3738.64       3549.92        42.67 o                         
   4   1   4        668.99        674.25         7.78 o                         
   5   1   4      12082.45      12134.07        70.45 o                         
   6   1   4       2469.03       2317.60        12.46 o                         
   7   1   4        283.50        288.20         3.26 o                         
   8   1   4        852.71        861.78         7.20 o                         
   9   1   4       1280.02       1265.93        10.02 o                         
  10   1   4         67.42         75.14         5.41 o                         
  11   1   4       1683.01       1638.77        14.26 o                         
  12   1   4        576.75        585.76         6.20 o                         
  13   1   4       2682.53       2651.31        23.65 o                         
  14   1   4       1000.80        923.34        13.11 o                         
 -15   2   4        333.67        333.45         5.60 o                         
 -14   2   4          3.97          7.70         1.94 o                         
 -13   2   4          3.05          6.55         1.88 o                         
 -12   2   4        847.74        802.68        10.67 o                         
 -11   2   4       1864.15       1798.25        15.99 o                         
 -10   2   4       3244.33       3429.77        21.82 o                         
  -9   2   4       3488.55       3500.00        21.67 o                         
  -8   2   4         76.96         85.07         2.00 o                         
  -7   2   4        553.64        560.44         3.92 o                         
  -6   2   4        311.87        240.21         2.20 o                         
  -5   2   4      35706.02      34675.98       195.85 o                         
  -4   2   4       1928.02       2101.39        13.25 o                         
  -3   2   4       7512.23       7579.36        43.76 o                         
  -2   2   4       1466.62       1266.67         8.06 o                         
  -1   2   4        799.16        808.19        11.24 o                         
   0   2   4          2.99          5.18         0.82 o                         
   1   2   4       4784.40       5036.23        38.00 o                         
   2   2   4         27.81         44.15         1.42 o                         
   3   2   4      12381.84      12724.41       114.96 o                         
   4   2   4        238.09        238.16         2.09 o                         
   5   2   4       5053.05       4876.58        24.40 o                         
   6   2   4       3214.19       2985.56        14.59 o                         
   7   2   4       1203.53       1167.63        10.35 o                         
   8   2   4         29.12         26.88         1.54 o                         
   9   2   4      12689.27      12606.70        67.72 o                         
  10   2   4       1143.98       1123.07         9.49 o                         
  11   2   4         33.50         28.51         1.97 o                         
  12   2   4        107.66        111.36         3.79 o                         
  13   2   4       2344.08       2255.90        25.30 o                         
  14   2   4        316.19        317.83         9.60 o                         
 -15   3   4         90.89         96.82         2.94 o                         
 -14   3   4         20.80         20.71         2.13 o                         
 -13   3   4      13111.64      12943.28        86.04 o                         
 -12   3   4          0.87          6.46         2.02 o                         
 -11   3   4       4802.22       4896.81        33.75 o                         
 -10   3   4       1831.91       1805.75        12.58 o                         
  -9   3   4       9202.44       8836.75        51.36 o                         
  -8   3   4       1561.04       1681.98        11.96 o                         
  -7   3   4        283.45        335.47         2.97 o                         
  -6   3   4         22.60         52.73         1.11 o                         
  -5   3   4          4.32          8.13         0.77 o                         
  -4   3   4       4115.64       4257.16        23.23 o                         
  -3   3   4      11831.96      11335.14        63.41 o                         
  -2   3   4        141.99        194.50         3.39 o                         
  -1   3   4      19463.47      18666.30       117.47 o                         
   0   3   4       3338.29       3617.38        22.27 o                         
   1   3   4      55893.56      54277.00       390.80 o                         
   2   3   4       2411.84       2580.92        16.93 o                         
   3   3   4        959.28        690.38         5.55 o                         
   4   3   4       1431.60       1543.69         7.51 o                         
   5   3   4      18101.93      17181.21        74.67 o                         
   6   3   4        100.05        125.26         1.96 o                         
   7   3   4        560.20        578.09         5.82 o                         
   8   3   4        287.81        312.86         3.78 o                         
   9   3   4         15.90         24.28         3.29 o                         
  10   3   4          6.15          5.54         1.49 o                         
  11   3   4        934.76        951.02         8.70 o                         
  12   3   4         30.91         31.19         2.44 o                         
  13   3   4       2980.76       3070.09        25.19 o                         
  14   3   4         19.48         11.51         1.85 o                         
 -15   4   4        606.85        606.88         7.34 o                         
 -14   4   4          3.13          3.12         1.61 o                         
 -13   4   4       1172.59       1193.22        11.54 o                         
 -12   4   4        278.86        260.58         4.81 o                         
 -11   4   4         64.60         79.87         2.41 o                         
 -10   4   4        102.13         93.95         2.44 o                         
  -9   4   4       2739.27       2670.18        18.34 o                         
  -8   4   4       5056.77       4934.39        25.96 o                         
  -7   4   4         52.74        101.98         1.59 o                         
  -6   4   4       3142.94       3007.50        12.18 o                         
  -5   4   4      12402.61      11520.23        49.92 o                         
  -4   4   4       3846.14       3930.09        19.90 o                         
  -3   4   4       1180.68       1168.95         8.80 o                         
  -2   4   4       4574.21       4302.94        22.90 o                         
  -1   4   4      10418.42      10302.36        64.77 o                         
   0   4   4       1301.05       1357.21         9.89 o                         
   1   4   4         25.48         43.16         1.37 o                         
   2   4   4       2280.35       2354.12        17.39 o                         
   3   4   4        722.71        714.18         4.45 o                         
   4   4   4       1011.72       1025.59         6.34 o                         
   5   4   4       7066.57       6820.54        25.32 o                         
   6   4   4       4259.38       3916.81        19.09 o                         
   7   4   4      14165.19      14364.18        71.23 o                         
   8   4   4       1063.50       1007.52         7.69 o                         
   9   4   4       9587.11       9425.88        46.24 o                         
  10   4   4        195.51        203.84         3.83 o                         
  11   4   4         62.12         68.92         2.58 o                         
  12   4   4       1020.61        981.94         9.87 o                         
  13   4   4       1828.85       1901.70        16.91 o                         
 -15   5   4         24.98         26.30         1.89 o                         
 -14   5   4         32.03         28.24         1.96 o                         
 -13   5   4       1410.86       1510.93        13.34 o                         
 -12   5   4      12223.60      12524.36        69.93 o                         
 -11   5   4         49.81         75.98         2.34 o                         
 -10   5   4       1729.30       1708.10        12.63 o                         
  -9   5   4         88.27         90.87         2.62 o                         
  -8   5   4       4701.98       4633.95        24.65 o                         
  -7   5   4       3590.80       3817.67        16.93 o                         
  -6   5   4      11634.48      11994.88        40.83 o                         
  -5   5   4         25.17         30.14         0.79 o                         
  -4   5   4        532.97        470.33         3.04 o                         
  -3   5   4        107.61        102.00         1.48 o                         
  -2   5   4       5050.26       4839.28        24.92 o                         
  -1   5   4       1269.62       1353.08        10.01 o                         
   0   5   4      11012.44      11330.37        76.93 o                         
   1   5   4        991.04        887.84         6.60 o                         
   2   5   4      12358.64      11101.51        61.45 o                         
   3   5   4        852.98        935.68         5.39 o                         
   4   5   4        634.41        756.29         3.92 o                         
   5   5   4        777.24        805.49         4.31 o                         
   6   5   4       4367.94       4028.77        20.02 o                         
   7   5   4        655.32        700.78         5.93 o                         
   8   5   4        375.00        397.05         4.69 o                         
   9   5   4         71.83         93.89         2.43 o                         
  10   5   4        335.71        329.80         4.22 o                         
  11   5   4         75.30         67.62         2.62 o                         
  12   5   4        724.43        756.04         8.01 o                         
  13   5   4         58.95         60.09         2.34 o                         
 -15   6   4        386.82        405.56         5.67 o                         
 -14   6   4       1361.09       1361.10        11.48 o                         
 -13   6   4       1529.49       1605.53        12.83 o                         
 -12   6   4        326.94        362.07         5.33 o                         
 -11   6   4       2667.28       2639.34        16.81 o                         
 -10   6   4       1235.66       1354.74        11.54 o                         
  -9   6   4        102.52         83.29         2.41 o                         
  -8   6   4       8781.82       8931.53        57.77 o                         
  -7   6   4         98.34        132.34         2.05 o                         
  -6   6   4      27883.83      28154.92        95.95 o                         
  -5   6   4       3030.41       3212.23        12.30 o                         
  -4   6   4       3694.04       3557.74        13.67 o                         
  -3   6   4       2264.05       2295.79        10.10 o                         
  -2   6   4      11920.52      11614.53        58.01 o                         
  -1   6   4          1.85         15.50         1.09 o                         
   0   6   4       1434.89       1555.97        11.51 o                         
   1   6   4       1486.32       1590.85         8.69 o                         
   2   6   4        426.68        511.96         3.00 o                         
   3   6   4        160.16        134.68         1.77 o                         
   4   6   4       1762.62       1736.91         7.91 o                         
   5   6   4       2444.00       2649.91        10.97 o                         
   6   6   4       7694.85       7454.40        32.74 o                         
   7   6   4       4172.45       4208.07        20.92 o                         
   8   6   4       2763.16       2592.33        15.01 o                         
   9   6   4       2522.27       2330.92        15.15 o                         
  10   6   4       5182.97       5337.41        30.56 o                         
  11   6   4        445.61        463.79         5.84 o                         
  12   6   4       1269.80       1279.72        11.07 o                         
  13   6   4          2.74          4.92         1.25 o                         
 -15   7   4        717.76        718.31         9.12 o                         
 -14   7   4       1786.29       1742.03        16.41 o                         
 -13   7   4       6461.48       6420.26        51.70 o                         
 -12   7   4       3809.02       3632.66        25.34 o                         
 -11   7   4        803.96        813.11         7.94 o                         
 -10   7   4       1558.19       1648.82        15.04 o                         
  -9   7   4       8201.02       8336.22        47.92 o                         
  -8   7   4       4360.23       4374.28        26.03 o                         
  -7   7   4       1019.54       1074.20         7.14 o                         
  -6   7   4          0.38          8.23         0.96 o                         
  -5   7   4        479.17        494.09         3.20 o                         
  -4   7   4       1262.65       1344.06         6.29 o                         
  -3   7   4        225.34        240.80         1.92 o                         
  -2   7   4         83.04         53.75         1.17 o                         
  -1   7   4         40.72         31.48         0.86 o                         
   0   7   4          9.24         28.79         1.47 o                         
   1   7   4      24463.60      24214.48       141.75 o                         
   2   7   4      26551.31      25801.73       125.93 o                         
   3   7   4       8487.67       8138.51        37.51 o                         
   4   7   4        321.18        363.74         2.72 o                         
   5   7   4      12732.33      12476.92        60.93 o                         
   6   7   4       3310.94       3275.53        17.02 o                         
   7   7   4        299.31        324.84         3.90 o                         
   8   7   4        234.95        242.13         3.63 o                         
   9   7   4         47.02         44.61         2.06 o                         
  10   7   4        132.80        104.39         2.66 o                         
  11   7   4        264.38        254.78         4.49 o                         
  12   7   4       1473.84       1409.46        11.98 o                         
  13   7   4       1089.11       1117.75        12.54 o                         
 -14   8   4        244.90        226.29         4.29 o                         
 -13   8   4       1626.42       1555.78        14.90 o                         
 -12   8   4        893.57        887.01         8.99 o                         
 -11   8   4         14.46         21.24         1.64 o                         
 -10   8   4         52.62         53.97         2.41 o                         
  -9   8   4       9905.82      10094.12        55.46 o                         
  -8   8   4         81.85        106.85         2.53 o                         
  -7   8   4        918.04        969.74         7.80 o                         
  -6   8   4        109.29        135.91         2.14 o                         
  -5   8   4      12917.78      12591.35        51.07 o                         
  -4   8   4       1809.50       1831.22         8.64 o                         
  -3   8   4       1049.31        991.69         4.95 o                         
  -2   8   4        802.79        852.11         5.13 o                         
  -1   8   4      13404.06      13506.07        57.32 o                         
   0   8   4       1713.59       1586.90         9.15 o                         
   1   8   4         39.07         26.29         0.75 o                         
   2   8   4       3603.87       3692.20        19.23 o                         
   3   8   4         76.72        102.44         1.62 o                         
   4   8   4        190.37        207.98         2.44 o                         
   5   8   4       4056.36       3808.44        19.79 o                         
   6   8   4        744.91        755.52         5.74 o                         
   7   8   4       2165.76       1931.26        11.87 o                         
   8   8   4        242.78        213.62         3.37 o                         
   9   8   4      11335.33      11549.85        59.17 o                         
  10   8   4          1.65         12.95         1.53 o                         
  11   8   4        648.88        626.82         7.17 o                         
  12   8   4        122.09        104.21         2.90 o                         
 -14   9   4          0.05          1.45         1.44 o                         
 -13   9   4       1367.90       1406.64        14.45 o                         
 -12   9   4        380.52        427.05         5.83 o                         
 -11   9   4        271.29        281.66         4.25 o                         
 -10   9   4        185.52        232.33         4.16 o                         
  -9   9   4       5649.74       5679.05        33.52 o                         
  -8   9   4          7.57          8.41         1.41 o                         
  -7   9   4        728.32        741.23         7.01 o                         
  -6   9   4         51.38         77.02         2.17 o                         
  -5   9   4          0.88          7.58         1.42 o                         
  -4   9   4       5522.95       5833.76        27.29 o                         
  -3   9   4       1203.95       1239.77         6.61 o                         
  -2   9   4       1052.40       1139.97         9.37 o                         
  -1   9   4      13639.56      13491.57        48.17 o                         
   0   9   4        594.29        588.09         3.81 o                         
   1   9   4       1594.85       1416.12         7.17 o                         
   2   9   4      10828.57      10787.47        70.26 o                         
   3   9   4       5736.35       5440.02        26.37 o                         
   4   9   4         23.53         22.55         1.35 o                         
   5   9   4       1406.82       1309.92         9.87 o                         
   6   9   4        275.11        270.00         3.41 o                         
   7   9   4        341.73        358.56         4.23 o                         
   8   9   4       3880.53       4012.75        24.86 o                         
   9   9   4          5.20          6.81         1.55 o                         
  10   9   4        105.92        102.44         2.72 o                         
  11   9   4        710.07        689.55         7.63 o                         
  12   9   4         95.89         85.32         2.92 o                         
 -14  10   4        104.92        100.35         3.53 o                         
 -13  10   4         15.71         12.36         1.67 o                         
 -12  10   4        636.74        614.82         7.03 o                         
 -11  10   4        182.65        182.57         3.58 o                         
 -10  10   4         12.35         10.73         1.70 o                         
  -9  10   4        122.78        138.96         3.24 o                         
  -8  10   4       2488.64       2614.95        16.77 o                         
  -7  10   4       5631.31       5696.16        31.42 o                         
  -6  10   4      10744.50      10730.91        53.40 o                         
  -5  10   4       9423.09       9619.18        48.16 o                         
  -4  10   4       2412.61       2326.23        14.48 o                         
  -3  10   4         70.68         90.46         2.27 o                         
  -2  10   4       2524.18       2426.39        14.44 o                         
  -1  10   4       5516.48       5449.68        24.92 o                         
   0  10   4       2014.23       2136.62        11.01 o                         
   1  10   4         71.89         68.99         1.49 o                         
   2  10   4        332.97        333.92         3.90 o                         
   3  10   4         94.34         96.37         2.06 o                         
   4  10   4       4475.23       4613.64        24.71 o                         
   5  10   4       3530.25       3342.44        19.01 o                         
   6  10   4      11820.00      11844.09        63.68 o                         
   7  10   4        153.74        140.70         2.98 o                         
   8  10   4       1144.89       1143.99        11.57 o                         
   9  10   4       1017.93       1110.82         9.85 o                         
  10  10   4       4420.48       4476.83        28.51 o                         
  11  10   4        144.72        129.95         3.67 o                         
  12  10   4       1914.55       1924.70        20.14 o                         
 -13  11   4         35.89         39.90         1.89 o                         
 -12  11   4       5928.47       5723.04        39.16 o                         
 -11  11   4         14.51         10.25         1.47 o                         
 -10  11   4       2681.21       2774.38        17.53 o                         
  -9  11   4         90.50         92.66         2.78 o                         
  -8  11   4       3317.41       3277.31        19.51 o                         
  -7  11   4        224.74        235.86         3.54 o                         
  -6  11   4          1.40          6.17         1.54 o                         
  -5  11   4       2191.07       2189.38        13.87 o                         
  -4  11   4          7.14         13.93         1.94 o                         
  -3  11   4       2101.01       2236.63        15.33 o                         
  -2  11   4      12666.85      12710.89        60.34 o                         
  -1  11   4        144.11        147.00         2.42 o                         
   0  11   4        280.51        300.73         3.19 o                         
   1  11   4          2.89          6.85         1.04 o                         
   2  11   4       7139.51       6918.81        35.15 o                         
   3  11   4       1795.81       1851.96        11.78 o                         
   4  11   4      15111.99      15267.10        80.66 o                         
   5  11   4       1420.79       1313.63         9.43 o                         
   6  11   4       7802.53       7813.84        41.20 o                         
   7  11   4        114.98        151.07         3.24 o                         
   8  11   4        210.25        215.97         4.42 o                         
   9  11   4        158.97        174.87         4.06 o                         
  10  11   4        181.15        236.36         4.54 o                         
  11  11   4        163.17        149.27         3.62 o                         
 -13  12   4        369.55        364.17         7.44 o                         
 -12  12   4        185.57        193.05         3.46 o                         
 -11  12   4       1318.80       1309.84        11.77 o                         
 -10  12   4         11.10         23.14         1.85 o                         
  -9  12   4         15.68         21.70         1.82 o                         
  -8  12   4        989.14       1026.34         8.40 o                         
  -7  12   4        727.23        771.34         7.51 o                         
  -6  12   4       2163.18       2203.43        14.32 o                         
  -5  12   4       5600.84       5635.46        62.22 o                         
  -4  12   4        782.82        799.01         7.22 o                         
  -3  12   4       1992.33       2015.35        14.39 o                         
  -2  12   4       2739.85       2776.67        15.48 o                         
  -1  12   4       2723.02       2877.46        16.66 o                         
   0  12   4       1187.49       1194.72         8.32 o                         
   1  12   4       2431.33       2549.84        14.35 o                         
   2  12   4          8.24         21.69         2.48 o                         
   3  12   4        947.30        934.41         7.36 o                         
   4  12   4        159.15        158.08         3.12 o                         
   5  12   4         20.52         29.03         1.73 o                         
   6  12   4       8304.60       8372.15        52.52 o                         
   7  12   4       1811.24       1795.35        13.16 o                         
   8  12   4        596.00        597.51         6.57 o                         
   9  12   4       1859.33       1965.29        14.66 o                         
  10  12   4       1914.93       1938.85        22.58 o                         
  11  12   4        352.08        326.06         5.79 o                         
 -12  13   4        281.02        273.24         4.74 o                         
 -11  13   4        237.09        253.04         4.31 o                         
 -10  13   4          1.00          7.72         2.03 o                         
  -9  13   4       2982.61       3030.05        19.90 o                         
  -8  13   4       1156.96       1196.74        10.56 o                         
  -7  13   4        518.05        591.25         6.42 o                         
  -6  13   4       5426.55       5495.84        28.41 o                         
  -5  13   4        703.03        784.35         7.61 o                         
  -4  13   4        483.92        503.92         5.53 o                         
  -3  13   4        376.95        395.04         4.94 o                         
  -2  13   4       2115.71       2137.29        13.47 o                         
  -1  13   4       7503.57       7647.19        39.07 o                         
   0  13   4       1066.30       1134.54         8.46 o                         
   1  13   4       3598.54       3604.97        20.30 o                         
   2  13   4       2701.06       2801.33        16.19 o                         
   3  13   4       4508.91       4554.51        23.60 o                         
   4  13   4       1313.02       1310.49        10.32 o                         
   5  13   4       6792.66       7023.93        41.04 o                         
   6  13   4       1273.80       1380.95        10.86 o                         
   7  13   4          0.87          5.95         1.74 o                         
   8  13   4       1662.90       1608.72        12.30 o                         
   9  13   4        245.79        226.85         3.86 o                         
  10  13   4         10.41          9.94         1.61 o                         
 -11  14   4          5.29         11.09         1.70 o                         
 -10  14   4        551.67        546.76         7.81 o                         
  -9  14   4       2371.43       2427.60        19.37 o                         
  -8  14   4        949.07       1049.97         9.58 o                         
  -7  14   4       1536.00       1559.20        11.91 o                         
  -6  14   4         28.41         26.23         1.89 o                         
  -5  14   4       6552.88       6806.61        37.90 o                         
  -4  14   4        497.25        535.42         6.28 o                         
  -3  14   4        669.37        681.26         6.57 o                         
  -2  14   4       1148.53       1156.62         9.08 o                         
  -1  14   4       2202.31       2260.00        13.75 o                         
   0  14   4        288.99        320.74         4.32 o                         
   1  14   4         23.60         27.06         1.62 o                         
   2  14   4        744.07        764.62         6.50 o                         
   3  14   4          2.66          8.40         1.44 o                         
   4  14   4         56.87         70.01         2.30 o                         
   5  14   4       5001.58       5111.76        39.26 o                         
   6  14   4         66.99         72.01         2.39 o                         
   7  14   4        973.58       1049.66        10.72 o                         
   8  14   4         38.12         33.34         2.06 o                         
   9  14   4       4975.80       5083.17        71.46 o                         
  10  14   4         71.53        105.95         2.98 o                         
 -11  15   4       1022.76        928.24        11.59 o                         
 -10  15   4        918.62        929.86        10.30 o                         
  -9  15   4       1041.73       1030.65        10.10 o                         
  -8  15   4        144.14        154.24         3.37 o                         
  -7  15   4       2364.19       2517.38        17.84 o                         
  -6  15   4       1770.69       1906.94        14.64 o                         
  -5  15   4        654.53        696.50         7.45 o                         
  -4  15   4        762.44        802.43         7.99 o                         
  -3  15   4        126.48         85.46         2.39 o                         
  -2  15   4        251.61        262.60         4.40 o                         
  -1  15   4       1488.49       1464.41        10.97 o                         
   0  15   4        160.02        149.98         3.03 o                         
   1  15   4       4053.84       4172.78        24.52 o                         
   2  15   4       2337.15       2478.59        15.69 o                         
   3  15   4       4341.46       4541.38        27.27 o                         
   4  15   4       1317.56       1353.50        11.03 o                         
   5  15   4        193.26        184.35         3.89 o                         
   6  15   4         89.17         89.63         2.74 o                         
   7  15   4        142.83        126.70         3.12 o                         
   8  15   4        741.15        753.63         7.58 o                         
   9  15   4        320.17        289.87         4.59 o                         
 -10  16   4          5.14          8.42         1.45 o                         
  -9  16   4        801.47        791.14         8.05 o                         
  -8  16   4       3793.55       3731.41        29.93 o                         
  -7  16   4        125.48        128.74         3.25 o                         
  -6  16   4       1799.65       1880.07        15.14 o                         
  -5  16   4        130.54        128.57         3.21 o                         
  -4  16   4       1921.74       2106.77        17.20 o                         
  -3  16   4        265.13        257.54         4.16 o                         
  -2  16   4       4657.02       4785.43        36.31 o                         
  -1  16   4        844.02        875.41         8.96 o                         
   0  16   4          1.35          4.65         1.54 o                         
   1  16   4         56.63         44.51         2.16 o                         
   2  16   4        280.17        307.14         4.67 o                         
   3  16   4        347.09        378.12         4.76 o                         
   4  16   4        220.29        207.81         3.66 o                         
   5  16   4       1503.14       1469.16        12.35 o                         
   6  16   4       4008.21       4074.15        26.95 o                         
   7  16   4          8.95         13.08         1.51 o                         
   8  16   4       1458.39       1470.52        16.10 o                         
  -9  17   4        900.68        845.26         8.32 o                         
  -8  17   4       1854.13       1773.79        14.97 o                         
  -7  17   4          8.04         12.40         1.57 o                         
  -6  17   4        387.84        373.74         5.22 o                         
  -5  17   4         67.14         60.89         3.52 o                         
  -4  17   4        239.61        229.15         4.03 o                         
  -3  17   4       4848.68       4868.77        32.33 o                         
  -2  17   4        332.41        349.67         5.49 o                         
  -1  17   4        382.24        413.31         6.48 o                         
   0  17   4         76.25        108.14         2.90 o                         
   1  17   4         11.37         29.46         1.85 o                         
   2  17   4       8595.96       8745.41        70.91 o                         
   3  17   4         12.66         18.81         1.83 o                         
   4  17   4         58.24         64.89         2.43 o                         
   5  17   4        599.96        603.78         6.82 o                         
   6  17   4        703.25        685.53         6.78 o                         
   7  17   4        541.93        595.23         7.10 o                         
  -8  18   4        207.11        178.94         6.65 o                         
  -7  18   4       1456.72       1321.76        21.55 o                         
  -6  18   4        883.19        905.00        11.50 o                         
  -5  18   4       1778.88       1733.60        21.79 o                         
  -4  18   4        564.58        582.42         6.93 o                         
  -3  18   4        617.20        592.17         7.09 o                         
  -2  18   4         45.06         63.87         2.88 o                         
  -1  18   4       1196.38       1163.51        13.82 o                         
   0  18   4       1826.70       1852.64        16.37 o                         
   1  18   4       1191.24       1186.83        11.70 o                         
   2  18   4        390.33        367.38         5.67 o                         
   3  18   4        100.39        109.80         3.18 o                         
   4  18   4       2632.78       2639.95        21.20 o                         
   5  18   4        525.36        502.84         6.25 o                         
   6  18   4        455.51        449.50         6.65 o                         
  -6  19   4        310.59        278.42         5.00 o                         
  -5  19   4        715.33        695.62        16.36 o                         
  -4  19   4       4473.62       4208.92        71.68 o                         
  -3  19   4         26.18         29.06         2.14 o                         
  -2  19   4          2.39          6.02         1.81 o                         
  -1  19   4       3459.32       3515.45        57.00 o                         
   0  19   4         19.62         14.94         2.16 o                         
   1  19   4       1408.39       1394.45        20.57 o                         
   2  19   4        327.66        291.97         6.80 o                         
   3  19   4         60.10         57.25         2.47 o                         
   4  19   4        344.37        331.95         5.41 o                         
   5  19   4        981.23        887.44        17.12 o                         
  -4  20   4          6.65          4.64         1.67 o                         
  -3  20   4        201.31        162.80         4.88 o                         
  -2  20   4       2092.19       1892.56        62.95 o                         
  -1  20   4       1848.65       1844.69        22.61 o                         
   0  20   4       2302.17       2246.84        30.20 o                         
   1  20   4        153.24        167.05         4.17 o                         
   2  20   4          9.73         12.63         2.56 o                         
   3  20   4          1.27          2.01         1.76 o                         
 -15   0   5       4151.88       4145.60        44.00 o                         
 -13   0   5        395.13        361.63         7.46 o                         
 -11   0   5        880.66        849.70        13.14 o                         
  -9   0   5          2.66         12.77         2.30 o                         
  -7   0   5       1592.28       1545.14        12.88 o                         
  -5   0   5      18942.87      18149.43       103.55 o                         
  -3   0   5      11081.44      11765.07        89.31 o                         
  -1   0   5      43807.78      41940.62       347.59 o                         
   1   0   5       1375.12       1454.75        11.76 o                         
   3   0   5       7717.54       8155.78        79.54 o                         
   5   0   5       2229.61       2432.40        22.18 o                         
   7   0   5        330.28        375.04         5.33 o                         
   9   0   5      10660.47      10343.35       172.89 o                         
  11   0   5        290.60        329.38         7.38 o                         
  13   0   5       1457.50       1436.04        28.50 o                         
 -15   1   5        349.72        351.97         5.88 o                         
 -14   1   5         37.37         48.29         2.62 o                         
 -13   1   5       1017.29       1073.03        10.54 o                         
 -12   1   5       2736.00       2697.45        21.04 o                         
 -11   1   5       4993.17       5059.98        32.11 o                         
 -10   1   5          4.09          6.41         1.54 o                         
  -9   1   5       5546.82       5395.72        31.84 o                         
  -8   1   5       6935.15       7164.62        40.98 o                         
  -7   1   5       3585.13       3397.74        19.98 o                         
  -6   1   5       1755.69       1810.68         8.41 o                         
  -5   1   5       6270.39       6369.29        32.22 o                         
  -4   1   5       6160.54       6205.52        38.13 o                         
  -3   1   5        794.25        793.70         5.65 o                         
  -2   1   5       2029.59       2050.53        14.60 o                         
  -1   1   5         12.34         21.91         1.23 o                         
   0   1   5       2375.86       2343.55        16.54 o                         
   1   1   5        157.08        225.54         3.72 o                         
   2   1   5       1774.05       1710.61        13.90 o                         
   3   1   5      18990.80      18317.74       116.44 o                         
   4   1   5        176.46        205.10         2.09 o                         
   5   1   5       2795.09       2500.06        16.01 o                         
   6   1   5       3526.19       3160.39        19.29 o                         
   7   1   5       8673.91       8332.39        40.54 o                         
   8   1   5       1548.62       1617.99        12.91 o                         
   9   1   5        827.57        842.99         8.64 o                         
  10   1   5         73.05         80.80         2.77 o                         
  11   1   5         92.58        109.69         3.97 o                         
  12   1   5          1.57          0.74         1.58 o                         
  13   1   5        497.91        507.08         8.23 o                         
 -15   2   5       1164.04       1272.49        12.98 o                         
 -14   2   5        253.10        230.83         4.44 o                         
 -13   2   5         23.96         21.21         2.23 o                         
 -12   2   5       4216.56       4315.88        31.99 o                         
 -11   2   5        272.32        268.65         4.90 o                         
 -10   2   5          8.46         22.27         1.78 o                         
  -9   2   5        282.95        293.33         4.00 o                         
  -8   2   5       5295.92       5304.06        27.64 o                         
  -7   2   5          0.35         13.34         1.82 o                         
  -6   2   5       1024.74        933.83         5.28 o                         
  -5   2   5      15188.82      15269.69        58.63 o                         
  -4   2   5      20734.95      20112.64       106.10 o                         
  -3   2   5       3249.73       3608.16        27.75 o                         
  -2   2   5      11777.20      11127.82        71.24 o                         
  -1   2   5        696.46        729.33         7.46 o                         
   0   2   5      12562.58      12561.00        71.41 o                         
   1   2   5         43.51         87.65         1.27 o                         
   2   2   5       5080.43       4957.99        42.20 o                         
   3   2   5        501.91        499.33         4.54 o                         
   4   2   5        257.14        314.77         2.22 o                         
   5   2   5       2165.66       2334.98        12.31 o                         
   6   2   5       2453.15       2229.75        13.12 o                         
   7   2   5        992.42        998.54         8.13 o                         
   8   2   5        193.68        187.12         3.33 o                         
   9   2   5       3076.51       3116.00        20.81 o                         
  10   2   5       6783.59       6853.24        43.90 o                         
  11   2   5          6.88         14.64         1.93 o                         
  12   2   5       1826.87       1884.43        18.10 o                         
  13   2   5       1737.40       1773.70        57.91 o                         
 -15   3   5         70.67         60.06         2.53 o                         
 -14   3   5        675.90        674.00         7.45 o                         
 -13   3   5        526.02        528.57         7.02 o                         
 -12   3   5       3844.41       3969.87        31.33 o                         
 -11   3   5        272.59        261.15         4.93 o                         
 -10   3   5       1243.41       1264.62        11.17 o                         
  -9   3   5         56.24         61.52         2.03 o                         
  -8   3   5      18078.95      17665.75        84.66 o                         
  -7   3   5       1268.69       1272.20         7.74 o                         
  -6   3   5       5368.43       5509.74        24.97 o                         
  -5   3   5       2404.66       2542.55        10.81 o                         
  -4   3   5      10125.06      10584.73        46.03 o                         
  -3   3   5         87.41         60.67         1.18 o                         
  -2   3   5       1897.59       2092.76        14.02 o                         
  -1   3   5          0.20          5.17         0.79 o                         
   0   3   5       9996.36      10038.41        50.47 o                         
   1   3   5        107.28        130.75         1.66 o                         
   2   3   5      36407.81      35400.41       200.08 o                         
   3   3   5       6287.50       6378.66        43.66 o                         
   4   3   5       9056.03       9008.38        43.12 o                         
   5   3   5         47.06         73.09         1.58 o                         
   6   3   5      16929.86      16373.92        76.27 o                         
   7   3   5        114.66        117.02         2.77 o                         
   8   3   5       1082.15       1014.32         8.24 o                         
   9   3   5        131.14        124.82         2.76 o                         
  10   3   5        203.05        196.85         3.73 o                         
  11   3   5         84.71         79.65         2.92 o                         
  12   3   5        990.28       1003.82        10.85 o                         
  13   3   5        127.79        120.13         3.01 o                         
 -15   4   5       1165.92       1179.52        24.56 o                         
 -14   4   5         29.71         40.90         2.35 o                         
 -13   4   5        344.15        351.64         5.60 o                         
 -12   4   5       4918.34       4871.34        33.85 o                         
 -11   4   5         82.87         68.18         2.63 o                         
 -10   4   5         22.28         30.31         2.03 o                         
  -9   4   5        984.37       1030.81         9.12 o                         
  -8   4   5       3387.36       3504.84        18.55 o                         
  -7   4   5         74.94         78.83         1.54 o                         
  -6   4   5       3162.74       3041.99        12.81 o                         
  -5   4   5      12438.18      12161.63        43.12 o                         
  -4   4   5      15900.32      15024.29        56.60 o                         
  -3   4   5        407.07        510.92         4.43 o                         
  -2   4   5       2854.89       2602.64        18.57 o                         
  -1   4   5      15505.35      15898.87        86.85 o                         
   0   4   5       4278.01       4065.94        25.69 o                         
   1   4   5        282.92        240.20         3.39 o                         
   2   4   5       8785.79       8794.82        34.37 o                         
   3   4   5        583.03        508.66         3.41 o                         
   4   4   5       4944.37       4911.52        23.47 o                         
   5   4   5        925.62        914.07         5.31 o                         
   6   4   5       3160.18       3082.32        16.55 o                         
   7   4   5        918.02        829.65         6.80 o                         
   8   4   5       1407.65       1378.16        13.92 o                         
   9   4   5       3365.23       3428.65        20.09 o                         
  10   4   5       6446.49       6428.81        38.53 o                         
  11   4   5        132.11        138.32         3.34 o                         
  12   4   5         98.00        115.74         3.30 o                         
  13   4   5       3186.14       3084.62        28.47 o                         
 -15   5   5         73.40         81.00         2.63 o                         
 -14   5   5          4.24          6.18         1.55 o                         
 -13   5   5        652.65        705.44         7.58 o                         
 -12   5   5        247.22        260.73         4.90 o                         
 -11   5   5        357.55        415.29         5.39 o                         
 -10   5   5        228.95        191.04         3.77 o                         
  -9   5   5      11770.47      12085.64        65.91 o                         
  -8   5   5       7019.17       7194.31        33.30 o                         
  -7   5   5       1080.61       1132.47         6.71 o                         
  -6   5   5       1006.39       1220.29         6.05 o                         
  -5   5   5        952.71        750.81         3.93 o                         
  -4   5   5        376.84        555.15         3.42 o                         
  -3   5   5       1729.72       1777.74         8.77 o                         
  -2   5   5        937.24        936.77         5.71 o                         
  -1   5   5       6024.32       5982.85        25.54 o                         
   0   5   5       2440.11       2661.40        14.65 o                         
   1   5   5        153.08        185.98         2.54 o                         
   2   5   5        793.82        931.28         4.54 o                         
   3   5   5      31847.11      31197.66       122.51 o                         
   4   5   5        289.22        336.67         2.53 o                         
   5   5   5       3901.07       3647.42        17.34 o                         
   6   5   5         54.46         34.91         1.41 o                         
   7   5   5       3584.65       3400.10        17.97 o                         
   8   5   5       5032.67       4792.11        26.13 o                         
   9   5   5        603.44        604.07         6.33 o                         
  10   5   5        109.41        108.13         2.89 o                         
  11   5   5        227.54        247.67         4.42 o                         
  12   5   5          4.58          8.49         1.70 o                         
  13   5   5       1532.39       1527.30        15.02 o                         
 -15   6   5       5542.30       5491.63        46.38 o                         
 -14   6   5         46.43         41.98         2.29 o                         
 -13   6   5        881.56        901.62         9.36 o                         
 -12   6   5        873.88        799.71         8.52 o                         
 -11   6   5        688.90        627.27         6.98 o                         
 -10   6   5        827.44        832.19         9.61 o                         
  -9   6   5        767.07        745.45         6.65 o                         
  -8   6   5        965.60        962.57         7.39 o                         
  -7   6   5       3647.91       3838.44        18.27 o                         
  -6   6   5        168.18        176.96         1.94 o                         
  -5   6   5      26702.23      26731.73        89.83 o                         
  -4   6   5       1983.16       1990.26         9.01 o                         
  -3   6   5       2531.00       2769.77        13.45 o                         
  -2   6   5        365.62        318.23         2.64 o                         
  -1   6   5      26206.00      25223.18       134.45 o                         
   0   6   5          1.16         11.50         1.32 o                         
   1   6   5         20.70         44.13         1.53 o                         
   2   6   5      14183.94      14527.81        60.22 o                         
   3   6   5       7710.60       7859.38        35.30 o                         
   4   6   5        678.46        665.17         4.13 o                         
   5   6   5          5.84          6.99         0.89 o                         
   6   6   5        583.08        554.61         4.94 o                         
   7   6   5       1052.49       1120.49         8.26 o                         
   8   6   5       3395.61       3294.51        18.79 o                         
   9   6   5       1001.50       1098.89         9.48 o                         
  10   6   5        949.74        982.67         8.84 o                         
  11   6   5       1187.35       1202.52        10.49 o                         
  12   6   5         16.99         17.87         1.53 o                         
  13   6   5       1097.90       1095.28        11.92 o                         
 -14   7   5        911.03        940.14         9.03 o                         
 -13   7   5       1272.38       1289.54        13.55 o                         
 -12   7   5       6658.18       6687.45        48.85 o                         
 -11   7   5       3544.86       3603.02        25.66 o                         
 -10   7   5        328.13        323.92         4.80 o                         
  -9   7   5       3008.23       3051.44        19.20 o                         
  -8   7   5       9975.40      10123.91        50.69 o                         
  -7   7   5         24.68         30.68         2.07 o                         
  -6   7   5        268.92        203.76         2.31 o                         
  -5   7   5       6887.81       7287.18        27.19 o                         
  -4   7   5        150.17        231.03         2.13 o                         
  -3   7   5         17.43         20.48         0.88 o                         
  -2   7   5        281.04        327.22         2.43 o                         
  -1   7   5      11153.00      11466.17        59.36 o                         
   0   7   5       8377.25       8328.66        44.10 o                         
   1   7   5        354.53        325.74         3.64 o                         
   2   7   5       5175.96       4621.58        22.49 o                         
   3   7   5       6404.22       6055.32        28.33 o                         
   4   7   5        113.48        117.47         3.72 o                         
   5   7   5       2184.02       2104.34        11.65 o                         
   6   7   5      16864.47      16268.76        78.69 o                         
   7   7   5       3028.74       3054.95        17.58 o                         
   8   7   5        777.10        750.59         6.51 o                         
   9   7   5          1.55          4.46         1.53 o                         
  10   7   5        525.26        515.25         6.00 o                         
  11   7   5        173.98        175.82         3.56 o                         
  12   7   5          0.34          2.11         1.27 o                         
 -14   8   5       3132.97       3070.49        28.57 o                         
 -13   8   5         13.35         23.65         2.23 o                         
 -12   8   5        629.94        631.69         6.56 o                         
 -11   8   5       2022.10       2068.93        15.35 o                         
 -10   8   5         62.85         62.52         2.42 o                         
  -9   8   5         14.79         16.50         1.69 o                         
  -8   8   5       3782.75       3866.98        21.93 o                         
  -7   8   5        135.22        151.32         2.64 o                         
  -6   8   5        392.72        368.06         3.66 o                         
  -5   8   5        321.38        279.79         2.81 o                         
  -4   8   5       6571.13       6126.19        25.57 o                         
  -3   8   5        134.14        136.76         1.65 o                         
  -2   8   5      23039.91      23072.59        86.25 o                         
  -1   8   5         60.35         70.84         1.32 o                         
   0   8   5       3991.42       3783.55        25.78 o                         
   1   8   5        132.12        175.39         2.22 o                         
   2   8   5       3312.97       3015.88        14.64 o                         
   3   8   5        459.45        449.98         3.60 o                         
   4   8   5       1269.76       1314.15         7.76 o                         
   5   8   5        164.57        160.50         2.62 o                         
   6   8   5         76.97         91.86         2.30 o                         
   7   8   5        205.62        202.39         3.46 o                         
   8   8   5       2205.74       2092.29        13.34 o                         
   9   8   5          8.69         20.48         1.78 o                         
  10   8   5       7033.16       6922.47        40.29 o                         
  11   8   5        657.90        695.28         7.86 o                         
  12   8   5       1842.23       1841.17        18.90 o                         
 -14   9   5        506.66        529.76         7.11 o                         
 -13   9   5        291.46        303.08         5.52 o                         
 -12   9   5       1576.48       1626.10        13.48 o                         
 -11   9   5       1755.23       1754.49        14.06 o                         
 -10   9   5         68.57         69.35         2.57 o                         
  -9   9   5       2123.47       2250.51        14.68 o                         
  -8   9   5       5432.85       5296.03        30.46 o                         
  -7   9   5        803.66        852.69         7.36 o                         
  -6   9   5       1331.13       1329.48         9.12 o                         
  -5   9   5       9516.01       9805.10        60.66 o                         
  -4   9   5       3339.92       3520.71        20.00 o                         
  -3   9   5        711.74        659.95         5.46 o                         
  -2   9   5         15.42         28.94         0.99 o                         
  -1   9   5          1.85          8.56         0.64 o                         
   0   9   5        502.25        434.69         3.40 o                         
   1   9   5        611.15        579.91         4.32 o                         
   2   9   5      13513.53      12788.28        61.95 o                         
   3   9   5       2186.34       2056.60        12.80 o                         
   4   9   5        183.51        161.61         2.71 o                         
   5   9   5       1695.60       1682.85        10.85 o                         
   6   9   5       3132.12       3150.26        17.90 o                         
   7   9   5        123.89        142.89         3.15 o                         
   8   9   5        945.52        850.91         7.58 o                         
   9   9   5        383.75        351.78         4.49 o                         
  10   9   5          0.80          4.06         1.53 o                         
  11   9   5        924.59       1008.29        10.85 o                         
  12   9   5        460.87        454.80         6.59 o                         
 -13  10   5       3637.39       3630.51        37.99 o                         
 -12  10   5         67.25         73.86         2.46 o                         
 -11  10   5         84.04         71.81         2.44 o                         
 -10  10   5        142.66        149.51         3.16 o                         
  -9  10   5         18.66         20.28         1.87 o                         
  -8  10   5          2.31          6.60         1.58 o                         
  -7  10   5       2275.21       2208.12        14.28 o                         
  -6  10   5       3298.34       3472.10        21.28 o                         
  -5  10   5       7311.75       7355.03        40.09 o                         
  -4  10   5       7458.29       7531.70        38.48 o                         
  -3  10   5         31.19         47.85         3.70 o                         
  -2  10   5        938.85        902.88         7.19 o                         
  -1  10   5      11183.50      10957.84        52.15 o                         
   0  10   5       7271.32       7353.63        33.64 o                         
   1  10   5       1103.87       1102.45         7.63 o                         
   2  10   5          7.23         20.46         1.40 o                         
   3  10   5        434.67        453.43         4.76 o                         
   4  10   5       6178.14       6235.33        37.75 o                         
   5  10   5         39.19         42.96         3.97 o                         
   6  10   5         45.90         50.22         2.20 o                         
   7  10   5        200.76        237.33         3.67 o                         
   8  10   5        229.07        218.57         3.87 o                         
   9  10   5       1827.88       1892.25        13.50 o                         
  10  10   5         70.34        101.07         2.92 o                         
  11  10   5        312.74        336.27         5.27 o                         
 -13  11   5        219.67        236.99         4.96 o                         
 -12  11   5        120.89        102.96         2.82 o                         
 -11  11   5       2593.82       2505.47        18.66 o                         
 -10  11   5        185.85        181.86         3.32 o                         
  -9  11   5       4111.83       4156.36        23.75 o                         
  -8  11   5        601.99        643.42         6.20 o                         
  -7  11   5       2983.28       3103.10        22.27 o                         
  -6  11   5          5.28         12.28         1.62 o                         
  -5  11   5       5598.80       5478.93        29.44 o                         
  -4  11   5        291.81        287.90         3.91 o                         
  -3  11   5         37.20         40.91         1.84 o                         
  -2  11   5       1421.97       1462.08         9.59 o                         
  -1  11   5       2033.57       1999.16        11.77 o                         
   0  11   5         40.68         52.60         1.54 o                         
   1  11   5       1406.90       1460.78         9.10 o                         
   2  11   5        219.44        245.42         3.48 o                         
   3  11   5      18723.55      18967.73        93.50 o                         
   4  11   5       2936.20       2981.78        18.55 o                         
   5  11   5        382.57        396.19         4.78 o                         
   6  11   5       1060.85       1047.92        11.77 o                         
   7  11   5        193.77        226.68         3.83 o                         
   8  11   5       1448.09       1454.08        12.99 o                         
   9  11   5       1042.85       1019.11         9.63 o                         
  10  11   5        183.37        183.68         3.41 o                         
  11  11   5        482.08        485.80         6.98 o                         
 -13  12   5         35.00         30.72         2.50 o                         
 -12  12   5        601.97        585.54         7.16 o                         
 -11  12   5        802.83        754.92         7.37 o                         
 -10  12   5       1594.35       1604.78        12.38 o                         
  -9  12   5       2537.60       2441.35        16.53 o                         
  -8  12   5       1315.88       1303.16        10.34 o                         
  -7  12   5        918.94        909.29         8.41 o                         
  -6  12   5         56.56         57.94         2.18 o                         
  -5  12   5       6265.89       6299.45        33.38 o                         
  -4  12   5       2588.68       2619.55        16.21 o                         
  -3  12   5         97.93        119.13         2.87 o                         
  -2  12   5       3277.77       3352.64        18.63 o                         
  -1  12   5       7982.17       7917.85        40.17 o                         
   0  12   5        172.70        211.56         2.94 o                         
   1  12   5        166.25        165.87         2.60 o                         
   2  12   5       1796.66       1783.41        12.09 o                         
   3  12   5        572.39        569.63         5.71 o                         
   4  12   5        425.26        453.96         5.55 o                         
   5  12   5        984.66       1079.31         8.76 o                         
   6  12   5         13.39         13.49         1.81 o                         
   7  12   5       1755.86       1813.96        16.70 o                         
   8  12   5        333.06        292.78         4.73 o                         
   9  12   5       3573.87       3652.01        27.82 o                         
  10  12   5        956.28        895.69        11.58 o                         
 -12  13   5       2801.49       2757.34        34.45 o                         
 -11  13   5         36.81         42.63         2.01 o                         
 -10  13   5          9.18         18.26         2.24 o                         
  -9  13   5       1356.38       1318.94        10.72 o                         
  -8  13   5       1753.55       1848.34        13.75 o                         
  -7  13   5       2432.48       2477.15        16.17 o                         
  -6  13   5       6319.29       6513.55        35.58 o                         
  -5  13   5        375.41        382.04         5.11 o                         
  -4  13   5       2444.75       2476.81        15.59 o                         
  -3  13   5       4507.31       4623.19        26.89 o                         
  -2  13   5        355.84        396.77         4.75 o                         
  -1  13   5        275.12        261.91         3.63 o                         
   0  13   5       3438.22       3549.75        18.74 o                         
   1  13   5        638.38        627.80         5.90 o                         
   2  13   5      11888.48      12018.82        59.49 o                         
   3  13   5         28.36         37.69         1.86 o                         
   4  13   5       4946.25       4945.02        33.45 o                         
   5  13   5         96.31         89.68         2.60 o                         
   6  13   5       1742.16       1918.87        14.31 o                         
   7  13   5        142.49        143.68         3.49 o                         
   8  13   5        343.54        333.78         5.21 o                         
   9  13   5         76.68         67.23         2.43 o                         
  10  13   5        459.87        475.06        10.08 o                         
 -11  14   5       1162.95       1103.54        15.22 o                         
 -10  14   5        205.63        189.49         3.70 o                         
  -9  14   5        405.43        391.78         5.13 o                         
  -8  14   5        372.95        382.30         5.18 o                         
  -7  14   5       1354.20       1405.56        11.68 o                         
  -6  14   5       1700.31       1778.58        12.62 o                         
  -5  14   5       1854.50       1919.81        13.05 o                         
  -4  14   5       4506.88       4497.25        26.50 o                         
  -3  14   5         58.40         67.87         2.08 o                         
  -2  14   5       3984.53       4190.03        24.14 o                         
  -1  14   5        186.81        181.78         3.26 o                         
   0  14   5       1400.58       1467.17        11.36 o                         
   1  14   5       2146.13       2099.07        13.91 o                         
   2  14   5       2714.70       2898.81        17.33 o                         
   3  14   5        435.18        421.09         5.10 o                         
   4  14   5        327.41        332.90         4.66 o                         
   5  14   5       4458.41       4497.99        27.10 o                         
   6  14   5        120.04        134.74         3.12 o                         
   7  14   5       1148.08       1108.37         9.85 o                         
   8  14   5        505.34        489.28         5.99 o                         
   9  14   5         28.47         27.92         1.80 o                         
 -11  15   5        416.18        393.35         5.96 o                         
 -10  15   5          4.77          5.54         1.38 o                         
  -9  15   5       2542.34       2579.72        22.14 o                         
  -8  15   5       1784.69       1800.14        14.11 o                         
  -7  15   5        213.39        215.31         3.86 o                         
  -6  15   5       1182.17       1220.15        10.35 o                         
  -5  15   5        140.54        126.16         2.79 o                         
  -4  15   5        225.65        258.50         4.10 o                         
  -3  15   5       2966.77       3163.11        19.34 o                         
  -2  15   5          9.49         12.37         1.70 o                         
  -1  15   5        818.01        913.70         8.25 o                         
   0  15   5         19.65         20.22         1.74 o                         
   1  15   5          0.23          6.33         1.62 o                         
   2  15   5       1983.43       2145.44        14.02 o                         
   3  15   5       1544.85       1590.81        11.36 o                         
   4  15   5        593.90        542.33         6.00 o                         
   5  15   5       4367.98       4417.33        30.71 o                         
   6  15   5       3844.68       3852.35        24.94 o                         
   7  15   5        719.04        689.82         7.51 o                         
   8  15   5       2886.67       2824.35        21.84 o                         
 -10  16   5        865.67        799.00         7.58 o                         
  -9  16   5          5.32          5.02         1.33 o                         
  -8  16   5         16.01         15.16         1.69 o                         
  -7  16   5        916.56        914.54         8.35 o                         
  -6  16   5         69.64         70.21         2.65 o                         
  -5  16   5       3560.03       3547.45        23.39 o                         
  -4  16   5         83.45         90.65         2.59 o                         
  -3  16   5         20.59         15.29         1.68 o                         
  -2  16   5        284.71        275.52         4.75 o                         
  -1  16   5       5153.11       5445.18        39.90 o                         
   0  16   5       1977.73       2007.40        15.19 o                         
   1  16   5       1594.51       1689.37        12.83 o                         
   2  16   5        662.93        735.61         7.82 o                         
   3  16   5       1214.89       1155.38        10.27 o                         
   4  16   5        955.73        940.70         8.87 o                         
   5  16   5        233.97        229.41         4.19 o                         
   6  16   5        262.82        284.08         4.43 o                         
   7  16   5        408.91        440.09         5.44 o                         
   8  16   5       1701.59       1622.75        25.33 o                         
  -9  17   5       1229.13       1138.55        12.29 o                         
  -8  17   5        331.88        323.84         4.77 o                         
  -7  17   5       1464.04       1420.63        11.61 o                         
  -6  17   5        598.01        613.10         7.34 o                         
  -5  17   5       3473.17       3360.60        29.22 o                         
  -4  17   5        155.89        189.14         3.73 o                         
  -3  17   5        213.78        202.53         3.98 o                         
  -2  17   5        527.17        585.70         7.68 o                         
  -1  17   5       1568.16       1633.81        13.90 o                         
   0  17   5        463.34        479.46         5.85 o                         
   1  17   5         67.05         82.58         2.53 o                         
   2  17   5        249.12        278.79         5.44 o                         
   3  17   5       2860.10       2876.13        20.35 o                         
   4  17   5        172.06        173.16         3.61 o                         
   5  17   5       2174.24       2233.60        23.09 o                         
   6  17   5       2843.80       2671.43        31.91 o                         
   7  17   5        601.87        562.23         8.87 o                         
  -8  18   5        462.39        462.53         7.92 o                         
  -7  18   5         78.57         81.43         5.46 o                         
  -6  18   5          1.95          4.81         1.71 o                         
  -5  18   5        866.14        803.36        10.41 o                         
  -4  18   5        980.55       1022.62        10.27 o                         
  -3  18   5        268.60        247.92         4.84 o                         
  -2  18   5       2582.16       2739.55        30.84 o                         
  -1  18   5        856.90        880.96         8.48 o                         
   0  18   5         10.78         16.51         1.76 o                         
   1  18   5        487.42        474.70         7.34 o                         
   2  18   5       2255.41       2229.74        23.57 o                         
   3  18   5        186.83        202.90         4.16 o                         
   4  18   5         26.94         38.17         2.26 o                         
   5  18   5       1689.02       1634.45        15.37 o                         
  -6  19   5        436.52        402.07         7.09 o                         
  -5  19   5       1499.58       1385.59        22.02 o                         
  -4  19   5          4.57          7.73         1.65 o                         
  -3  19   5       3264.14       3260.96        45.79 o                         
  -2  19   5         18.13         21.18         1.73 o                         
  -1  19   5        338.19        297.42         6.08 o                         
   0  19   5        879.36        854.38        13.60 o                         
   1  19   5       2075.61       1998.42        21.38 o                         
   2  19   5       3791.89       3545.10        70.80 o                         
   3  19   5         84.77         93.74         2.75 o                         
   4  19   5        431.08        381.23         8.03 o                         
  -4  20   5       3326.45       3007.15        58.97 o                         
  -3  20   5         34.36         44.43         3.71 o                         
  -2  20   5       1373.54       1280.15        15.88 o                         
  -1  20   5        139.49        150.95         4.21 o                         
   0  20   5       1493.89       1363.83        29.14 o                         
   1  20   5       2057.70       1833.20        27.23 o                         
 -14   0   6       4895.33       4953.75        48.13 o                         
 -12   0   6       3583.97       3719.90        38.31 o                         
 -10   0   6       1838.93       1966.56        18.53 o                         
  -8   0   6         54.23         55.50         3.83 o                         
  -6   0   6        556.70        626.14         6.08 o                         
  -4   0   6        104.93         60.52         4.06 o                         
  -2   0   6        130.68        132.52         4.18 o                         
   0   0   6      14795.35      14566.54        99.57 o                         
   2   0   6        508.48        324.66         3.23 o                         
   4   0   6      10693.82      10465.11       100.83 o                         
   6   0   6       2264.61       2269.86        18.67 o                         
   8   0   6         42.68         60.67         2.72 o                         
  10   0   6       2628.41       2665.48        46.56 o                         
  12   0   6         52.40         40.20         3.08 o                         
 -15   1   6        305.05        333.67         5.14 o                         
 -14   1   6        229.36        259.89         5.85 o                         
 -13   1   6         37.98         31.19         2.66 o                         
 -12   1   6       2271.17       2331.83        20.73 o                         
 -11   1   6        792.97        809.56         8.70 o                         
 -10   1   6         42.68         52.71         2.06 o                         
  -9   1   6        150.56        174.78         3.27 o                         
  -8   1   6      16832.99      16627.35        78.90 o                         
  -7   1   6       9493.81       9859.27        43.12 o                         
  -6   1   6       2176.72       2419.45        17.58 o                         
  -5   1   6         16.21         29.36         1.07 o                         
  -4   1   6       5287.19       4647.14        22.38 o                         
  -3   1   6        253.97        207.52         4.07 o                         
  -2   1   6        486.52        540.79         4.53 o                         
  -1   1   6       6483.60       6832.57        48.77 o                         
   0   1   6       1132.15       1256.65         7.87 o                         
   1   1   6         10.31         12.26         1.00 o                         
   2   1   6       1710.68       1640.72        10.48 o                         
   3   1   6       9327.61       9252.26        59.30 o                         
   4   1   6       2018.78       1865.12        11.73 o                         
   5   1   6        792.93        806.60         5.36 o                         
   6   1   6      11470.08      10898.47        70.83 o                         
   7   1   6       3847.48       3861.50        26.18 o                         
   8   1   6        218.89        227.72         3.73 o                         
   9   1   6       1293.62       1313.22        12.47 o                         
  10   1   6       3311.39       3227.17        23.38 o                         
  11   1   6       1179.48       1116.77        10.12 o                         
  12   1   6        654.07        647.45         8.05 o                         
  13   1   6         17.64         21.85         2.34 o                         
 -15   2   6       4511.71       4540.04        43.17 o                         
 -14   2   6        583.58        587.80         7.32 o                         
 -13   2   6       1485.48       1489.95        16.54 o                         
 -12   2   6       3419.93       3404.08        27.58 o                         
 -11   2   6       3312.91       3258.46        22.52 o                         
 -10   2   6        597.65        583.67         6.47 o                         
  -9   2   6       5728.37       5708.34        31.78 o                         
  -8   2   6          2.76          9.25         1.28 o                         
  -7   2   6        346.11        409.30         3.66 o                         
  -6   2   6        254.53        260.02         2.20 o                         
  -5   2   6       6207.62       6124.56        23.04 o                         
  -4   2   6       2179.49       2194.85        11.68 o                         
  -3   2   6       3714.34       3604.99        42.41 o                         
  -2   2   6        588.96        528.47         6.28 o                         
  -1   2   6      36373.49      35827.47       212.65 o                         
   0   2   6       7282.90       7092.70        42.50 o                         
   1   2   6          6.71         21.85         1.32 o                         
   2   2   6         56.02         53.87         1.53 o                         
   3   2   6       6844.22       6249.34        32.64 o                         
   4   2   6        363.96        416.80         3.44 o                         
   5   2   6        960.37        966.61         6.40 o                         
   6   2   6         12.54         14.85         1.22 o                         
   7   2   6       1029.53       1004.06         8.45 o                         
   8   2   6        509.70        573.62         6.64 o                         
   9   2   6        297.18        309.89         4.95 o                         
  10   2   6        617.12        602.78         8.87 o                         
  11   2   6       5249.64       5254.80        33.06 o                         
  12   2   6          8.10         11.22         2.18 o                         
  13   2   6       1925.23       1870.32        25.42 o                         
 -15   3   6        465.89        417.85         6.40 o                         
 -14   3   6        348.00        338.60         5.44 o                         
 -13   3   6         89.22         92.84         3.27 o                         
 -12   3   6        209.75        192.33         4.49 o                         
 -11   3   6      10081.98      10445.37        61.12 o                         
 -10   3   6       1217.68       1291.06        10.04 o                         
  -9   3   6       1326.46       1325.39        10.07 o                         
  -8   3   6        768.33        831.62         6.72 o                         
  -7   3   6       6318.18       5657.58        27.76 o                         
  -6   3   6        343.42        387.72         2.89 o                         
  -5   3   6      14672.27      14287.18        58.14 o                         
  -4   3   6          8.64          6.96         0.75 o                         
  -3   3   6      17159.84      18047.90        70.18 o                         
  -2   3   6       2572.91       2567.80        14.05 o                         
  -1   3   6          0.46         17.19         2.36 o                         
   0   3   6       1208.08       1210.93         7.54 o                         
   1   3   6        712.11        762.97         5.35 o                         
   2   3   6        652.73        685.53         3.40 o                         
   3   3   6      12260.95      11425.82        62.26 o                         
   4   3   6        761.00        951.52         5.55 o                         
   5   3   6        302.27        359.00         3.37 o                         
   6   3   6       1405.59       1429.15         9.17 o                         
   7   3   6      13299.23      12831.26        68.75 o                         
   8   3   6        699.86        705.68         6.54 o                         
   9   3   6        899.73        854.20         7.75 o                         
  10   3   6          7.32         18.75         1.99 o                         
  11   3   6        169.41        184.46         3.80 o                         
  12   3   6         20.92         25.81         1.90 o                         
  13   3   6        116.54        105.07         3.44 o                         
 -15   4   6       1158.55       1165.29        13.05 o                         
 -14   4   6        674.19        675.29         8.42 o                         
 -13   4   6        188.10        197.16         4.57 o                         
 -12   4   6        215.72        248.47         4.95 o                         
 -11   4   6       6583.00       6596.02        50.97 o                         
 -10   4   6         34.32         37.53         2.02 o                         
  -9   4   6        241.95        227.09         3.47 o                         
  -8   4   6         34.60         34.91         1.83 o                         
  -7   4   6        120.44        131.22         3.91 o                         
  -6   4   6         57.84         35.84         1.30 o                         
  -5   4   6       1957.01       1851.46         7.93 o                         
  -4   4   6      13814.32      14151.85        56.04 o                         
  -3   4   6        183.31        142.52         1.88 o                         
  -2   4   6        853.35        771.12         4.32 o                         
  -1   4   6      14596.08      13831.62        66.55 o                         
   0   4   6      11439.23      10694.38        45.44 o                         
   1   4   6       6403.13       6615.81        28.93 o                         
   2   4   6       3989.53       3860.86        18.95 o                         
   3   4   6       5045.92       4704.63        21.99 o                         
   4   4   6        110.50        109.75         1.66 o                         
   5   4   6       1314.53       1236.58         7.59 o                         
   6   4   6        151.99        118.27         2.10 o                         
   7   4   6         23.48         36.35         1.67 o                         
   8   4   6        584.92        672.33         6.75 o                         
   9   4   6       1488.27       1388.53        11.13 o                         
  10   4   6       2467.32       2355.34        18.02 o                         
  11   4   6        613.89        674.85         7.55 o                         
  12   4   6        327.14        328.39         4.91 o                         
 -15   5   6        240.86        226.71         6.70 o                         
 -14   5   6         70.73         61.64         2.67 o                         
 -13   5   6        756.32        802.95         9.73 o                         
 -12   5   6       8684.86       8490.78        52.70 o                         
 -11   5   6       1144.50       1162.10        10.30 o                         
 -10   5   6       1667.09       1672.45        12.51 o                         
  -9   5   6        100.52        105.18         2.48 o                         
  -8   5   6      12256.50      12271.43        57.34 o                         
  -7   5   6         33.92         46.10         2.77 o                         
  -6   5   6        223.51        265.07         2.62 o                         
  -5   5   6        336.95        276.20         2.21 o                         
  -4   5   6      14627.01      14336.49        49.55 o                         
  -3   5   6        646.36        824.34         4.40 o                         
  -2   5   6        535.06        575.27         3.49 o                         
  -1   5   6       2103.02       2307.27        12.61 o                         
   0   5   6         12.66         29.97         0.99 o                         
   1   5   6       5929.64       6403.57        33.71 o                         
   2   5   6       1152.00       1078.71         6.33 o                         
   3   5   6       3122.38       3212.97        14.10 o                         
   4   5   6       4770.04       4434.48        19.71 o                         
   5   5   6       1176.32       1223.42         7.61 o                         
   6   5   6       7692.54       7350.12        35.77 o                         
   7   5   6          9.73         24.08         1.62 o                         
   8   5   6        430.27        432.06         5.06 o                         
   9   5   6        100.71         90.15         2.91 o                         
  10   5   6       3733.17       3687.62        23.14 o                         
  11   5   6          3.51          3.66         1.58 o                         
  12   5   6         11.30         11.26         1.53 o                         
 -15   6   6         80.32         80.13         3.60 o                         
 -14   6   6       1289.95       1337.64        16.32 o                         
 -13   6   6       4089.92       4258.84        37.45 o                         
 -12   6   6       5440.31       5696.48        46.07 o                         
 -11   6   6       4747.41       4645.73        27.71 o                         
 -10   6   6         91.93        112.74         2.98 o                         
  -9   6   6         73.74         93.15         2.27 o                         
  -8   6   6         46.03         53.31         1.89 o                         
  -7   6   6         28.00         32.92         1.62 o                         
  -6   6   6        640.17        764.81         5.25 o                         
  -5   6   6          2.72          7.28         0.77 o                         
  -4   6   6       7813.00       7324.69        29.64 o                         
  -3   6   6         35.01         33.64         0.94 o                         
  -2   6   6      11331.67      11626.78        45.24 o                         
  -1   6   6       5505.08       5540.92        23.20 o                         
   0   6   6      12420.56      12095.27        61.86 o                         
   1   6   6        565.32        524.95         3.44 o                         
   2   6   6       3081.12       2833.66        13.66 o                         
   3   6   6       3513.15       3800.23        17.86 o                         
   4   6   6       1381.14       1324.11         8.42 o                         
   5   6   6        283.24        242.30         2.99 o                         
   6   6   6        844.05        869.07         7.16 o                         
   7   6   6         90.02         93.11         2.44 o                         
   8   6   6        636.86        618.64         6.31 o                         
   9   6   6       1995.88       1943.73        14.04 o                         
  10   6   6       2717.87       2930.45        20.16 o                         
  11   6   6          1.93          5.82         1.43 o                         
  12   6   6         17.54         19.60         1.50 o                         
 -14   7   6         12.05         10.63         1.67 o                         
 -13   7   6         79.53         64.64         2.64 o                         
 -12   7   6        286.71        252.89         4.20 o                         
 -11   7   6       3423.16       3508.37        22.50 o                         
 -10   7   6        802.00        839.71         8.20 o                         
  -9   7   6        339.20        374.59         4.56 o                         
  -8   7   6       2723.40       2754.03        16.25 o                         
  -7   7   6       7785.60       7784.80        36.96 o                         
  -6   7   6       4797.80       5046.96        26.79 o                         
  -5   7   6       5208.73       5020.01        21.26 o                         
  -4   7   6       5593.54       5547.96        25.33 o                         
  -3   7   6        552.76        731.28         4.53 o                         
  -2   7   6       1305.24       1327.98         6.83 o                         
  -1   7   6       2460.01       2664.49        12.13 o                         
   0   7   6        624.06        748.57         4.33 o                         
   1   7   6        671.53        601.70         4.17 o                         
   2   7   6       2885.34       2820.54        14.52 o                         
   3   7   6      12420.53      12084.47        53.03 o                         
   4   7   6       2657.92       2577.46        13.35 o                         
   5   7   6         16.58         34.30         3.68 o                         
   6   7   6       6110.14       6359.68        33.46 o                         
   7   7   6       4792.52       4591.28        26.15 o                         
   8   7   6        750.35        723.96         7.12 o                         
   9   7   6       1487.09       1552.28        11.59 o                         
  10   7   6        294.93        335.23         4.61 o                         
  11   7   6       1078.07       1068.88        10.39 o                         
  12   7   6        650.54        659.27         8.81 o                         
 -14   8   6         56.07         59.28         2.55 o                         
 -13   8   6         17.02         20.29         1.79 o                         
 -12   8   6        100.04         95.43         2.54 o                         
 -11   8   6       3880.18       4031.92        24.45 o                         
 -10   8   6       3581.13       3586.94        22.23 o                         
  -9   8   6       1278.80       1164.05         9.45 o                         
  -8   8   6          2.82          7.87         1.43 o                         
  -7   8   6        220.56        249.78         3.36 o                         
  -6   8   6       4527.84       4639.88        22.43 o                         
  -5   8   6       3371.18       3325.84        22.71 o                         
  -4   8   6        543.13        619.92         4.95 o                         
  -3   8   6       9163.88       9503.28        43.51 o                         
  -2   8   6        672.45        640.05         4.88 o                         
  -1   8   6      13400.51      12830.10        63.42 o                         
   0   8   6         88.56         79.65         1.96 o                         
   1   8   6        777.93        879.67         5.72 o                         
   2   8   6        249.36        330.69         3.06 o                         
   3   8   6       5789.84       5669.67        26.70 o                         
   4   8   6         88.69        102.96         2.36 o                         
   5   8   6        645.25        657.45         5.35 o                         
   6   8   6        410.52        372.27         4.62 o                         
   7   8   6          2.78          9.66         1.63 o                         
   8   8   6         14.68         16.82         1.64 o                         
   9   8   6        613.69        601.91         5.82 o                         
  10   8   6        715.17        676.24         7.28 o                         
  11   8   6       6145.82       6038.94        44.48 o                         
  12   8   6          1.75          3.70         1.45 o                         
 -14   9   6        672.56        646.36         8.82 o                         
 -13   9   6        487.67        461.97         6.57 o                         
 -12   9   6        111.77        122.71         2.83 o                         
 -11   9   6       1001.97        999.55         9.08 o                         
 -10   9   6        621.37        688.43         7.51 o                         
  -9   9   6       3746.49       3744.32        23.86 o                         
  -8   9   6        629.36        676.24         6.71 o                         
  -7   9   6      10015.22      10111.13        48.51 o                         
  -6   9   6        147.82        171.14         2.93 o                         
  -5   9   6        821.54        739.69         6.91 o                         
  -4   9   6       6601.63       6905.25        40.86 o                         
  -3   9   6        579.85        578.92         5.35 o                         
  -2   9   6       5174.25       5218.16        27.82 o                         
  -1   9   6        558.33        619.00         5.36 o                         
   0   9   6        216.15        190.26         3.14 o                         
   1   9   6        416.29        395.61         4.13 o                         
   2   9   6         17.00         13.05         1.29 o                         
   3   9   6       7970.60       7754.03        37.43 o                         
   4   9   6        349.42        347.75         3.54 o                         
   5   9   6       2686.39       2643.13        15.49 o                         
   6   9   6       2678.65       2639.53        14.95 o                         
   7   9   6       4539.27       4561.56        26.85 o                         
   8   9   6         23.04         22.85         1.79 o                         
   9   9   6       1587.97       1464.78        11.17 o                         
  10   9   6        190.65        236.02         3.65 o                         
  11   9   6       1176.05       1179.08        12.21 o                         
 -13  10   6        165.99        173.36         3.92 o                         
 -12  10   6       1180.85       1111.18         9.51 o                         
 -11  10   6       1420.93       1489.28        12.44 o                         
 -10  10   6        262.96        255.96         4.29 o                         
  -9  10   6        505.32        514.93         6.08 o                         
  -8  10   6       1410.76       1449.28        10.50 o                         
  -7  10   6         83.11         79.89         2.55 o                         
  -6  10   6       1486.03       1512.32        10.87 o                         
  -5  10   6        783.89        769.70         6.83 o                         
  -4  10   6       7304.37       7350.02        43.42 o                         
  -3  10   6        441.77        471.58         4.73 o                         
  -2  10   6       2026.99       2118.78        13.76 o                         
  -1  10   6       3522.17       3274.11        18.90 o                         
   0  10   6       8042.07       7849.42        37.66 o                         
   1  10   6       1393.45       1474.25        10.94 o                         
   2  10   6       4070.60       3931.73        22.99 o                         
   3  10   6         97.67         98.86         2.37 o                         
   4  10   6        879.06        904.05         7.64 o                         
   5  10   6       4467.84       4491.90        23.62 o                         
   6  10   6       1054.40       1068.84         8.68 o                         
   7  10   6       1482.26       1513.62        12.25 o                         
   8  10   6        299.36        261.90         4.12 o                         
   9  10   6        283.19        299.63         4.34 o                         
  10  10   6       1529.04       1583.89        15.13 o                         
  11  10   6         72.53         62.78         2.33 o                         
 -13  11   6          3.07          6.66         1.78 o                         
 -12  11   6       2525.97       2512.41        27.53 o                         
 -11  11   6        832.97        819.05         8.96 o                         
 -10  11   6        554.05        528.49         6.67 o                         
  -9  11   6         64.41         69.70         2.59 o                         
  -8  11   6      12991.01      13173.50        71.55 o                         
  -7  11   6          1.39          6.95         1.74 o                         
  -6  11   6        133.91        135.41         3.06 o                         
  -5  11   6         11.75         19.47         1.75 o                         
  -4  11   6       4945.10       4915.25        27.00 o                         
  -3  11   6       6473.20       6620.52        36.11 o                         
  -2  11   6        375.21        350.26         4.43 o                         
  -1  11   6        899.25        863.53         6.81 o                         
   0  11   6       1756.69       1814.15        11.16 o                         
   1  11   6        405.47        463.08         5.18 o                         
   2  11   6        832.83        830.39         6.80 o                         
   3  11   6       4193.71       4250.32        23.64 o                         
   4  11   6        888.54        799.88         7.91 o                         
   5  11   6         13.42         18.16         1.82 o                         
   6  11   6       8927.40       8953.19        51.16 o                         
   7  11   6          0.37          7.34         1.50 o                         
   8  11   6        678.55        693.79         7.60 o                         
   9  11   6        522.82        573.91         7.05 o                         
  10  11   6       1006.30        908.86        12.76 o                         
 -12  12   6       3415.70       3301.55        25.28 o                         
 -11  12   6       1420.70       1415.82        13.55 o                         
 -10  12   6         48.26         59.42         2.41 o                         
  -9  12   6       3527.99       3518.01        21.89 o                         
  -8  12   6       5314.86       5187.07        31.18 o                         
  -7  12   6         18.53         20.32         1.99 o                         
  -6  12   6       2225.33       2232.09        15.10 o                         
  -5  12   6         31.70         43.60         2.08 o                         
  -4  12   6       5309.25       5305.90        28.13 o                         
  -3  12   6       1313.93       1320.16         9.44 o                         
  -2  12   6         30.03         45.17         2.30 o                         
  -1  12   6       5809.55       5753.46        29.68 o                         
   0  12   6       4544.49       4668.65        24.21 o                         
   1  12   6        580.52        630.91         6.12 o                         
   2  12   6        318.40        364.35         4.77 o                         
   3  12   6        678.49        672.49         6.03 o                         
   4  12   6       3036.11       2973.32        18.34 o                         
   5  12   6        803.87        870.55         7.93 o                         
   6  12   6       1188.75       1101.29        10.27 o                         
   7  12   6         71.73         61.73         2.60 o                         
   8  12   6         25.89         32.47         2.40 o                         
   9  12   6        217.17        252.33         4.51 o                         
  10  12   6       3124.63       3155.87        34.16 o                         
 -12  13   6        681.73        692.61         8.36 o                         
 -11  13   6        435.94        422.86         5.19 o                         
 -10  13   6        278.05        260.54         3.92 o                         
  -9  13   6       1027.83       1076.39         9.00 o                         
  -8  13   6        405.88        423.45         5.40 o                         
  -7  13   6       4503.48       4549.40        27.23 o                         
  -6  13   6        118.61        113.74         3.06 o                         
  -5  13   6      10295.03      10835.77        52.06 o                         
  -4  13   6        133.38        115.03         2.64 o                         
  -3  13   6       4928.24       5083.98        27.69 o                         
  -2  13   6       2007.82       1957.08        14.14 o                         
  -1  13   6        231.13        299.26         4.11 o                         
   0  13   6        940.14        928.40         7.67 o                         
   1  13   6       2164.88       2248.93        14.35 o                         
   2  13   6       7306.00       7537.84        41.37 o                         
   3  13   6        178.00        182.73         3.36 o                         
   4  13   6        466.33        548.66         6.00 o                         
   5  13   6       1512.27       1528.72        11.11 o                         
   6  13   6       1736.08       1845.36        12.47 o                         
   7  13   6       4906.63       5002.22        38.90 o                         
   8  13   6        584.73        538.50         7.03 o                         
   9  13   6       2040.40       1933.71        26.05 o                         
 -11  14   6       1213.30       1172.67        13.10 o                         
 -10  14   6       1151.58       1146.09        10.92 o                         
  -9  14   6        126.11        130.34         3.01 o                         
  -8  14   6         22.88         31.23         1.93 o                         
  -7  14   6       1094.81       1097.23         9.24 o                         
  -6  14   6       2971.34       3037.13        20.00 o                         
  -5  14   6       1979.63       2160.85        13.85 o                         
  -4  14   6       2190.00       2285.93        15.03 o                         
  -3  14   6          8.86         21.55         2.71 o                         
  -2  14   6         19.50         25.34         1.79 o                         
  -1  14   6       4951.97       5164.71        28.87 o                         
   0  14   6       1385.71       1385.00        10.80 o                         
   1  14   6        184.14        217.80         3.52 o                         
   2  14   6       4613.10       4665.56        26.56 o                         
   3  14   6       2686.00       2949.47        19.42 o                         
   4  14   6        207.16        211.85         3.74 o                         
   5  14   6        650.58        647.55         6.63 o                         
   6  14   6       4826.78       4566.40        28.95 o                         
   7  14   6        291.20        319.88         4.88 o                         
   8  14   6        161.00        166.30         3.39 o                         
   9  14   6         94.44         79.22         2.63 o                         
 -10  15   6        831.08        821.97         9.94 o                         
  -9  15   6        986.84       1006.66         8.55 o                         
  -8  15   6       5767.78       5846.29        35.82 o                         
  -7  15   6       2289.90       2255.97        15.64 o                         
  -6  15   6         87.81         94.75         2.37 o                         
  -5  15   6       1000.61       1030.53         8.10 o                         
  -4  15   6        506.73        556.86         6.73 o                         
  -3  15   6         15.96         26.23         1.70 o                         
  -2  15   6       4171.93       4092.34        23.39 o                         
  -1  15   6        177.19        138.58         3.28 o                         
   0  15   6        561.02        550.60         6.07 o                         
   1  15   6       2361.91       2504.41        16.50 o                         
   2  15   6        240.77        237.93         3.71 o                         
   3  15   6       2468.27       2618.63        18.12 o                         
   4  15   6       3725.64       3799.95        23.35 o                         
   5  15   6        230.33        252.33         4.25 o                         
   6  15   6       1794.77       1820.62        15.15 o                         
   7  15   6       1619.03       1705.23        16.44 o                         
   8  15   6        191.75        208.48         3.77 o                         
 -10  16   6          1.39          3.34         1.57 o                         
  -9  16   6       1316.81       1259.89        11.58 o                         
  -8  16   6          3.42          7.70         1.54 o                         
  -7  16   6       1223.85       1240.12        11.25 o                         
  -6  16   6        102.51         87.51         2.73 o                         
  -5  16   6        279.82        276.03         4.19 o                         
  -4  16   6       1628.39       1718.31        14.20 o                         
  -3  16   6        172.31        180.21         3.45 o                         
  -2  16   6       1449.96       1339.32        13.29 o                         
  -1  16   6         37.41         27.67         2.07 o                         
   0  16   6       3852.38       3934.80        25.05 o                         
   1  16   6        174.44        183.58         3.52 o                         
   2  16   6        679.11        752.07         8.01 o                         
   3  16   6         38.37         43.08         2.20 o                         
   4  16   6        284.50        297.78         4.67 o                         
   5  16   6        941.91        959.06        10.87 o                         
   6  16   6         14.73          5.98         1.47 o                         
   7  16   6         16.93         18.85         1.62 o                         
  -8  17   6       1259.25       1213.52        16.26 o                         
  -7  17   6        235.23        248.90         4.36 o                         
  -6  17   6        149.09        165.88         3.48 o                         
  -5  17   6        175.36        202.41         4.58 o                         
  -4  17   6       2974.65       2980.04        28.95 o                         
  -3  17   6       1576.88       1645.66        14.12 o                         
  -2  17   6        754.98        780.38         8.51 o                         
  -1  17   6       2153.44       2220.18        23.42 o                         
   0  17   6        279.76        298.40         4.72 o                         
   1  17   6        704.79        733.27         7.61 o                         
   2  17   6       1306.12       1327.43        13.78 o                         
   3  17   6        280.28        259.51         4.32 o                         
   4  17   6       1581.96       1653.60        14.00 o                         
   5  17   6        144.37        132.29         3.10 o                         
   6  17   6       1459.41       1446.85        19.06 o                         
  -7  18   6        782.96        738.23        10.00 o                         
  -6  18   6       1424.62       1303.79        29.72 o                         
  -5  18   6        134.98        127.21         3.60 o                         
  -4  18   6        849.91        818.53         9.49 o                         
  -3  18   6        740.75        698.89         7.95 o                         
  -2  18   6       1518.76       1427.24        15.09 o                         
  -1  18   6       3448.81       3442.82        30.10 o                         
   0  18   6        606.32        644.58         8.66 o                         
   1  18   6         45.60         47.61         2.05 o                         
   2  18   6         86.31         79.70         2.86 o                         
   3  18   6       2542.03       2523.73        33.86 o                         
   4  18   6        352.13        353.50         5.17 o                         
   5  18   6       1629.11       1505.43        17.49 o                         
  -5  19   6       3259.19       2987.51        68.76 o                         
  -4  19   6          1.95          4.74         1.43 o                         
  -3  19   6        308.87        317.89         6.20 o                         
  -2  19   6       1292.07       1251.99        12.89 o                         
  -1  19   6       1011.79        949.36        11.65 o                         
   0  19   6        153.40        147.51         4.34 o                         
   1  19   6          5.80          3.94         1.68 o                         
   2  19   6        799.56        645.95        21.78 o                         
   3  19   6        749.16        768.15        14.36 o                         
  -2  20   6        152.88        143.38         4.64 o                         
  -1  20   6       1541.19       1384.99        33.14 o                         
 -15   0   7       1891.13       1870.30        25.47 o                         
 -13   0   7          7.07         26.82         3.28 o                         
 -11   0   7       9341.30       9383.62        73.65 o                         
  -9   0   7        589.08        624.03         8.94 o                         
  -7   0   7       2146.67       2063.71        16.49 o                         
  -5   0   7        317.63        340.19         8.79 o                         
  -3   0   7      56071.61      57618.29       340.62 o                         
  -1   0   7      30379.82      30195.94       180.34 o                         
   1   0   7      22576.87      21835.86       134.12 o                         
   3   0   7       8261.10       7640.98        68.93 o                         
   5   0   7        313.25        347.56         4.61 o                         
   7   0   7       3361.41       3209.63        23.54 o                         
   9   0   7       1288.02       1300.09        16.99 o                         
  11   0   7       5242.62       5484.80        57.18 o                         
 -15   1   7        535.68        494.18         7.74 o                         
 -14   1   7         78.26         73.08         3.01 o                         
 -13   1   7        199.37        190.59         3.97 o                         
 -12   1   7         88.85         99.68         2.93 o                         
 -11   1   7       1625.35       1699.29        12.60 o                         
 -10   1   7       2260.31       2368.51        15.81 o                         
  -9   1   7        957.51        983.46        11.05 o                         
  -8   1   7       1482.75       1421.67        10.30 o                         
  -7   1   7       8842.15       8600.48        39.81 o                         
  -6   1   7        561.80        494.04         3.66 o                         
  -5   1   7      15321.87      15986.18        64.03 o                         
  -4   1   7      17993.76      18499.02        79.48 o                         
  -3   1   7      18607.20      18337.03        72.97 o                         
  -2   1   7         87.93         63.74         1.23 o                         
  -1   1   7       2470.45       2282.64        12.30 o                         
   0   1   7       4067.83       4071.02        19.74 o                         
   1   1   7        178.63        155.25         1.89 o                         
   2   1   7        500.37        560.24         3.56 o                         
   3   1   7       2260.59       2196.12        11.61 o                         
   4   1   7       4381.68       4424.48        26.07 o                         
   5   1   7        318.90        300.32         3.30 o                         
   6   1   7         16.23         36.13         2.87 o                         
   7   1   7       4058.26       3926.56        20.61 o                         
   8   1   7       5541.31       5410.26        30.28 o                         
   9   1   7        234.05        217.50         4.09 o                         
  10   1   7       1514.05       1490.54        16.33 o                         
  11   1   7        778.72        791.64         9.80 o                         
  12   1   7        664.11        624.35         7.74 o                         
 -15   2   7        680.98        664.58         8.26 o                         
 -14   2   7       5118.26       5258.92        40.87 o                         
 -13   2   7         93.79         90.68         3.28 o                         
 -12   2   7        316.58        345.53         5.09 o                         
 -11   2   7       1285.01       1350.97        10.72 o                         
 -10   2   7       3948.84       3966.29        26.22 o                         
  -9   2   7        267.35        296.67         4.16 o                         
  -8   2   7       6045.96       5973.00        33.00 o                         
  -7   2   7         32.11         42.73         1.55 o                         
  -6   2   7        498.27        480.90         4.29 o                         
  -5   2   7       2229.39       2385.01        12.01 o                         
  -4   2   7       1370.89       1249.13        12.27 o                         
  -3   2   7       8442.55       8840.53        38.09 o                         
  -2   2   7       1438.97       1588.51         8.33 o                         
  -1   2   7        781.10        989.64         4.96 o                         
   0   2   7      31660.68      30395.38       120.08 o                         
   1   2   7         15.17         35.06         0.85 o                         
   2   2   7       4004.99       3882.45        24.56 o                         
   3   2   7       6219.49       5924.72        32.12 o                         
   4   2   7       7622.28       7127.98        37.19 o                         
   5   2   7       2341.87       2386.00        13.98 o                         
   6   2   7       3137.48       3073.67        16.88 o                         
   7   2   7          7.19         17.94         1.58 o                         
   8   2   7       2494.06       2423.27        17.27 o                         
   9   2   7        178.24        150.57         3.43 o                         
  10   2   7        119.96        109.24         3.23 o                         
  11   2   7         24.15         32.12         2.32 o                         
  12   2   7        212.26        213.04         4.10 o                         
 -15   3   7          7.98         10.83         1.79 o                         
 -14   3   7        568.80        565.82         7.54 o                         
 -13   3   7         14.41         13.92         1.95 o                         
 -12   3   7       1150.06       1109.66         9.72 o                         
 -11   3   7         19.32         20.69         1.93 o                         
 -10   3   7        195.86        253.25         4.10 o                         
  -9   3   7          4.68         12.91         1.58 o                         
  -8   3   7       9922.88       9870.40        50.73 o                         
  -7   3   7          1.15         11.93         2.00 o                         
  -6   3   7       2747.30       2747.36        12.52 o                         
  -5   3   7       2736.08       2917.83        12.71 o                         
  -4   3   7      11394.54      10452.07        38.34 o                         
  -3   3   7        690.40        847.60         4.62 o                         
  -2   3   7       1650.55       1764.72         7.66 o                         
  -1   3   7         16.15         21.60         0.77 o                         
   0   3   7       1419.79       1396.40         8.78 o                         
   1   3   7         84.22         93.08         1.27 o                         
   2   3   7        395.88        336.20         2.54 o                         
   3   3   7        519.47        575.03         4.15 o                         
   4   3   7       3280.43       3092.97        15.18 o                         
   5   3   7        269.95        270.11         3.10 o                         
   6   3   7       4580.37       4440.99        26.36 o                         
   7   3   7         11.73         16.70         1.76 o                         
   8   3   7       9061.75       8845.40        56.48 o                         
   9   3   7        936.64        941.74         8.26 o                         
  10   3   7       2609.98       2620.37        18.09 o                         
  11   3   7        186.71        162.63         3.43 o                         
  12   3   7        215.33        225.83         3.91 o                         
 -15   4   7        722.00        697.00         9.53 o                         
 -14   4   7       1302.12       1378.99        13.86 o                         
 -13   4   7        241.36        229.03         4.97 o                         
 -12   4   7       1001.21       1015.95         9.79 o                         
 -11   4   7       7922.52       8124.88        49.98 o                         
 -10   4   7       2776.86       2738.36        20.55 o                         
  -9   4   7         71.73         80.10         2.24 o                         
  -8   4   7          5.08         10.32         1.39 o                         
  -7   4   7         19.88         23.94         1.30 o                         
  -6   4   7         61.23         66.01         1.40 o                         
  -5   4   7        443.68        522.58         3.49 o                         
  -4   4   7       3141.21       3049.84        13.17 o                         
  -3   4   7       9799.91      10556.93        38.85 o                         
  -2   4   7        980.00       1036.78         5.27 o                         
  -1   4   7         82.85        188.58         1.72 o                         
   0   4   7      13044.22      12389.01        60.32 o                         
   1   4   7         54.49        135.97         1.59 o                         
   2   4   7       3168.72       3076.54        12.62 o                         
   3   4   7       3543.51       3272.52        15.71 o                         
   4   4   7      11889.57      11696.10        49.87 o                         
   5   4   7        497.66        502.81         4.63 o                         
   6   4   7        118.93        150.61         2.73 o                         
   7   4   7       1085.16       1037.12         8.85 o                         
   8   4   7        152.84        155.26         3.19 o                         
   9   4   7        578.17        511.73         5.79 o                         
  10   4   7        459.19        449.14         5.68 o                         
  11   4   7       1087.22       1067.89         9.59 o                         
  12   4   7        150.88        167.10         3.62 o                         
 -15   5   7       2735.43       2578.82        31.79 o                         
 -14   5   7          2.86          6.36         1.93 o                         
 -13   5   7        341.94        338.50         5.94 o                         
 -12   5   7       1297.29       1366.79        13.45 o                         
 -11   5   7        947.39       1061.39        10.53 o                         
 -10   5   7        102.54         95.29         2.87 o                         
  -9   5   7        255.19        254.97         4.14 o                         
  -8   5   7       3039.17       3069.43        17.94 o                         
  -7   5   7      16880.37      17117.40        83.56 o                         
  -6   5   7        465.95        455.21         3.98 o                         
  -5   5   7       2838.47       2849.02        12.39 o                         
  -4   5   7        163.38        160.38         1.98 o                         
  -3   5   7       8831.93       8471.08        30.74 o                         
  -2   5   7          4.85          8.42         0.70 o                         
  -1   5   7       1487.79       1343.66         7.27 o                         
   0   5   7        695.31        673.29         4.42 o                         
   1   5   7        165.45        192.49         1.91 o                         
   2   5   7         12.44          7.57         0.73 o                         
   3   5   7       2873.29       2978.85        14.33 o                         
   4   5   7          2.52          7.42         1.24 o                         
   5   5   7       4124.54       4262.97        21.18 o                         
   6   5   7        813.65        761.61         6.18 o                         
   7   5   7       9619.80       9361.05        47.47 o                         
   8   5   7         17.19         12.29         1.67 o                         
   9   5   7       1334.01       1283.71        10.82 o                         
  10   5   7         11.39         10.74         1.89 o                         
  11   5   7       3846.59       3933.98        28.43 o                         
  12   5   7        232.99        213.98         3.86 o                         
 -15   6   7       3211.49       3077.58        87.50 o                         
 -14   6   7        600.75        637.71         8.66 o                         
 -13   6   7       2387.75       2433.40        19.11 o                         
 -12   6   7         10.06         19.18         2.00 o                         
 -11   6   7      11048.96      11000.33        64.74 o                         
 -10   6   7        222.90        253.10         4.39 o                         
  -9   6   7       1974.33       2011.89        13.04 o                         
  -8   6   7       5150.63       5334.88        27.43 o                         
  -7   6   7       2179.40       2160.25        13.55 o                         
  -6   6   7        836.12        841.02         6.42 o                         
  -5   6   7        143.02        219.59         2.57 o                         
  -4   6   7        102.15        103.67         1.50 o                         
  -3   6   7        553.16        427.86         2.98 o                         
  -2   6   7        615.58        746.23         4.60 o                         
  -1   6   7      11766.02      11744.72        43.67 o                         
   0   6   7        784.87        790.18         4.55 o                         
   1   6   7       4036.55       3689.71        20.94 o                         
   2   6   7         68.32         98.98         1.80 o                         
   3   6   7       7957.63       7719.95        34.51 o                         
   4   6   7        737.80        712.51         5.71 o                         
   5   6   7        511.81        554.40         5.02 o                         
   6   6   7        703.44        727.58         6.57 o                         
   7   6   7         12.12         12.13         1.64 o                         
   8   6   7        585.64        577.01         5.67 o                         
   9   6   7         21.14         18.89         1.69 o                         
  10   6   7        419.34        419.12         5.86 o                         
  11   6   7       1013.91       1064.53        11.56 o                         
  12   6   7         51.42         49.55         2.88 o                         
 -14   7   7       1745.97       1679.31        19.63 o                         
 -13   7   7        398.17        389.05         4.95 o                         
 -12   7   7        363.57        347.27         5.03 o                         
 -11   7   7        124.96        124.16         3.17 o                         
 -10   7   7       1264.36       1389.00        11.41 o                         
  -9   7   7       3945.13       3990.91        21.86 o                         
  -8   7   7       4113.76       4124.03        22.76 o                         
  -7   7   7       1608.84       1426.91         9.69 o                         
  -6   7   7       1137.49       1180.63         8.07 o                         
  -5   7   7        285.46        262.42         3.24 o                         
  -4   7   7       7321.31       7056.83        32.58 o                         
  -3   7   7       5448.63       5254.48        22.63 o                         
  -2   7   7         43.34         63.35         1.25 o                         
  -1   7   7        720.82        732.14         4.69 o                         
   0   7   7       2417.22       2321.05        14.94 o                         
   1   7   7         90.54         84.44         1.55 o                         
   2   7   7        104.92        131.10         2.39 o                         
   3   7   7       4676.94       4695.23        22.25 o                         
   4   7   7       1248.93       1255.09         8.29 o                         
   5   7   7          4.04          7.14         1.28 o                         
   6   7   7        827.80        821.48         6.89 o                         
   7   7   7      14426.20      14066.99        69.12 o                         
   8   7   7       4904.12       4982.09        28.52 o                         
   9   7   7        350.12        308.96         4.42 o                         
  10   7   7       1539.07       1553.29        14.04 o                         
  11   7   7        252.68        272.89         4.38 o                         
 -14   8   7       1634.71       1528.33        24.17 o                         
 -13   8   7          4.27         17.10         1.51 o                         
 -12   8   7       1129.33       1141.37         9.58 o                         
 -11   8   7        957.07        988.21         9.46 o                         
 -10   8   7       4668.65       4688.63        26.27 o                         
  -9   8   7        415.47        437.46         5.35 o                         
  -8   8   7       3542.20       3432.24        19.71 o                         
  -7   8   7       2043.63       2037.41        12.17 o                         
  -6   8   7          4.49         14.33         1.47 o                         
  -5   8   7       3859.95       3959.11        23.99 o                         
  -4   8   7       1483.73       1467.29        11.78 o                         
  -3   8   7       1052.71       1067.94         7.32 o                         
  -2   8   7        372.79        408.54         3.97 o                         
  -1   8   7        844.44        839.03         6.43 o                         
   0   8   7      16712.33      16730.00        74.31 o                         
   1   8   7        216.09        222.56         2.89 o                         
   2   8   7       3792.21       3763.07        19.77 o                         
   3   8   7          5.66         15.47         1.27 o                         
   4   8   7       9970.03       9786.01        42.63 o                         
   5   8   7        452.27        460.32         4.53 o                         
   6   8   7       4691.12       4736.38        26.69 o                         
   7   8   7          1.38          4.14         1.59 o                         
   8   8   7        485.10        433.68         5.06 o                         
   9   8   7        482.88        458.22         5.08 o                         
  10   8   7        326.59        310.22         4.23 o                         
  11   8   7        287.16        307.92         6.42 o                         
 -14   9   7        173.04        172.10         4.77 o                         
 -13   9   7         24.01         29.00         1.78 o                         
 -12   9   7        506.93        537.30         6.04 o                         
 -11   9   7          9.00          8.32         1.75 o                         
 -10   9   7        750.30        713.59         7.44 o                         
  -9   9   7        330.49        320.16         4.73 o                         
  -8   9   7        686.61        715.86         6.69 o                         
  -7   9   7       2793.20       2835.25        17.32 o                         
  -6   9   7        180.03        224.13         3.82 o                         
  -5   9   7       1727.62       1725.73        14.75 o                         
  -4   9   7      15697.51      15480.03        79.67 o                         
  -3   9   7        789.47        869.26         8.23 o                         
  -2   9   7         36.51         29.37         1.67 o                         
  -1   9   7       7888.16       7840.88        42.15 o                         
   0   9   7        934.40        910.28         7.69 o                         
   1   9   7         59.63         67.60         1.85 o                         
   2   9   7         61.22         67.09         1.87 o                         
   3   9   7       2210.22       2340.31        13.68 o                         
   4   9   7       8278.31       8361.67        40.48 o                         
   5   9   7        778.91        763.62         6.38 o                         
   6   9   7       2733.52       2727.36        17.25 o                         
   7   9   7       2871.01       2837.05        18.20 o                         
   8   9   7        945.89       1072.44         8.59 o                         
   9   9   7        232.38        230.59         4.07 o                         
  10   9   7       2849.37       2896.79        24.50 o                         
  11   9   7         25.16         38.54         2.72 o                         
 -13  10   7        133.34        127.49         3.07 o                         
 -12  10   7        249.44        220.71         3.93 o                         
 -11  10   7       1727.81       1805.72        16.14 o                         
 -10  10   7        560.10        586.20         7.68 o                         
  -9  10   7        174.17        197.32         3.95 o                         
  -8  10   7         24.87         27.72         2.13 o                         
  -7  10   7        255.69        260.28         4.20 o                         
  -6  10   7       2268.69       2325.05        14.92 o                         
  -5  10   7       2440.36       2499.70        15.86 o                         
  -4  10   7       3981.68       4095.61        23.74 o                         
  -3  10   7       4739.56       4629.71        26.79 o                         
  -2  10   7       1111.91       1169.73        10.30 o                         
  -1  10   7       8928.91       9029.71        49.60 o                         
   0  10   7       3565.44       3652.13        21.67 o                         
   1  10   7       8110.27       8139.02        42.65 o                         
   2  10   7        145.81        153.38         2.70 o                         
   3  10   7       7174.47       7134.54        34.43 o                         
   4  10   7         52.12         49.75         1.93 o                         
   5  10   7        211.39        171.05         3.41 o                         
   6  10   7        225.24        253.95         4.46 o                         
   7  10   7       3049.39       3139.45        24.28 o                         
   8  10   7         50.49         34.44         2.03 o                         
   9  10   7          6.65          9.59         1.52 o                         
  10  10   7       1580.58       1591.51        27.63 o                         
 -13  11   7         69.10         81.28         3.24 o                         
 -12  11   7        858.67        807.45        10.00 o                         
 -11  11   7        242.58        261.55         4.63 o                         
 -10  11   7        490.75        481.67         6.04 o                         
  -9  11   7         15.45         23.98         1.96 o                         
  -8  11   7        619.62        574.16         6.32 o                         
  -7  11   7       7385.14       7585.69        48.86 o                         
  -6  11   7         17.69         17.91         1.84 o                         
  -5  11   7       4128.49       4258.21        25.00 o                         
  -4  11   7        913.45        955.98         8.28 o                         
  -3  11   7      10426.27      10543.70        65.14 o                         
  -2  11   7       3483.77       3565.92        21.00 o                         
  -1  11   7       3658.30       3797.31        22.07 o                         
   0  11   7        625.54        606.53         5.67 o                         
   1  11   7          0.35          4.40         1.62 o                         
   2  11   7       3088.92       3099.07        17.85 o                         
   3  11   7        105.18        125.77         2.69 o                         
   4  11   7          0.04          5.29         1.58 o                         
   5  11   7       2738.84       2645.32        16.83 o                         
   6  11   7        148.44        181.31         3.74 o                         
   7  11   7       2055.66       2167.91        16.14 o                         
   8  11   7         40.28         42.94         2.19 o                         
   9  11   7        642.40        651.74         7.63 o                         
  10  11   7        397.82        313.69         5.27 o                         
 -12  12   7        339.97        333.43         6.82 o                         
 -11  12   7       4404.68       4364.29        35.95 o                         
 -10  12   7         38.96         42.05         2.13 o                         
  -9  12   7        154.72        179.38         3.52 o                         
  -8  12   7       4202.25       4221.44        30.02 o                         
  -7  12   7        354.87        382.10         5.57 o                         
  -6  12   7        589.57        575.66         6.36 o                         
  -5  12   7        842.80        918.01         8.32 o                         
  -4  12   7         65.51         66.35         2.42 o                         
  -3  12   7       4549.95       4715.71        26.91 o                         
  -2  12   7        446.87        471.64         5.26 o                         
  -1  12   7        619.68        550.92         5.82 o                         
   0  12   7       4414.60       4428.80        23.44 o                         
   1  12   7       3254.76       3344.68        21.44 o                         
   2  12   7        517.64        560.01         5.50 o                         
   3  12   7       7637.59       7753.39        40.16 o                         
   4  12   7        869.37        822.71         7.92 o                         
   5  12   7       2460.27       2452.12        16.74 o                         
   6  12   7       2540.29       2534.97        21.85 o                         
   7  12   7        911.56        960.39         9.64 o                         
   8  12   7         12.97         14.87         1.73 o                         
   9  12   7        159.14        140.20         3.27 o                         
 -12  13   7        292.97        272.03         5.33 o                         
 -11  13   7         29.11         24.89         1.67 o                         
 -10  13   7        420.00        408.84         5.29 o                         
  -9  13   7       1307.72       1374.89        11.29 o                         
  -8  13   7       1674.76       1776.91        14.22 o                         
  -7  13   7        277.77        270.53         4.54 o                         
  -6  13   7        346.08        357.63         4.77 o                         
  -5  13   7         28.84         31.31         1.89 o                         
  -4  13   7       5587.62       5601.21        29.82 o                         
  -3  13   7          3.56         11.92         1.72 o                         
  -2  13   7        279.43        311.68         4.23 o                         
  -1  13   7        541.75        656.71         6.35 o                         
   0  13   7       2210.69       2152.17        14.50 o                         
   1  13   7       1921.25       1977.74        15.36 o                         
   2  13   7         60.41         70.45         2.57 o                         
   3  13   7        463.22        482.23         5.20 o                         
   4  13   7       1673.72       1699.52        11.99 o                         
   5  13   7         43.15         26.87         1.99 o                         
   6  13   7        363.93        383.43         5.09 o                         
   7  13   7        830.57        844.79        10.44 o                         
   8  13   7       1771.95       1694.05        23.86 o                         
   9  13   7        393.35        395.60         6.41 o                         
 -11  14   7       1134.81       1101.43        10.25 o                         
 -10  14   7       1844.37       1785.16        14.35 o                         
  -9  14   7        134.96        156.74         3.41 o                         
  -8  14   7        268.67        293.09         4.33 o                         
  -7  14   7       2634.24       2627.11        17.70 o                         
  -6  14   7         69.40         78.45         2.58 o                         
  -5  14   7        262.12        271.08         4.06 o                         
  -4  14   7       2169.63       2125.92        14.90 o                         
  -3  14   7       5671.12       5668.77        30.71 o                         
  -2  14   7         44.10         68.38         2.34 o                         
  -1  14   7       7014.80       7050.85        38.02 o                         
   0  14   7       5716.52       5942.91        32.80 o                         
   1  14   7         47.28         58.45         2.41 o                         
   2  14   7         87.18        103.56         2.83 o                         
   3  14   7         44.71         51.24         2.26 o                         
   4  14   7       1202.94       1322.91        10.17 o                         
   5  14   7        108.95        144.85         3.19 o                         
   6  14   7         78.39        104.64         2.67 o                         
   7  14   7        787.65        708.16        11.92 o                         
   8  14   7        242.26        211.48         4.15 o                         
 -10  15   7        107.88        104.92         2.89 o                         
  -9  15   7        324.56        315.17         4.32 o                         
  -8  15   7       3710.76       3609.99        28.79 o                         
  -7  15   7       1013.68       1097.92        10.03 o                         
  -6  15   7         34.24         38.34         1.85 o                         
  -5  15   7       1372.54       1419.64        10.66 o                         
  -4  15   7       4238.30       4379.78        26.51 o                         
  -3  15   7       2656.59       2752.44        17.97 o                         
  -2  15   7         12.29         28.84         2.25 o                         
  -1  15   7        859.23        910.10         8.71 o                         
   0  15   7       1055.29       1065.64         9.41 o                         
   1  15   7          9.03         14.57         1.75 o                         
   2  15   7        383.18        419.61         5.22 o                         
   3  15   7         28.42         35.78         2.06 o                         
   4  15   7        374.74        424.76         5.17 o                         
   5  15   7       1222.91       1257.40        11.13 o                         
   6  15   7       1353.30       1303.89        15.59 o                         
   7  15   7       1626.72       1691.27        33.27 o                         
  -9  16   7        149.58        132.72         3.00 o                         
  -8  16   7        786.20        770.23         7.98 o                         
  -7  16   7        866.18        877.25         7.97 o                         
  -6  16   7        611.19        634.40         6.43 o                         
  -5  16   7        327.39        309.76         4.26 o                         
  -4  16   7       1173.61       1109.82         9.46 o                         
  -3  16   7         10.30         18.75         1.69 o                         
  -2  16   7          5.15          9.30         1.86 o                         
  -1  16   7       5829.01       6091.04        37.71 o                         
   0  16   7         96.28        107.20         2.81 o                         
   1  16   7        543.62        600.76         6.45 o                         
   2  16   7        109.90         90.64         2.64 o                         
   3  16   7       6733.43       6794.77        40.65 o                         
   4  16   7       1244.42       1243.88        12.23 o                         
   5  16   7         75.15         65.22         2.74 o                         
   6  16   7        448.74        428.00         8.84 o                         
  -8  17   7        284.04        282.76         4.74 o                         
  -7  17   7        948.89        907.95        10.12 o                         
  -6  17   7         42.12         51.75         2.13 o                         
  -5  17   7        459.65        459.85         6.63 o                         
  -4  17   7        533.56        486.16         6.19 o                         
  -3  17   7        718.02        770.41         8.37 o                         
  -2  17   7       4227.39       4139.41        41.03 o                         
  -1  17   7        717.57        721.16         8.00 o                         
   0  17   7       1647.00       1703.69        13.04 o                         
   1  17   7          1.05          4.85         1.67 o                         
   2  17   7       3572.96       3586.95        30.20 o                         
   3  17   7       1375.64       1338.61        13.89 o                         
   4  17   7         71.20         67.77         2.35 o                         
   5  17   7         51.37         31.81         2.02 o                         
  -7  18   7        342.33        326.32         8.42 o                         
  -6  18   7       1189.47       1142.07        14.67 o                         
  -5  18   7       2512.47       2378.40        31.30 o                         
  -4  18   7         40.06         43.32         2.22 o                         
  -3  18   7          6.60         13.16         1.58 o                         
  -2  18   7       1874.16       1855.72        17.03 o                         
  -1  18   7       1450.80       1399.07        13.79 o                         
   0  18   7        164.91        165.92         3.18 o                         
   1  18   7        239.24        265.36         7.63 o                         
   2  18   7       1787.27       1703.18        25.45 o                         
   3  18   7         83.29         63.54         2.78 o                         
   4  18   7       1582.01       1447.92        15.90 o                         
  -5  19   7         67.15         56.33         3.07 o                         
  -4  19   7       1779.58       1629.48        48.62 o                         
  -3  19   7          0.99          3.49         1.57 o                         
  -2  19   7         66.69         46.65         2.35 o                         
  -1  19   7       1484.38       1373.51        20.06 o                         
   0  19   7        219.63        211.66         7.77 o                         
   1  19   7         68.74         53.31         3.63 o                         
   2  19   7          6.76          4.70         5.05 o                         
 -14   0   8        449.53        509.02         8.40 o                         
 -12   0   8        479.10        431.56         8.05 o                         
 -10   0   8       4174.26       4190.43        36.58 o                         
  -8   0   8      11881.93      12309.88        79.55 o                         
  -6   0   8      12039.68      12135.89        71.38 o                         
  -4   0   8       9970.48      10210.44        69.13 o                         
  -2   0   8          6.33         15.98         1.76 o                         
   0   0   8      11212.81      11049.21        55.67 o                         
   2   0   8       2157.48       2162.49        14.65 o                         
   4   0   8      15709.07      14815.01       104.73 o                         
   6   0   8          1.13          4.35         2.14 o                         
   8   0   8        421.22        442.90         7.52 o                         
  10   0   8        141.32        149.88         5.05 o                         
  12   0   8       1056.98        919.01        19.58 o                         
 -15   1   8        155.67        160.67         4.26 o                         
 -14   1   8       1995.20       2077.75        16.48 o                         
 -13   1   8        301.00        332.74         5.11 o                         
 -12   1   8        374.70        388.71         5.37 o                         
 -11   1   8       3011.29       3035.14        19.50 o                         
 -10   1   8        390.86        414.33         5.56 o                         
  -9   1   8        514.95        544.07         6.06 o                         
  -8   1   8       2049.84       2112.68        14.07 o                         
  -7   1   8         12.02         20.77         1.69 o                         
  -6   1   8      17754.64      18561.29        75.64 o                         
  -5   1   8       4368.90       4816.43        21.23 o                         
  -4   1   8      10250.74      10032.12        45.63 o                         
  -3   1   8       3405.39       3008.75        12.43 o                         
  -2   1   8       2322.07       2197.01        10.23 o                         
  -1   1   8        734.93        721.49         4.01 o                         
   0   1   8       7899.28       7441.66        37.17 o                         
   1   1   8       1691.51       1740.75         9.93 o                         
   2   1   8          2.23          6.69         1.01 o                         
   3   1   8       1803.72       1895.30         9.83 o                         
   4   1   8        881.98        940.48         6.72 o                         
   5   1   8          1.20          7.95         1.30 o                         
   6   1   8         60.58         63.20         2.03 o                         
   7   1   8         22.13         30.45         1.71 o                         
   8   1   8       8437.72       8652.45        58.05 o                         
   9   1   8         71.28         66.94         3.01 o                         
  10   1   8       2401.47       2436.65        18.49 o                         
  11   1   8        460.79        484.87         6.27 o                         
  12   1   8       2731.52       2562.43        25.39 o                         
 -15   2   8        514.69        500.06         7.49 o                         
 -14   2   8        361.11        350.21         5.82 o                         
 -13   2   8       4536.84       4640.74        31.07 o                         
 -12   2   8         25.15         41.34         2.29 o                         
 -11   2   8       4219.66       4457.59        27.40 o                         
 -10   2   8       4284.80       4431.17        29.02 o                         
  -9   2   8       3413.74       3644.37        22.18 o                         
  -8   2   8         78.88         87.12         2.38 o                         
  -7   2   8       8715.73       8790.01        40.83 o                         
  -6   2   8        163.62        163.23         2.63 o                         
  -5   2   8       2150.89       2338.30        11.26 o                         
  -4   2   8         19.16         40.22         1.09 o                         
  -3   2   8        157.98        128.91         2.10 o                         
  -2   2   8       2066.10       2259.32        11.56 o                         
  -1   2   8         66.87         96.50         1.33 o                         
   0   2   8       9077.29       9129.47        36.52 o                         
   1   2   8      11775.31      11571.04        51.47 o                         
   2   2   8        275.93        313.84         2.75 o                         
   3   2   8      11845.29      11243.62        54.40 o                         
   4   2   8       2218.60       2094.65        11.32 o                         
   5   2   8       7317.20       7055.01        33.96 o                         
   6   2   8        104.98        111.12         2.49 o                         
   7   2   8       3001.99       2853.83        16.59 o                         
   8   2   8        185.29        150.96         3.28 o                         
   9   2   8        356.57        300.17         4.97 o                         
  10   2   8        199.30        199.39         4.46 o                         
  11   2   8        122.39         98.28         3.01 o                         
  12   2   8          3.09         12.94         1.67 o                         
 -15   3   8       2093.12       2038.64        22.63 o                         
 -14   3   8         55.77         53.40         2.53 o                         
 -13   3   8       1096.45       1036.65        11.80 o                         
 -12   3   8       1046.07       1028.97         9.52 o                         
 -11   3   8        201.89        183.47         3.59 o                         
 -10   3   8        600.72        629.26         6.83 o                         
  -9   3   8        695.86        772.24         6.57 o                         
  -8   3   8        606.13        629.07         6.09 o                         
  -7   3   8       7156.43       7158.43        34.03 o                         
  -6   3   8       6350.44       6718.12        36.51 o                         
  -5   3   8       2775.67       2835.18        19.51 o                         
  -4   3   8       1674.93       1750.28         9.37 o                         
  -3   3   8      17811.07      17082.18        63.81 o                         
  -2   3   8       2144.36       2446.49        10.92 o                         
  -1   3   8       1528.00       1450.38         6.87 o                         
   0   3   8        394.67        358.39         2.57 o                         
   1   3   8       3481.71       3231.23        14.04 o                         
   2   3   8        511.22        553.31         4.13 o                         
   3   3   8       1172.34       1234.62         7.34 o                         
   4   3   8         10.47         19.61         1.26 o                         
   5   3   8       3070.25       3018.58        15.39 o                         
   6   3   8        374.32        417.32         4.31 o                         
   7   3   8       2108.35       2248.68        13.51 o                         
   8   3   8         14.43          9.98         1.76 o                         
   9   3   8       1420.89       1413.04        11.77 o                         
  10   3   8          0.46          4.81         1.48 o                         
  11   3   8       8000.23       8128.06        51.22 o                         
 -15   4   8         49.03         61.63         2.29 o                         
 -14   4   8        150.42        165.82         3.98 o                         
 -13   4   8         34.32         45.16         2.42 o                         
 -12   4   8       3161.56       3197.08        20.90 o                         
 -11   4   8       6053.43       6130.95        37.21 o                         
 -10   4   8       8221.64       8373.18        43.29 o                         
  -9   4   8       1133.26       1214.89         9.39 o                         
  -8   4   8       6898.69       6920.58        34.30 o                         
  -7   4   8       6549.91       6466.95        31.94 o                         
  -6   4   8       1928.87       1914.50        10.71 o                         
  -5   4   8        240.94        228.34         2.78 o                         
  -4   4   8        651.93        597.00         4.38 o                         
  -3   4   8         75.44         79.35         1.73 o                         
  -2   4   8       1415.81       1393.81         6.96 o                         
  -1   4   8       1165.19       1042.77         5.22 o                         
   0   4   8       5458.83       5564.41        25.14 o                         
   1   4   8       6596.82       6437.91        25.98 o                         
   2   4   8        411.46        413.97         3.54 o                         
   3   4   8       1361.68       1209.15         7.74 o                         
   4   4   8       5519.55       5134.17        24.84 o                         
   5   4   8       1630.75       1498.67         9.27 o                         
   6   4   8        276.88        301.79         3.67 o                         
   7   4   8       7431.89       7319.19        38.20 o                         
   8   4   8          6.50          8.57         1.74 o                         
   9   4   8         77.89         86.15         2.66 o                         
  10   4   8          3.62          6.75         1.47 o                         
  11   4   8         51.36         55.76         2.25 o                         
 -15   5   8        544.95        501.67         8.83 o                         
 -14   5   8       8669.28       8249.30        57.80 o                         
 -13   5   8        409.53        401.29         5.62 o                         
 -12   5   8        181.36        185.10         3.97 o                         
 -11   5   8        310.88        319.02         5.12 o                         
 -10   5   8       1606.69       1573.09        12.46 o                         
  -9   5   8       1305.21       1298.65        10.35 o                         
  -8   5   8        537.69        515.94         5.52 o                         
  -7   5   8        575.85        598.27         5.50 o                         
  -6   5   8       7049.31       6848.63        35.98 o                         
  -5   5   8         23.82         47.46         1.39 o                         
  -4   5   8       6519.38       6339.68        27.77 o                         
  -3   5   8       3884.48       3810.11        16.18 o                         
  -2   5   8      13633.68      13432.98        53.31 o                         
  -1   5   8        136.62        157.34         1.92 o                         
   0   5   8       7992.19       7733.47        32.39 o                         
   1   5   8        125.46        116.71         1.86 o                         
   2   5   8        486.06        504.28         4.20 o                         
   3   5   8        405.68        402.85         3.91 o                         
   4   5   8       1545.05       1531.82         9.86 o                         
   5   5   8         54.63         71.58         2.01 o                         
   6   5   8         11.20         10.42         1.37 o                         
   7   5   8         22.03         34.76         1.90 o                         
   8   5   8       3823.66       3890.45        22.25 o                         
   9   5   8          8.75         14.96         1.84 o                         
  10   5   8       2101.30       2097.85        16.87 o                         
  11   5   8        526.12        578.99         9.83 o                         
 -14   6   8       4043.57       3871.63        45.19 o                         
 -13   6   8        496.07        510.16         6.07 o                         
 -12   6   8        332.59        337.01         5.38 o                         
 -11   6   8        848.33        867.86         9.30 o                         
 -10   6   8       5349.10       5313.55        34.30 o                         
  -9   6   8         20.36         20.68         1.85 o                         
  -8   6   8      12115.30      12235.95        65.43 o                         
  -7   6   8        844.62        868.08         6.97 o                         
  -6   6   8       3836.88       3796.56        26.91 o                         
  -5   6   8       1475.61       1430.36         9.35 o                         
  -4   6   8       2802.48       2754.50        14.61 o                         
  -3   6   8        391.66        456.34         3.71 o                         
  -2   6   8        531.04        469.82         3.98 o                         
  -1   6   8        909.47        909.56         5.78 o                         
   0   6   8       6239.12       6032.12        26.97 o                         
   1   6   8       1328.82       1306.50         7.63 o                         
   2   6   8       4012.19       4205.01        20.33 o                         
   3   6   8        819.50        828.38         6.11 o                         
   4   6   8      11863.47      11432.99        58.10 o                         
   5   6   8        157.93        172.45         3.07 o                         
   6   6   8          3.66          9.73         1.52 o                         
   7   6   8       3290.39       3052.38        18.24 o                         
   8   6   8       2485.20       2513.17        16.01 o                         
   9   6   8          0.67          3.10         1.44 o                         
  10   6   8          6.72          9.42         1.64 o                         
  11   6   8         16.36          8.36         1.25 o                         
 -14   7   8        127.19        116.51         3.10 o                         
 -13   7   8        333.19        358.77         5.62 o                         
 -12   7   8         33.62         21.81         1.93 o                         
 -11   7   8       1607.46       1638.99        12.77 o                         
 -10   7   8        105.94        137.31         3.24 o                         
  -9   7   8       3624.18       3839.70        23.88 o                         
  -8   7   8        529.30        540.35         5.90 o                         
  -7   7   8       2704.72       2799.09        16.99 o                         
  -6   7   8       3909.79       3814.33        26.67 o                         
  -5   7   8         24.87         33.89         1.76 o                         
  -4   7   8       2764.96       2566.95        16.37 o                         
  -3   7   8       6939.27       6812.81        31.08 o                         
  -2   7   8       1950.25       1859.83        10.43 o                         
  -1   7   8       1669.96       1675.16        10.57 o                         
   0   7   8       8022.93       8083.45        37.64 o                         
   1   7   8       3890.66       3987.65        19.76 o                         
   2   7   8       5263.96       5437.72        27.25 o                         
   3   7   8       3982.15       3937.23        21.85 o                         
   4   7   8        121.11        141.81         2.60 o                         
   5   7   8        253.30        263.47         3.74 o                         
   6   7   8        229.10        255.04         3.79 o                         
   7   7   8       1157.06       1205.41         9.88 o                         
   8   7   8       1312.05       1483.78        11.05 o                         
   9   7   8         23.41         20.60         1.99 o                         
  10   7   8          3.09          6.26         1.43 o                         
  11   7   8       2794.12       2767.21        68.46 o                         
 -14   8   8         28.83         27.17         2.22 o                         
 -13   8   8       1562.45       1516.74        17.25 o                         
 -12   8   8        438.87        425.07         5.37 o                         
 -11   8   8       2957.16       3125.73        24.14 o                         
 -10   8   8        259.46        245.65         3.91 o                         
  -9   8   8         33.92         40.89         2.07 o                         
  -8   8   8        138.15        174.24         3.09 o                         
  -7   8   8       5808.28       5844.01        32.04 o                         
  -6   8   8          5.51          8.34         1.52 o                         
  -5   8   8        185.25        209.23         3.44 o                         
  -4   8   8         89.97         97.89         2.32 o                         
  -3   8   8        761.42        892.29         6.85 o                         
  -2   8   8        504.44        565.43         4.82 o                         
  -1   8   8        399.07        467.24         4.67 o                         
   0   8   8        281.66        248.80         3.47 o                         
   1   8   8       3482.18       3282.37        18.23 o                         
   2   8   8          0.76          5.36         1.28 o                         
   3   8   8       6285.69       6212.88        31.00 o                         
   4   8   8        203.16        190.46         2.91 o                         
   5   8   8       6033.22       6246.22        32.08 o                         
   6   8   8       1497.36       1488.25        10.89 o                         
   7   8   8        387.58        433.01         5.20 o                         
   8   8   8        117.53        125.06         2.73 o                         
   9   8   8          7.33          8.10         1.48 o                         
  10   8   8        454.69        376.45         5.64 o                         
 -13   9   8         36.50         32.70         1.85 o                         
 -12   9   8        424.50        414.10         5.90 o                         
 -11   9   8          1.80          5.90         1.65 o                         
 -10   9   8        808.28        827.48         8.10 o                         
  -9   9   8         95.78        101.62         2.82 o                         
  -8   9   8         31.06         36.48         1.95 o                         
  -7   9   8       9780.76      10126.44        50.30 o                         
  -6   9   8        735.05        726.10         7.50 o                         
  -5   9   8        870.04        891.38         8.31 o                         
  -4   9   8        127.08        146.35         3.45 o                         
  -3   9   8      10176.35      10419.72        52.16 o                         
  -2   9   8        124.31        179.00         3.34 o                         
  -1   9   8        258.68        231.19         3.58 o                         
   0   9   8       5970.99       6221.10        35.61 o                         
   1   9   8       3015.21       2962.12        16.92 o                         
   2   9   8          4.35         11.58         1.46 o                         
   3   9   8        152.31        186.84         3.11 o                         
   4   9   8       1157.68       1199.29         8.87 o                         
   5   9   8        110.69        114.44         2.81 o                         
   6   9   8       1099.09       1061.97         9.53 o                         
   7   9   8       3647.99       3681.69        29.98 o                         
   8   9   8       3350.72       3249.26        23.07 o                         
   9   9   8        785.36        797.02         8.06 o                         
  10   9   8          6.42          2.42         1.46 o                         
 -13  10   8         13.33         19.65         1.60 o                         
 -12  10   8        360.00        370.53         5.27 o                         
 -11  10   8       2968.06       2838.82        33.97 o                         
 -10  10   8       3686.64       3775.11        26.36 o                         
  -9  10   8         89.65        105.53         3.10 o                         
  -8  10   8       5840.37       5917.69        33.23 o                         
  -7  10   8       3738.52       3718.78        28.22 o                         
  -6  10   8       5892.97       6037.04        40.04 o                         
  -5  10   8          4.67         10.94         1.84 o                         
  -4  10   8        220.20        236.54         3.93 o                         
  -3  10   8          2.09          7.95         1.79 o                         
  -2  10   8       1983.69       2076.82        14.19 o                         
  -1  10   8       3919.15       3987.29        23.87 o                         
   0  10   8       5265.99       5329.98        30.41 o                         
   1  10   8       3977.16       3931.16        22.90 o                         
   2  10   8        933.67        955.75         7.57 o                         
   3  10   8       1873.50       1926.39        12.26 o                         
   4  10   8       8794.20       8779.17        43.74 o                         
   5  10   8        483.11        487.43         5.70 o                         
   6  10   8       1121.05       1273.30        12.08 o                         
   7  10   8         31.23         47.45         2.46 o                         
   8  10   8        940.60        904.69         8.66 o                         
   9  10   8        251.56        232.20         4.17 o                         
  10  10   8         86.84         91.01         3.16 o                         
 -13  11   8        467.37        466.88         7.95 o                         
 -12  11   8        186.06        196.21         3.88 o                         
 -11  11   8        637.29        629.35         8.01 o                         
 -10  11   8         15.89         23.21         2.00 o                         
  -9  11   8       1007.04       1040.31         9.42 o                         
  -8  11   8       1035.21       1079.41         9.79 o                         
  -7  11   8        746.24        738.25         8.44 o                         
  -6  11   8       3266.71       3359.52        20.31 o                         
  -5  11   8          1.46          4.42         1.68 o                         
  -4  11   8       5614.30       5636.86        30.57 o                         
  -3  11   8        118.44        153.92         3.86 o                         
  -2  11   8       7581.89       7519.34        42.63 o                         
  -1  11   8        121.62        104.96         2.66 o                         
   0  11   8       2303.59       2423.97        17.27 o                         
   1  11   8         71.54         81.47         2.56 o                         
   2  11   8       1176.48       1200.20         8.87 o                         
   3  11   8       4767.33       4853.12        25.50 o                         
   4  11   8        420.67        416.63         4.91 o                         
   5  11   8        513.53        523.86         5.88 o                         
   6  11   8         27.32         23.80         2.11 o                         
   7  11   8        416.65        428.87         5.69 o                         
   8  11   8       3473.70       3781.68        28.55 o                         
   9  11   8         18.95         16.19         1.65 o                         
 -12  12   8        192.09        226.81         5.02 o                         
 -11  12   8        879.96        883.54         9.74 o                         
 -10  12   8       5208.78       5247.32        32.88 o                         
  -9  12   8        635.44        630.72         7.07 o                         
  -8  12   8        761.74        755.57         8.04 o                         
  -7  12   8       1234.13       1272.10        11.29 o                         
  -6  12   8       2528.68       2650.55        16.86 o                         
  -5  12   8       1842.77       1859.54        13.72 o                         
  -4  12   8        486.37        517.03         5.71 o                         
  -3  12   8        302.23        285.61         4.80 o                         
  -2  12   8        334.28        364.84         4.71 o                         
  -1  12   8         97.13        112.60         2.70 o                         
   0  12   8        506.30        527.35         6.70 o                         
   1  12   8       1416.88       1508.30        12.43 o                         
   2  12   8       1043.09        973.96         8.41 o                         
   3  12   8       3191.97       3190.38        19.54 o                         
   4  12   8       4088.77       4413.09        26.07 o                         
   5  12   8        393.73        375.00         5.72 o                         
   6  12   8          2.98          7.99         1.75 o                         
   7  12   8       2103.73       2009.82        15.96 o                         
   8  12   8        914.85        908.57         9.25 o                         
   9  12   8         43.17         41.07         2.20 o                         
 -11  13   8         79.17         89.04         2.41 o                         
 -10  13   8          1.82          4.76         1.50 o                         
  -9  13   8        191.41        191.15         3.72 o                         
  -8  13   8         61.25         71.63         2.52 o                         
  -7  13   8       3354.90       3429.31        22.85 o                         
  -6  13   8         46.20         61.86         2.26 o                         
  -5  13   8          0.09          6.26         1.53 o                         
  -4  13   8       2113.75       2215.59        15.24 o                         
  -3  13   8       2488.36       2686.67        18.41 o                         
  -2  13   8          5.97         11.07         1.65 o                         
  -1  13   8       2076.31       2016.93        13.33 o                         
   0  13   8         20.04         25.85         2.07 o                         
   1  13   8        878.03        912.45         8.64 o                         
   2  13   8         41.85         33.42         2.10 o                         
   3  13   8        995.19        982.11         8.56 o                         
   4  13   8       1322.45       1259.57        10.97 o                         
   5  13   8        325.75        345.19         4.90 o                         
   6  13   8        380.27        360.93         5.13 o                         
   7  13   8       1092.49       1208.76        12.06 o                         
   8  13   8        624.62        644.75         8.61 o                         
 -11  14   8       2018.40       1849.60        18.48 o                         
 -10  14   8        748.77        800.13         7.44 o                         
  -9  14   8        388.53        367.49         4.98 o                         
  -8  14   8        277.65        308.16         4.58 o                         
  -7  14   8       6249.02       6362.64        36.56 o                         
  -6  14   8         62.73         69.98         2.30 o                         
  -5  14   8         67.94         71.48         2.32 o                         
  -4  14   8       3003.54       3179.38        20.90 o                         
  -3  14   8         70.11         92.70         2.64 o                         
  -2  14   8         46.39         70.88         2.50 o                         
  -1  14   8        613.38        591.71         6.66 o                         
   0  14   8        731.02        756.30         7.19 o                         
   1  14   8       2996.17       2911.05        20.60 o                         
   2  14   8        119.60         96.72         2.91 o                         
   3  14   8       3074.83       3223.54        20.65 o                         
   4  14   8         44.95         53.80         2.10 o                         
   5  14   8        389.96        431.97         6.91 o                         
   6  14   8        126.65        142.78         3.58 o                         
   7  14   8        780.55        821.86        13.11 o                         
 -10  15   8         39.21         33.65         2.18 o                         
  -9  15   8         43.95         49.87         2.14 o                         
  -8  15   8        142.75        150.74         2.85 o                         
  -7  15   8       2955.62       2914.25        19.45 o                         
  -6  15   8       1716.98       1756.08        13.29 o                         
  -5  15   8        569.38        596.60         6.31 o                         
  -4  15   8       1623.98       1715.31        12.46 o                         
  -3  15   8       3963.57       3825.93        22.65 o                         
  -2  15   8        121.05        111.17         2.90 o                         
  -1  15   8        124.31        111.78         2.84 o                         
   0  15   8       2148.95       2249.45        15.74 o                         
   1  15   8       1203.60       1254.14        10.12 o                         
   2  15   8        520.71        572.32         6.50 o                         
   3  15   8       1214.93       1219.86        10.82 o                         
   4  15   8        992.21       1004.16         8.80 o                         
   5  15   8         36.21         36.89         2.09 o                         
   6  15   8        190.14        183.85         4.36 o                         
  -9  16   8        549.30        499.48         9.55 o                         
  -8  16   8       1511.62       1523.54        14.39 o                         
  -7  16   8        402.97        346.38         5.75 o                         
  -6  16   8        803.40        822.21         7.59 o                         
  -5  16   8       2341.11       2278.97        15.65 o                         
  -4  16   8       1674.28       1652.89        12.33 o                         
  -3  16   8        112.91        115.56         2.89 o                         
  -2  16   8        376.54        380.59         5.57 o                         
  -1  16   8       1179.16       1228.98        10.70 o                         
   0  16   8       4601.62       4731.20        27.16 o                         
   1  16   8         57.71         55.23         2.12 o                         
   2  16   8        167.49        174.91         3.74 o                         
   3  16   8         46.66         59.94         2.32 o                         
   4  16   8       5864.32       5738.45       110.94 o                         
   5  16   8        149.70        146.19         4.08 o                         
  -8  17   8          2.80          8.91         2.04 o                         
  -7  17   8         34.08         28.61         1.78 o                         
  -6  17   8        575.80        536.21         9.08 o                         
  -5  17   8        396.35        378.22         7.04 o                         
  -4  17   8       1714.93       1777.82        15.00 o                         
  -3  17   8        335.59        377.96         5.30 o                         
  -2  17   8        304.08        294.82         4.68 o                         
  -1  17   8        206.72        208.77         3.65 o                         
   0  17   8       4190.35       4198.67        27.37 o                         
   1  17   8         13.47         14.69         1.69 o                         
   2  17   8       1163.94       1256.89        11.83 o                         
   3  17   8        895.33        852.30        11.71 o                         
   4  17   8        186.76        204.69         4.35 o                         
  -6  18   8         86.64         83.55         3.28 o                         
  -5  18   8       1525.65       1377.71        33.36 o                         
  -4  18   8          5.52          8.25         1.69 o                         
  -3  18   8          0.33          3.83         1.48 o                         
  -2  18   8         16.94         26.72         1.78 o                         
  -1  18   8        282.14        228.73         4.53 o                         
   0  18   8       1069.58       1021.81        18.64 o                         
   1  18   8        953.56        867.55        20.61 o                         
   2  18   8        582.95        479.41        13.59 o                         
  -3  19   8       4509.83       3068.18       525.15 o                         
  -2  19   8        406.64        399.14         9.40 o                         
  -1  19   8        429.89        406.04        12.08 o                         
 -15   0   9        126.94        113.28         4.86 o                         
 -13   0   9        863.38        839.82        12.53 o                         
 -11   0   9       1314.14       1329.13        16.87 o                         
  -9   0   9      10065.85      10099.05        84.41 o                         
  -7   0   9      17497.05      16627.39       105.40 o                         
  -5   0   9      11063.33      11020.10        90.40 o                         
  -3   0   9      19346.05      20110.94       101.01 o                         
  -1   0   9         79.93        109.66         2.00 o                         
   1   0   9       3763.73       3805.86        23.13 o                         
   3   0   9         23.62         16.49         1.99 o                         
   5   0   9       5394.56       5318.81        50.13 o                         
   7   0   9       5031.65       5319.92        40.62 o                         
   9   0   9       5121.59       5152.15        50.17 o                         
  11   0   9        191.29        200.57         5.28 o                         
 -15   1   9        181.20        186.75         4.41 o                         
 -14   1   9       1535.74       1516.91        13.39 o                         
 -13   1   9       1866.27       1913.92        15.30 o                         
 -12   1   9       2848.50       2701.62        18.34 o                         
 -11   1   9       4439.79       4452.85        27.49 o                         
 -10   1   9       1012.18       1074.74         9.55 o                         
  -9   1   9        741.31        778.75         7.17 o                         
  -8   1   9       1157.70       1169.18         8.81 o                         
  -7   1   9          3.13         10.04         1.31 o                         
  -6   1   9        745.26        896.44         6.46 o                         
  -5   1   9         43.06         28.90         1.76 o                         
  -4   1   9        238.05        299.80         2.87 o                         
  -3   1   9      20647.18      19901.79        90.78 o                         
  -2   1   9       1942.52       1862.07         9.38 o                         
  -1   1   9       2634.24       2701.84        11.66 o                         
   0   1   9       3533.24       3445.02        20.12 o                         
   1   1   9       9643.49       9663.50        59.87 o                         
   2   1   9       3355.94       3345.23        17.70 o                         
   3   1   9         29.30         37.32         1.70 o                         
   4   1   9       1162.62       1143.82         7.91 o                         
   5   1   9        357.74        339.26         3.96 o                         
   6   1   9         56.17         50.49         2.12 o                         
   7   1   9       1278.58       1235.33         9.25 o                         
   8   1   9        138.93        150.24         3.43 o                         
   9   1   9        664.44        735.08         8.27 o                         
  10   1   9          9.13         12.37         1.81 o                         
  11   1   9       1820.79       1852.41        19.63 o                         
 -15   2   9         42.11         38.58         2.23 o                         
 -14   2   9         27.43         32.84         2.13 o                         
 -13   2   9        400.76        423.82         6.11 o                         
 -12   2   9        353.39        332.66         4.99 o                         
 -11   2   9        837.18        844.38         7.74 o                         
 -10   2   9       2593.52       2730.17        17.88 o                         
  -9   2   9        941.39        895.01         7.90 o                         
  -8   2   9        205.37        222.11         3.79 o                         
  -7   2   9        240.91        235.13         3.18 o                         
  -6   2   9      17160.02      16899.63        77.13 o                         
  -5   2   9       1003.70       1054.04         7.44 o                         
  -4   2   9        131.57        233.88         2.60 o                         
  -3   2   9        465.00        621.17         4.60 o                         
  -2   2   9        529.38        617.49         5.26 o                         
  -1   2   9       3351.05       3775.85        16.15 o                         
   0   2   9         28.63         33.15         1.28 o                         
   1   2   9        108.82        150.72         2.27 o                         
   2   2   9       7807.10       7782.22        37.27 o                         
   3   2   9        463.20        532.61         5.24 o                         
   4   2   9       4988.85       4917.64        25.03 o                         
   5   2   9       4918.32       4999.73        25.42 o                         
   6   2   9        118.53        109.70         2.60 o                         
   7   2   9        292.42        279.40         3.94 o                         
   8   2   9       3545.34       3608.53        27.21 o                         
   9   2   9         16.56         12.78         2.20 o                         
  10   2   9        463.72        444.31         6.41 o                         
  11   2   9         51.07         62.28         2.35 o                         
 -15   3   9        122.15        120.01         3.44 o                         
 -14   3   9       3711.40       3690.93        28.21 o                         
 -13   3   9        844.13        824.56         8.64 o                         
 -12   3   9          3.37          5.93         1.66 o                         
 -11   3   9       3683.73       3859.03        24.26 o                         
 -10   3   9       3295.62       3261.46        20.72 o                         
  -9   3   9        560.08        548.61         5.99 o                         
  -8   3   9       1286.09       1366.82         9.71 o                         
  -7   3   9        246.12        309.94         3.98 o                         
  -6   3   9       5009.17       5060.08        27.86 o                         
  -5   3   9        546.47        605.82         5.63 o                         
  -4   3   9        857.32        845.27         5.86 o                         
  -3   3   9       5731.83       6025.08        28.26 o                         
  -2   3   9       8272.53       7988.92        32.36 o                         
  -1   3   9         77.94         94.25         1.56 o                         
   0   3   9      10167.00       9933.32        40.98 o                         
   1   3   9        943.49        961.38         6.82 o                         
   2   3   9       2251.19       2154.23        11.72 o                         
   3   3   9        512.53        478.58         4.53 o                         
   4   3   9       3738.71       3580.17        17.75 o                         
   5   3   9       1427.13       1466.42         9.79 o                         
   6   3   9        668.48        737.41         6.55 o                         
   7   3   9         88.33         82.60         2.32 o                         
   8   3   9        527.82        601.29         6.14 o                         
   9   3   9        205.34        218.92         3.91 o                         
  10   3   9        380.96        379.37         5.20 o                         
  11   3   9        215.69        207.09         4.11 o                         
 -15   4   9         21.31         21.61         2.19 o                         
 -14   4   9        323.85        350.78         5.44 o                         
 -13   4   9        679.34        675.64         6.97 o                         
 -12   4   9        653.49        689.78         7.21 o                         
 -11   4   9        383.55        446.88         5.81 o                         
 -10   4   9       6912.21       6989.93        39.22 o                         
  -9   4   9        766.52        808.90         7.13 o                         
  -8   4   9        119.67        110.58         2.65 o                         
  -7   4   9       2549.02       2612.48        15.98 o                         
  -6   4   9       4936.02       4879.30        29.71 o                         
  -5   4   9        140.97        211.82         3.63 o                         
  -4   4   9         67.01         55.86         1.75 o                         
  -3   4   9       6306.83       6451.61        31.59 o                         
  -2   4   9       1036.32       1022.55         6.68 o                         
  -1   4   9       4453.76       4696.08        20.55 o                         
   0   4   9         69.56        115.35         2.13 o                         
   1   4   9       2044.93       2038.51        11.96 o                         
   2   4   9        737.65        746.90         5.74 o                         
   3   4   9        277.04        317.70         3.62 o                         
   4   4   9       5471.57       5522.57        26.81 o                         
   5   4   9       5665.07       5590.07        27.24 o                         
   6   4   9       4917.93       4994.39        24.92 o                         
   7   4   9       2460.51       2530.07        16.35 o                         
   8   4   9       1859.24       1945.71        14.56 o                         
   9   4   9        120.48        117.40         2.83 o                         
  10   4   9        126.86        126.63         3.85 o                         
  11   4   9       1634.85       1528.16        18.86 o                         
 -14   5   9        327.81        337.03         5.25 o                         
 -13   5   9       5561.44       5398.56        38.12 o                         
 -12   5   9        146.78        157.86         3.41 o                         
 -11   5   9       1750.63       1776.62        14.06 o                         
 -10   5   9       3191.84       3194.64        24.37 o                         
  -9   5   9         57.76         71.75         2.38 o                         
  -8   5   9       2432.30       2445.72        15.96 o                         
  -7   5   9        735.35        775.51         7.97 o                         
  -6   5   9       1067.99       1088.32         7.98 o                         
  -5   5   9        878.99        884.81         7.34 o                         
  -4   5   9       1052.31       1058.75         7.95 o                         
  -3   5   9      14282.21      13780.32        65.44 o                         
  -2   5   9         93.79         96.88         1.96 o                         
  -1   5   9         11.47         16.99         1.50 o                         
   0   5   9        204.97        258.82         3.26 o                         
   1   5   9      17338.08      16840.57        77.24 o                         
   2   5   9       1995.79       1937.46        11.00 o                         
   3   5   9        620.68        640.82         5.39 o                         
   4   5   9        475.20        457.50         4.94 o                         
   5   5   9       1364.42       1314.32         9.05 o                         
   6   5   9        663.16        657.96         5.85 o                         
   7   5   9          2.28          5.69         1.52 o                         
   8   5   9       2493.86       2451.62        16.10 o                         
   9   5   9       2941.07       3034.28        23.89 o                         
  10   5   9         20.42         20.07         1.64 o                         
 -14   6   9        158.91        147.93         3.18 o                         
 -13   6   9        400.86        406.92         6.47 o                         
 -12   6   9          3.63          8.69         1.81 o                         
 -11   6   9        881.47        829.11         8.39 o                         
 -10   6   9        516.62        565.08         6.87 o                         
  -9   6   9       6597.74       6589.24        39.30 o                         
  -8   6   9       1101.02       1103.38         9.82 o                         
  -7   6   9       4990.53       4879.73        26.81 o                         
  -6   6   9        256.08        259.30         3.63 o                         
  -5   6   9        711.98        696.57         6.71 o                         
  -4   6   9        727.16        670.00         6.01 o                         
  -3   6   9       3027.62       3087.09        16.71 o                         
  -2   6   9        898.99        954.87         7.78 o                         
  -1   6   9        543.38        662.54         5.87 o                         
   0   6   9       4484.83       4745.78        24.82 o                         
   1   6   9       2510.10       2514.76        14.12 o                         
   2   6   9        749.87        690.28         5.93 o                         
   3   6   9       2368.86       2363.34        13.30 o                         
   4   6   9        237.29        233.12         3.59 o                         
   5   6   9       8425.01       8370.61        41.90 o                         
   6   6   9        885.41        836.92         7.32 o                         
   7   6   9         15.12         26.86         1.84 o                         
   8   6   9        476.55        523.57         5.58 o                         
   9   6   9       1788.01       1790.01        13.32 o                         
  10   6   9         10.45          9.97         1.28 o                         
 -14   7   9       4399.61       4291.76        60.26 o                         
 -13   7   9       2281.70       2277.34        22.80 o                         
 -12   7   9        293.30        288.16         4.72 o                         
 -11   7   9       1820.48       1753.90        25.03 o                         
 -10   7   9        547.36        564.39         6.36 o                         
  -9   7   9        591.19        566.10         6.66 o                         
  -8   7   9        421.21        450.18         5.49 o                         
  -7   7   9         46.45         34.72         1.85 o                         
  -6   7   9        597.84        598.63         6.86 o                         
  -5   7   9         24.26         22.89         1.76 o                         
  -4   7   9        345.07        335.35         4.01 o                         
  -3   7   9       7373.26       7206.08        34.60 o                         
  -2   7   9       4926.51       4995.17        26.22 o                         
  -1   7   9          7.14         14.07         1.57 o                         
   0   7   9       4244.67       3951.94        22.55 o                         
   1   7   9      10813.18      10806.20        48.91 o                         
   2   7   9        672.29        696.49         5.91 o                         
   3   7   9        256.68        258.61         3.93 o                         
   4   7   9       1917.58       1824.91        12.19 o                         
   5   7   9        219.76        204.85         3.59 o                         
   6   7   9         58.02         83.99         2.38 o                         
   7   7   9         83.97        107.99         2.59 o                         
   8   7   9         14.54         12.08         1.53 o                         
   9   7   9        377.36        390.53         4.75 o                         
  10   7   9          2.05          6.48         1.59 o                         
 -14   8   9        156.29        157.56         8.15 o                         
 -13   8   9        135.67        146.10         3.35 o                         
 -12   8   9        344.87        350.01         5.36 o                         
 -11   8   9          9.86         10.28         1.77 o                         
 -10   8   9       7874.22       7881.99        44.51 o                         
  -9   8   9         11.89         15.98         1.79 o                         
  -8   8   9       1283.37       1280.71        10.16 o                         
  -7   8   9         14.26         34.67         1.99 o                         
  -6   8   9       6231.34       6371.08        38.84 o                         
  -5   8   9       3065.55       3173.75        19.55 o                         
  -4   8   9       3694.85       3761.97        20.53 o                         
  -3   8   9       3185.42       3305.54        17.89 o                         
  -2   8   9         74.63        106.20         2.38 o                         
  -1   8   9        465.26        448.23         5.43 o                         
   0   8   9        779.38        878.41         7.80 o                         
   1   8   9         12.13         13.69         1.42 o                         
   2   8   9       5173.61       5259.75        26.94 o                         
   3   8   9        800.36        770.59         7.00 o                         
   4   8   9       3523.35       3528.87        20.01 o                         
   5   8   9         74.20         50.60         1.98 o                         
   6   8   9         24.78         35.14         2.19 o                         
   7   8   9        125.61        128.02         2.86 o                         
   8   8   9       4774.77       4747.53        29.63 o                         
   9   8   9        778.34        849.78         8.43 o                         
  10   8   9         27.71         26.20         4.00 o                         
 -13   9   9        104.19         97.08         2.51 o                         
 -12   9   9        497.41        489.04         6.29 o                         
 -11   9   9       3691.20       3671.30        34.95 o                         
 -10   9   9        991.08        996.95         9.41 o                         
  -9   9   9        171.78        174.16         3.62 o                         
  -8   9   9          3.85          8.43         1.77 o                         
  -7   9   9        563.04        601.46         7.21 o                         
  -6   9   9        833.12        837.12         9.81 o                         
  -5   9   9        672.65        717.22         7.53 o                         
  -4   9   9       4504.74       4646.17        25.94 o                         
  -3   9   9       2560.50       2681.38        14.95 o                         
  -2   9   9       5893.79       5825.66        33.71 o                         
  -1   9   9        128.93        132.74         2.72 o                         
   0   9   9       4817.18       4760.74        29.49 o                         
   1   9   9      10142.59      10128.07        52.47 o                         
   2   9   9        893.10        873.43         7.72 o                         
   3   9   9        109.77        106.96         2.62 o                         
   4   9   9        368.68        374.13         4.97 o                         
   5   9   9         77.61        114.81         3.04 o                         
   6   9   9        262.24        246.21         4.79 o                         
   7   9   9        473.57        454.89         6.03 o                         
   8   9   9        620.28        639.51         7.04 o                         
   9   9   9        669.87        698.05         7.56 o                         
 -13  10   9        650.90        618.32         7.85 o                         
 -12  10   9          9.72          8.08         1.56 o                         
 -11  10   9        278.44        301.00         5.41 o                         
 -10  10   9        777.44        779.94         8.19 o                         
  -9  10   9       1260.81       1319.00        11.89 o                         
  -8  10   9         92.89        117.21         3.19 o                         
  -7  10   9       6534.47       6556.47        47.71 o                         
  -6  10   9       1388.42       1402.03        15.89 o                         
  -5  10   9        660.25        685.76         8.06 o                         
  -4  10   9        250.70        262.61         4.46 o                         
  -3  10   9       7942.57       7835.92        40.87 o                         
  -2  10   9         42.14         53.37         2.35 o                         
  -1  10   9         91.88        101.94         2.83 o                         
   0  10   9         40.53         53.83         2.35 o                         
   1  10   9       2209.90       2222.79        15.25 o                         
   2  10   9        106.62        108.25         2.66 o                         
   3  10   9        495.16        550.97         5.88 o                         
   4  10   9       1626.52       1631.72        12.52 o                         
   5  10   9       1914.60       2088.57        15.41 o                         
   6  10   9        288.73        293.00         5.26 o                         
   7  10   9       1991.73       2008.56        17.87 o                         
   8  10   9        401.18        401.12         4.94 o                         
   9  10   9       1093.83       1027.31        20.09 o                         
 -12  11   9         23.75         26.87         1.92 o                         
 -11  11   9       1644.96       1566.25        23.59 o                         
 -10  11   9         10.59         19.06         2.01 o                         
  -9  11   9        355.53        376.98         5.81 o                         
  -8  11   9        183.80        217.74         3.99 o                         
  -7  11   9          9.01         21.07         2.30 o                         
  -6  11   9        115.61        134.43         3.53 o                         
  -5  11   9        151.05        151.86         3.57 o                         
  -4  11   9        390.57        394.17         5.50 o                         
  -3  11   9       4923.94       4895.40        34.52 o                         
  -2  11   9       1012.03       1046.90         9.38 o                         
  -1  11   9        126.79        149.96         4.31 o                         
   0  11   9        834.49        859.88         8.06 o                         
   1  11   9       1686.18       1784.82        13.13 o                         
   2  11   9       2469.02       2450.83        15.25 o                         
   3  11   9         25.74         49.58         2.01 o                         
   4  11   9        636.05        653.86         7.48 o                         
   5  11   9        680.53        691.05         7.23 o                         
   6  11   9         65.52         58.27         2.64 o                         
   7  11   9         82.97        106.89         2.76 o                         
   8  11   9        293.31        298.82         6.27 o                         
 -12  12   9        760.73        711.83         9.51 o                         
 -11  12   9        402.23        384.88         8.62 o                         
 -10  12   9        250.55        281.67         4.45 o                         
  -9  12   9       2058.20       2053.01        14.58 o                         
  -8  12   9         20.91         23.30         2.07 o                         
  -7  12   9       2328.49       2379.39        17.32 o                         
  -6  12   9       1776.03       1873.85        13.90 o                         
  -5  12   9       2981.23       3102.86        20.81 o                         
  -4  12   9       1115.50       1157.95        10.10 o                         
  -3  12   9          3.22         10.97         2.02 o                         
  -2  12   9       1958.10       1797.63        12.86 o                         
  -1  12   9         36.11         46.38         2.37 o                         
   0  12   9       2347.64       2396.60        18.08 o                         
   1  12   9       3263.91       3311.27        21.60 o                         
   2  12   9       2557.56       2585.85        16.25 o                         
   3  12   9         86.16         84.07         2.45 o                         
   4  12   9        210.20        204.88         3.98 o                         
   5  12   9       2436.25       2603.53        22.93 o                         
   6  12   9         12.86         18.25         1.83 o                         
   7  12   9        415.11        452.03         6.06 o                         
   8  12   9       1417.94       1306.23        16.67 o                         
 -11  13   9        724.96        627.03         8.31 o                         
 -10  13   9        686.92        706.06         7.12 o                         
  -9  13   9       1309.26       1270.93        11.09 o                         
  -8  13   9       1662.81       1634.43        14.16 o                         
  -7  13   9       1719.79       1766.69        13.77 o                         
  -6  13   9        960.23        968.75         8.73 o                         
  -5  13   9        267.96        284.37         4.42 o                         
  -4  13   9       1436.70       1527.37        12.00 o                         
  -3  13   9         59.94         71.55         2.58 o                         
  -2  13   9       6819.19       6958.29        37.87 o                         
  -1  13   9        578.90        558.16         6.41 o                         
   0  13   9       4603.76       4697.80        31.72 o                         
   1  13   9       2297.88       2476.86        17.69 o                         
   2  13   9       2525.25       2668.55        18.06 o                         
   3  13   9       1305.09       1324.35        13.34 o                         
   4  13   9       2150.88       2132.70        16.42 o                         
   5  13   9         27.50         29.29         1.94 o                         
   6  13   9        649.39        651.00         7.08 o                         
   7  13   9        499.05        510.84         9.20 o                         
 -10  14   9       5284.57       4987.91        33.71 o                         
  -9  14   9         22.57         34.19         2.01 o                         
  -8  14   9         36.42         42.99         1.97 o                         
  -7  14   9       1504.80       1517.23        11.93 o                         
  -6  14   9       3335.36       3322.17        21.31 o                         
  -5  14   9         20.03         25.03         1.85 o                         
  -4  14   9       1206.09       1157.50        10.00 o                         
  -3  14   9         24.55         23.31         1.82 o                         
  -2  14   9         23.41         36.83         1.95 o                         
  -1  14   9       2150.44       2204.22        16.66 o                         
   0  14   9        168.97        185.00         4.16 o                         
   1  14   9        264.52        264.55         4.58 o                         
   2  14   9        135.30        157.23         3.34 o                         
   3  14   9         21.75         31.31         2.13 o                         
   4  14   9       4466.96       4577.17        37.86 o                         
   5  14   9          8.45          8.33         1.63 o                         
   6  14   9         13.25         16.91         1.98 o                         
  -9  15   9        160.12        121.42         3.29 o                         
  -8  15   9        819.52        837.38         7.28 o                         
  -7  15   9         21.99         31.70         1.77 o                         
  -6  15   9          8.30          6.87         1.64 o                         
  -5  15   9         16.98         22.07         1.81 o                         
  -4  15   9       1097.97       1069.83         8.83 o                         
  -3  15   9       1937.58       1911.46        12.89 o                         
  -2  15   9       1327.40       1373.75        11.36 o                         
  -1  15   9        228.73        245.63         4.15 o                         
   0  15   9        513.73        561.93         6.86 o                         
   1  15   9       2224.51       2253.25        16.96 o                         
   2  15   9       1124.24       1139.29        10.89 o                         
   3  15   9       2758.07       2816.51        19.22 o                         
   4  15   9        112.49         95.44         2.68 o                         
   5  15   9        671.71        657.54        12.19 o                         
  -8  16   9        657.73        625.92        10.18 o                         
  -7  16   9        375.52        343.07         5.80 o                         
  -6  16   9         30.19         31.42         1.64 o                         
  -5  16   9          6.13          5.27         1.40 o                         
  -4  16   9        247.98        276.43         3.96 o                         
  -3  16   9       2399.49       2351.90        23.95 o                         
  -2  16   9       2188.21       2162.42        20.55 o                         
  -1  16   9          8.88          9.64         1.70 o                         
   0  16   9       1228.38       1207.19        10.08 o                         
   1  16   9        293.35        309.29         4.26 o                         
   2  16   9        139.79        130.00         3.01 o                         
   3  16   9          0.97          5.58         1.54 o                         
   4  16   9        180.21        184.30         3.97 o                         
  -7  17   9         76.08         68.66         2.76 o                         
  -6  17   9        328.86        334.28         9.19 o                         
  -5  17   9          4.47          2.12         1.49 o                         
  -4  17   9         84.07         63.30         2.26 o                         
  -3  17   9       1850.19       1802.41        25.93 o                         
  -2  17   9          1.97          4.98         1.50 o                         
  -1  17   9        279.69        282.64         4.18 o                         
   0  17   9       1215.62       1228.55        10.82 o                         
   1  17   9       3664.12       3501.24        69.91 o                         
   2  17   9         18.92         26.39         1.89 o                         
   3  17   9         39.35         34.22         2.05 o                         
  -5  18   9       1325.10       1219.89        16.30 o                         
  -4  18   9       1242.72       1137.50        14.32 o                         
  -3  18   9       1135.00       1032.61        13.69 o                         
  -2  18   9        208.67        162.18         4.06 o                         
  -1  18   9         68.42         87.08         3.60 o                         
   0  18   9         95.03         84.41         2.88 o                         
   1  18   9        503.91        477.59        12.27 o                         
 -14   0  10         24.86         30.83         2.55 o                         
 -12   0  10        911.95        946.03        12.12 o                         
 -10   0  10         51.61         55.27         3.27 o                         
  -8   0  10         18.82         37.06         2.32 o                         
  -6   0  10       9894.94       9177.51        64.15 o                         
  -4   0  10       2049.60       2242.42        16.58 o                         
  -2   0  10      13292.79      13263.80        83.15 o                         
   0   0  10        125.21        169.79         3.86 o                         
   2   0  10       1174.69       1269.31        14.21 o                         
   4   0  10       1457.56       1484.54        14.95 o                         
   6   0  10       1204.37       1301.31        13.92 o                         
   8   0  10       3468.34       3455.16        45.09 o                         
  10   0  10         68.29         77.07         3.30 o                         
 -15   1  10         37.45         46.82         3.84 o                         
 -14   1  10       1111.43       1164.95        12.20 o                         
 -13   1  10        967.18       1012.32         9.55 o                         
 -12   1  10       1749.81       1830.94        13.55 o                         
 -11   1  10        197.34        206.38         3.88 o                         
 -10   1  10       7752.50       7818.24        43.16 o                         
  -9   1  10         36.11         48.57         2.10 o                         
  -8   1  10         56.48         55.50         1.95 o                         
  -7   1  10        142.41        193.55         2.90 o                         
  -6   1  10        456.09        507.14         4.94 o                         
  -5   1  10       1557.03       1527.88        10.40 o                         
  -4   1  10       2109.31       2342.12        13.63 o                         
  -3   1  10       2379.52       2589.92        14.86 o                         
  -2   1  10       3800.02       3605.18        17.47 o                         
  -1   1  10       2230.82       2248.25        11.34 o                         
   0   1  10       1451.82       1420.55         8.61 o                         
   1   1  10        173.00        133.69         2.81 o                         
   2   1  10       8399.30       8199.61        40.59 o                         
   3   1  10         35.51         37.18         1.78 o                         
   4   1  10       1223.23       1194.96         9.13 o                         
   5   1  10        174.36        179.47         3.26 o                         
   6   1  10        126.36        134.84         3.01 o                         
   7   1  10         88.34         77.09         2.37 o                         
   8   1  10         99.24         96.30         3.00 o                         
   9   1  10          8.55         20.51         2.05 o                         
  10   1  10        115.37        119.66         2.90 o                         
 -14   2  10        436.58        385.14         5.58 o                         
 -13   2  10        290.84        242.89         4.66 o                         
 -12   2  10        204.12        218.94         4.20 o                         
 -11   2  10        330.08        316.15         4.62 o                         
 -10   2  10       4265.46       4376.40        26.07 o                         
  -9   2  10       4144.41       4152.64        24.27 o                         
  -8   2  10        735.39        823.92         7.63 o                         
  -7   2  10        902.02        896.67         8.03 o                         
  -6   2  10       4786.74       4620.51        27.68 o                         
  -5   2  10       5418.82       5169.94        27.08 o                         
  -4   2  10          5.95         19.23         1.34 o                         
  -3   2  10      10293.34      10155.45        48.04 o                         
  -2   2  10       2412.42       2472.84        13.68 o                         
  -1   2  10        629.81        579.91         4.98 o                         
   0   2  10         79.58         78.49         2.12 o                         
   1   2  10        616.47        652.37         5.93 o                         
   2   2  10        158.88        158.68         2.99 o                         
   3   2  10        320.51        316.39         4.07 o                         
   4   2  10        365.61        351.63         4.05 o                         
   5   2  10       6497.96       6430.89        31.79 o                         
   6   2  10         26.28         27.85         1.94 o                         
   7   2  10        191.76        186.10         3.57 o                         
   8   2  10        861.64        881.82         8.74 o                         
   9   2  10       1367.35       1375.68        14.94 o                         
  10   2  10        255.20        261.11         5.35 o                         
 -14   3  10        382.37        344.11         4.94 o                         
 -13   3  10       8633.99       8535.65        52.46 o                         
 -12   3  10        164.41        149.92         3.28 o                         
 -11   3  10         13.14         10.86         1.67 o                         
 -10   3  10       1777.21       1789.06        13.35 o                         
  -9   3  10       5814.25       5825.44        32.56 o                         
  -8   3  10         65.25         55.84         2.14 o                         
  -7   3  10         14.88         25.79         1.87 o                         
  -6   3  10        979.96       1062.70         8.97 o                         
  -5   3  10        414.69        428.04         4.78 o                         
  -4   3  10         92.32        104.16         2.42 o                         
  -3   3  10       2295.41       2211.19        13.76 o                         
  -2   3  10         44.00         47.65         1.76 o                         
  -1   3  10       6924.19       6809.89        31.87 o                         
   0   3  10        197.97        193.49         2.74 o                         
   1   3  10       7820.87       7501.08        39.30 o                         
   2   3  10         23.56         25.89         1.45 o                         
   3   3  10       1657.61       1726.38        10.82 o                         
   4   3  10        706.58        737.19         6.18 o                         
   5   3  10       4431.74       4480.43        22.29 o                         
   6   3  10          3.16          8.32         1.49 o                         
   7   3  10          1.71          5.71         1.39 o                         
   8   3  10        292.47        303.59         4.56 o                         
   9   3  10         73.42         84.49         2.92 o                         
  10   3  10        404.05        363.17         5.58 o                         
 -14   4  10        319.30        312.00         4.61 o                         
 -13   4  10         42.24         40.50         2.28 o                         
 -12   4  10          1.13          4.14         1.68 o                         
 -11   4  10         19.23         13.64         1.96 o                         
 -10   4  10       3352.31       3291.51        21.06 o                         
  -9   4  10       2076.01       2118.09        15.72 o                         
  -8   4  10       1141.83       1121.15         8.94 o                         
  -7   4  10       1700.94       1650.79        12.24 o                         
  -6   4  10       9381.09       9391.04        50.72 o                         
  -5   4  10       4511.99       4456.56        24.86 o                         
  -4   4  10       1288.02       1341.45         9.81 o                         
  -3   4  10       3300.66       3267.19        19.81 o                         
  -2   4  10       4995.09       4964.39        26.72 o                         
  -1   4  10       7456.96       7792.04        36.94 o                         
   0   4  10       1024.06       1032.72         7.90 o                         
   1   4  10        647.07        718.13         6.56 o                         
   2   4  10         14.81         29.80         3.92 o                         
   3   4  10         39.33         57.01         2.41 o                         
   4   4  10        419.50        409.61         4.41 o                         
   5   4  10       1668.20       1693.46        11.26 o                         
   6   4  10       2567.13       2576.86        15.69 o                         
   7   4  10        620.24        600.31         6.15 o                         
   8   4  10       7332.70       7157.16        50.89 o                         
   9   4  10       1310.16       1290.62        17.72 o                         
  10   4  10        606.94        628.53         9.12 o                         
 -14   5  10        798.58        762.66        10.92 o                         
 -13   5  10        617.82        585.78         6.99 o                         
 -12   5  10       2568.79       2500.13        18.17 o                         
 -11   5  10          1.52          4.84         1.81 o                         
 -10   5  10       1277.68       1387.80        11.78 o                         
  -9   5  10         88.54         96.98         2.91 o                         
  -8   5  10       2316.46       2215.48        15.49 o                         
  -7   5  10       1486.00       1552.06        11.82 o                         
  -6   5  10        158.70        173.18         3.54 o                         
  -5   5  10         18.34         28.22         1.78 o                         
  -4   5  10          2.84          8.03         1.45 o                         
  -3   5  10         88.57         80.32         2.30 o                         
  -2   5  10       4856.62       4879.70        27.25 o                         
  -1   5  10         18.38         18.24         1.54 o                         
   0   5  10       2837.19       2823.20        18.15 o                         
   1   5  10        558.21        527.56         5.40 o                         
   2   5  10       5591.54       5674.48        28.88 o                         
   3   5  10         65.29         74.64         2.13 o                         
   4   5  10       3259.98       3297.80        19.30 o                         
   5   5  10        595.76        598.30         5.71 o                         
   6   5  10       1955.40       1985.12        12.90 o                         
   7   5  10        579.78        572.20         6.29 o                         
   8   5  10         13.61         15.72         1.56 o                         
   9   5  10        130.15        139.86         3.31 o                         
  10   5  10        130.72        141.76         3.91 o                         
 -14   6  10        558.73        517.70        13.08 o                         
 -13   6  10         63.07         75.04         2.30 o                         
 -12   6  10         25.45         37.51         2.15 o                         
 -11   6  10        924.29        903.21         8.71 o                         
 -10   6  10        370.60        389.17         5.51 o                         
  -9   6  10        225.54        259.33         4.51 o                         
  -8   6  10        404.11        392.48         5.13 o                         
  -7   6  10        752.97        773.41         7.77 o                         
  -6   6  10      11151.49      11322.58        65.24 o                         
  -5   6  10        855.32        882.41         8.31 o                         
  -4   6  10         10.59         16.96         1.63 o                         
  -3   6  10        527.76        475.06         5.20 o                         
  -2   6  10       5684.21       5596.68        30.89 o                         
  -1   6  10        448.15        503.54         5.98 o                         
   0   6  10       1374.56       1432.30        10.72 o                         
   1   6  10         54.97         66.07         2.07 o                         
   2   6  10         58.50         80.78         2.87 o                         
   3   6  10        441.12        444.86         4.91 o                         
   4   6  10       2129.57       2118.87        14.47 o                         
   5   6  10          3.58         12.08         2.17 o                         
   6   6  10       1755.29       1830.08        15.28 o                         
   7   6  10        616.80        671.90         6.80 o                         
   8   6  10       2917.15       3075.07        19.83 o                         
   9   6  10        304.96        303.40         3.99 o                         
  10   6  10        124.08        116.40         4.97 o                         
 -14   7  10         11.74          8.16         3.27 o                         
 -13   7  10       4402.91       4290.62        70.31 o                         
 -12   7  10        910.68        931.00        10.97 o                         
 -11   7  10        164.23        173.07         3.71 o                         
 -10   7  10        205.83        203.91         4.18 o                         
  -9   7  10       6907.28       7048.69        60.13 o                         
  -8   7  10       3624.93       3680.43        29.77 o                         
  -7   7  10        317.80        361.72         5.06 o                         
  -6   7  10        155.56        173.06         3.51 o                         
  -5   7  10       4727.09       4762.06        29.84 o                         
  -4   7  10        767.31        751.45         6.77 o                         
  -3   7  10        837.75        874.57         7.54 o                         
  -2   7  10       2327.56       2430.91        15.33 o                         
  -1   7  10        965.17        949.33         8.61 o                         
   0   7  10        462.30        518.43         5.59 o                         
   1   7  10       1886.56       1807.81        11.39 o                         
   2   7  10        945.64       1068.87         7.96 o                         
   3   7  10         91.35        100.36         2.64 o                         
   4   7  10          6.35          7.05         1.73 o                         
   5   7  10       2239.89       2380.87        15.71 o                         
   6   7  10          5.89         12.82         1.49 o                         
   7   7  10        707.95        663.98         6.10 o                         
   8   7  10        180.15        195.73         3.38 o                         
   9   7  10          1.72          4.89         1.16 o                         
 -13   8  10        111.13        102.79         2.86 o                         
 -12   8  10        406.76        396.20         6.58 o                         
 -11   8  10         33.71         30.80         2.38 o                         
 -10   8  10        117.82        126.52         3.20 o                         
  -9   8  10        353.57        375.90         5.29 o                         
  -8   8  10        699.13        681.33         7.82 o                         
  -7   8  10       4655.35       4741.64        29.46 o                         
  -6   8  10        160.49        194.85         3.72 o                         
  -5   8  10      12248.20      12368.00        67.59 o                         
  -4   8  10         31.03         26.43         1.93 o                         
  -3   8  10       2717.22       2711.11        16.34 o                         
  -2   8  10          0.67          5.79         1.51 o                         
  -1   8  10        171.92        182.54         3.42 o                         
   0   8  10       2939.78       2866.53        18.53 o                         
   1   8  10        153.30        160.64         2.90 o                         
   2   8  10       2531.57       2548.47        14.82 o                         
   3   8  10       2750.58       2857.53        18.32 o                         
   4   8  10        871.27        792.10         7.07 o                         
   5   8  10       3885.54       3931.35        24.09 o                         
   6   8  10        205.66        181.81         4.08 o                         
   7   8  10         70.63         63.34         2.38 o                         
   8   8  10        168.71        159.95         3.22 o                         
   9   8  10       2418.27       2387.93        22.06 o                         
 -13   9  10       1578.21       1491.54        20.87 o                         
 -12   9  10         49.51         56.43         2.47 o                         
 -11   9  10          8.63         12.22         2.11 o                         
 -10   9  10       2309.32       2265.64        22.28 o                         
  -9   9  10       2107.67       2150.43        16.33 o                         
  -8   9  10       3529.75       3572.51        24.94 o                         
  -7   9  10          1.24          6.14         1.97 o                         
  -6   9  10       3005.12       3086.14        21.61 o                         
  -5   9  10       2065.53       2102.64        15.00 o                         
  -4   9  10       1987.92       2077.56        14.78 o                         
  -3   9  10       2361.95       2308.72        14.73 o                         
  -2   9  10        252.63        247.42         4.13 o                         
  -1   9  10       2092.37       2076.93        13.50 o                         
   0   9  10        180.83        203.56         4.09 o                         
   1   9  10       9214.32       9506.98        49.96 o                         
   2   9  10       1141.11       1183.30        10.66 o                         
   3   9  10         65.07         83.49         2.52 o                         
   4   9  10        531.04        571.11         5.97 o                         
   5   9  10       1123.25       1155.93        10.25 o                         
   6   9  10        487.55        457.45         6.07 o                         
   7   9  10         11.27         15.24         1.86 o                         
   8   9  10        224.83        249.28         5.42 o                         
 -12  10  10        183.23        150.86         3.70 o                         
 -11  10  10        817.39        839.45        10.85 o                         
 -10  10  10          5.73          5.88         1.86 o                         
  -9  10  10       2694.69       2584.82        19.28 o                         
  -8  10  10        865.98        883.58         9.78 o                         
  -7  10  10        599.85        617.57         7.69 o                         
  -6  10  10       9267.65       9360.35        63.85 o                         
  -5  10  10       1671.05       1656.70        13.63 o                         
  -4  10  10        543.39        596.06         6.73 o                         
  -3  10  10        940.62        952.68         8.12 o                         
  -2  10  10       6092.07       6024.91        35.59 o                         
  -1  10  10       1342.57       1340.01        11.43 o                         
   0  10  10        373.80        404.92         6.42 o                         
   1  10  10          5.07         18.21         2.17 o                         
   2  10  10         27.34         27.96         2.06 o                         
   3  10  10       2530.57       2688.19        17.22 o                         
   4  10  10       2440.83       2468.64        16.78 o                         
   5  10  10       2270.91       2410.31        18.23 o                         
   6  10  10        816.45        854.66         9.62 o                         
   7  10  10        455.98        428.52         6.02 o                         
   8  10  10       1685.18       1719.06        19.41 o                         
 -12  11  10       1637.60       1517.08        16.70 o                         
 -11  11  10         13.10         15.87         2.12 o                         
 -10  11  10       4473.38       4374.18        31.22 o                         
  -9  11  10         72.34         76.16         3.02 o                         
  -8  11  10        122.32        123.23         3.41 o                         
  -7  11  10        675.54        721.34         7.99 o                         
  -6  11  10        219.86        225.44         4.81 o                         
  -5  11  10       2167.63       2253.42        18.12 o                         
  -4  11  10         52.56         51.31         2.61 o                         
  -3  11  10        162.33        162.75         4.20 o                         
  -2  11  10       5852.52       6099.27        37.06 o                         
  -1  11  10       1114.89       1110.89        10.31 o                         
   0  11  10        167.51        214.81         5.11 o                         
   1  11  10        566.65        621.34         7.54 o                         
   2  11  10       1440.45       1548.32        12.35 o                         
   3  11  10        490.52        463.23         5.37 o                         
   4  11  10       2096.71       2150.24        16.07 o                         
   5  11  10        173.40        155.36         3.54 o                         
   6  11  10        599.67        656.10         7.50 o                         
   7  11  10       1172.71       1155.86        12.34 o                         
   8  11  10          4.06          6.41         1.46 o                         
 -11  12  10         33.41         46.25         2.19 o                         
 -10  12  10       1182.47       1145.18        10.32 o                         
  -9  12  10       2367.46       2325.23        17.50 o                         
  -8  12  10        141.05        136.02         3.58 o                         
  -7  12  10        269.08        284.23         4.68 o                         
  -6  12  10        787.59        797.51         8.14 o                         
  -5  12  10        986.31       1019.81        10.59 o                         
  -4  12  10        140.35        154.10         4.18 o                         
  -3  12  10       6610.95       6841.89        44.12 o                         
  -2  12  10       3102.11       3095.88        18.79 o                         
  -1  12  10         41.99         40.56         2.33 o                         
   0  12  10        378.03        356.19         5.61 o                         
   1  12  10        318.60        323.12         5.26 o                         
   2  12  10        609.86        668.47         7.11 o                         
   3  12  10        194.43        200.04         3.70 o                         
   4  12  10        722.58        803.62         8.28 o                         
   5  12  10        713.41        687.37         7.27 o                         
   6  12  10        182.98        178.69         3.64 o                         
   7  12  10          4.55          4.61         1.28 o                         
 -10  13  10          6.35          6.04         1.28 o                         
  -9  13  10       2423.31       2401.40        18.74 o                         
  -8  13  10        341.54        368.82         5.05 o                         
  -7  13  10       1639.24       1625.58        13.32 o                         
  -6  13  10        870.77        902.08         8.58 o                         
  -5  13  10        814.89        797.67         7.95 o                         
  -4  13  10        234.01        236.06         4.32 o                         
  -3  13  10         10.03         13.68         1.97 o                         
  -2  13  10        756.30        740.06         8.33 o                         
  -1  13  10       1037.01       1101.09        10.55 o                         
   0  13  10        268.57        235.46         4.29 o                         
   1  13  10       2011.62       2123.81        16.24 o                         
   2  13  10        490.13        527.80         6.50 o                         
   3  13  10         97.73         95.62         2.99 o                         
   4  13  10        128.21        106.29         3.04 o                         
   5  13  10       3145.12       3102.23        30.68 o                         
   6  13  10        414.99        419.21         6.23 o                         
 -10  14  10          3.64          7.53         1.77 o                         
  -9  14  10       1691.66       1625.13        20.44 o                         
  -8  14  10        902.57        896.07         7.49 o                         
  -7  14  10       1373.22       1402.85        11.41 o                         
  -6  14  10         50.99         65.08         2.24 o                         
  -5  14  10       4815.43       4901.33        29.11 o                         
  -4  14  10        764.08        677.32         7.15 o                         
  -3  14  10       1583.19       1678.99        11.94 o                         
  -2  14  10       1067.62       1067.10        10.20 o                         
  -1  14  10        541.19        534.55         6.78 o                         
   0  14  10       3713.82       3869.99        23.92 o                         
   1  14  10        277.14        306.09         4.95 o                         
   2  14  10          0.81          2.38         1.63 o                         
   3  14  10         27.25         30.04         2.21 o                         
   4  14  10       1064.55       1098.66        11.93 o                         
   5  14  10       3323.94       3379.55        39.17 o                         
  -9  15  10         55.78         61.60         2.29 o                         
  -8  15  10        774.56        706.44         8.32 o                         
  -7  15  10        103.90        104.59         2.39 o                         
  -6  15  10         92.31         83.39         2.41 o                         
  -5  15  10        103.81        120.62         2.77 o                         
  -4  15  10       1322.77       1302.54        10.72 o                         
  -3  15  10       1740.72       1797.92        18.34 o                         
  -2  15  10        703.24        738.80         7.94 o                         
  -1  15  10         12.83         22.97         2.21 o                         
   0  15  10        245.21        225.03         4.25 o                         
   1  15  10       1442.33       1585.86        14.60 o                         
   2  15  10       1279.20       1275.44        10.75 o                         
   3  15  10         64.66         84.01         2.53 o                         
   4  15  10       1056.65       1139.70        13.74 o                         
  -7  16  10        722.21        649.64         9.79 o                         
  -6  16  10       4175.80       4049.75        50.78 o                         
  -5  16  10        447.63        424.39         8.96 o                         
  -4  16  10        132.55        118.60         3.52 o                         
  -3  16  10       1128.39       1042.76        15.01 o                         
  -2  16  10       2871.09       2870.30        50.36 o                         
  -1  16  10        688.52        649.72         8.90 o                         
   0  16  10        421.94        435.21         6.04 o                         
   1  16  10       1035.64        992.29         9.89 o                         
   2  16  10        302.80        291.74         4.73 o                         
   3  16  10       1143.13       1029.35        14.24 o                         
  -5  17  10         39.92         39.83         3.06 o                         
  -4  17  10         29.57         23.87         1.98 o                         
  -3  17  10         51.70         45.91         2.28 o                         
  -2  17  10        742.53        723.38        10.40 o                         
  -1  17  10        532.33        512.03         6.48 o                         
   0  17  10        131.99        146.57         3.98 o                         
   1  17  10        464.52        415.91         6.80 o                         
 -13   0  11       2067.64       2108.92        31.09 o                         
 -11   0  11        951.11        975.38        12.58 o                         
  -9   0  11        114.56        117.21         3.91 o                         
  -7   0  11       3422.69       3462.73        29.71 o                         
  -5   0  11      20976.98      20824.20       161.74 o                         
  -3   0  11       1183.76       1133.72        10.65 o                         
  -1   0  11       5851.27       6031.61        43.00 o                         
   1   0  11       1534.35       1503.76        14.70 o                         
   3   0  11       1303.43       1364.85        14.23 o                         
   5   0  11         39.62         37.37         3.04 o                         
   7   0  11        687.51        665.95         8.61 o                         
   9   0  11       8062.31       8078.19        92.76 o                         
 -14   1  11         14.41         18.39         1.76 o                         
 -13   1  11        932.05        931.82         9.56 o                         
 -12   1  11        236.62        265.93         4.56 o                         
 -11   1  11         33.95         41.00         2.29 o                         
 -10   1  11       5177.04       5094.28        33.27 o                         
  -9   1  11       5069.63       5139.49        33.18 o                         
  -8   1  11       7566.42       7449.00        49.83 o                         
  -7   1  11        307.11        363.32         4.75 o                         
  -6   1  11        518.65        568.46         5.74 o                         
  -5   1  11        251.76        258.24         3.76 o                         
  -4   1  11         14.14         25.67         1.62 o                         
  -3   1  11         86.12         96.24         2.41 o                         
  -2   1  11       1119.86       1127.27         8.16 o                         
  -1   1  11       3125.53       3144.41        17.48 o                         
   0   1  11        974.44       1013.85         9.03 o                         
   1   1  11       6434.56       6388.07        35.50 o                         
   2   1  11       4235.86       4193.49        28.36 o                         
   3   1  11        997.41       1002.28         8.22 o                         
   4   1  11        108.51         98.81         2.76 o                         
   5   1  11       6363.16       6293.14        33.85 o                         
   6   1  11       3661.64       3637.95        21.25 o                         
   7   1  11        118.14        100.49         2.60 o                         
   8   1  11         15.13         11.46         1.68 o                         
   9   1  11        724.78        669.99         8.02 o                         
 -14   2  11       1001.90        975.90        32.02 o                         
 -13   2  11         30.04         42.17         2.16 o                         
 -12   2  11        680.72        710.43         7.75 o                         
 -11   2  11         42.84         33.06         2.06 o                         
 -10   2  11       1496.66       1510.53        12.42 o                         
  -9   2  11       1990.57       1969.39        15.58 o                         
  -8   2  11       2287.50       2319.60        17.91 o                         
  -7   2  11       1309.19       1283.85        11.28 o                         
  -6   2  11       8295.20       8557.26        49.60 o                         
  -5   2  11        131.87        175.28         3.30 o                         
  -4   2  11       2259.11       2128.40        13.85 o                         
  -3   2  11       2454.11       2584.14        15.93 o                         
  -2   2  11       5163.34       5076.24        28.30 o                         
  -1   2  11        354.87        326.56         4.02 o                         
   0   2  11        746.07        738.52         6.08 o                         
   1   2  11       1801.27       1853.78        13.90 o                         
   2   2  11        823.88        783.06         7.41 o                         
   3   2  11         74.61         70.71         2.33 o                         
   4   2  11        410.75        406.80         5.24 o                         
   5   2  11        618.17        655.16         6.59 o                         
   6   2  11        914.74        989.21         8.30 o                         
   7   2  11       2011.73       1997.85        14.12 o                         
   8   2  11       1244.40       1325.69        11.26 o                         
   9   2  11        248.96        274.82         5.45 o                         
 -14   3  11          2.20          2.16         1.65 o                         
 -13   3  11        557.12        508.57         6.00 o                         
 -12   3  11       3767.89       3784.76        25.19 o                         
 -11   3  11        277.07        262.69         4.25 o                         
 -10   3  11       1635.63       1575.73        15.41 o                         
  -9   3  11       1210.34       1228.25        10.76 o                         
  -8   3  11        663.63        618.30         6.81 o                         
  -7   3  11        149.73        170.25         3.68 o                         
  -6   3  11       1689.75       1733.10        13.96 o                         
  -5   3  11        191.76        222.32         3.70 o                         
  -4   3  11        178.54        195.68         3.40 o                         
  -3   3  11       1526.30       1574.12        11.11 o                         
  -2   3  11       5239.62       5266.60        29.31 o                         
  -1   3  11        360.43        370.23         4.15 o                         
   0   3  11        243.54        267.89         3.84 o                         
   1   3  11        660.56        694.39         6.36 o                         
   2   3  11      11527.74      11432.79        67.78 o                         
   3   3  11        112.77        117.05         2.91 o                         
   4   3  11          2.12          5.86         1.43 o                         
   5   3  11         75.53         73.63         2.27 o                         
   6   3  11       4081.19       4110.78        24.76 o                         
   7   3  11        764.14        771.32         7.97 o                         
   8   3  11         87.67         72.72         2.45 o                         
   9   3  11        131.41        103.17         2.96 o                         
 -14   4  11          8.89          7.05         1.87 o                         
 -13   4  11        640.27        635.21         9.89 o                         
 -12   4  11         80.26         83.54         2.53 o                         
 -11   4  11       1980.21       1847.37        18.39 o                         
 -10   4  11        226.05        231.85         4.17 o                         
  -9   4  11        525.93        582.38         7.09 o                         
  -8   4  11         25.27         40.93         2.71 o                         
  -7   4  11       1241.91       1299.21        10.92 o                         
  -6   4  11       1692.21       1665.89        13.69 o                         
  -5   4  11       1789.83       1852.93        13.70 o                         
  -4   4  11       1318.59       1222.09         9.51 o                         
  -3   4  11        173.37        225.34         3.59 o                         
  -2   4  11       2352.62       2185.97        14.14 o                         
  -1   4  11       2097.95       2049.83        12.72 o                         
   0   4  11        111.91        121.94         2.78 o                         
   1   4  11       2472.09       2523.33        15.71 o                         
   2   4  11        555.48        602.55         5.73 o                         
   3   4  11         38.83         44.67         2.06 o                         
   4   4  11         16.00         25.95         1.84 o                         
   5   4  11         13.74         17.61         1.68 o
[truncated: 111,700 more chars]
