# Supplementary material for: Tautomerism troubles: proton transfer modifies the stereochemical assignments in diastereoisomeric structures of spiro­cyclic 5-methyl-2H-imidazol-4-amine dimers
Source: Acta Crystallogr E Crystallogr Commun. 2021 Nov 18;77(Pt 12):1311–5. doi: 10.1107/S205698902100668X (PMC8647748; doi:10.1107/S205698902100668X)
Supplement: Supplementary file 3 [file e-77-01311-2sup3.hkl]

data_2                                                                        
_shelx_title ' 2020ncs0161_100k_4e_a.res in P2(1)/n'                            
_shelx_refln_list_code          4                                               
_shelx_F_calc_maximum      367.88                                               
_exptl_crystal_F_000      1512.00                                               
_reflns_d_resolution_high  0.8300                                               
                                                                                
loop_                                                                           
 _space_group_symop_operation_xyz                                               
 'x, y, z'                                                                      
 '-x+1/2, y+1/2, -z+1/2'                                                        
 '-x, -y, -z'                                                                   
 'x-1/2, -y-1/2, z-1/2'                                                         
                                                                                
_cell_length_a    10.1896                                                       
_cell_length_b    13.9208                                                       
_cell_length_c    25.4864                                                       
_cell_angle_alpha  90.000                                                       
_cell_angle_beta  113.574                                                       
_cell_angle_gamma  90.000                                                       
                                                                                
_shelx_F_squared_multiplier     1.000                                           
                                                                                
loop_                                                                           
 _refln_index_h                                                                 
 _refln_index_k                                                                 
 _refln_index_l                                                                 
 _refln_F_squared_calc                                                          
 _refln_F_squared_meas                                                          
 _refln_F_squared_sigma                                                         
 _refln_observed_status                                                         
   2   0   0       8038.34       8239.71        86.99 o                         
   4   0   0        413.16        433.30         6.39 o                         
   6   0   0      11763.97      11596.84       109.59 o                         
   8   0   0      13903.56      14121.51       136.19 o                         
  10   0   0       4523.71       4610.54        54.72 o                         
   1   1   0       9790.67       9801.78        88.93 o                         
   2   1   0        659.97        642.08         5.44 o                         
   3   1   0       2271.99       2223.66        16.93 o                         
   4   1   0        242.23        199.83         2.54 o                         
   5   1   0       3261.46       3161.57        19.67 o                         
   6   1   0       2966.76       2882.49        21.91 o                         
   7   1   0       9756.27       9762.18        71.46 o                         
   8   1   0       3810.01       3831.38        33.36 o                         
   9   1   0       2920.42       2902.60        24.35 o                         
  10   1   0        281.33        276.98         5.68 o                         
  11   1   0         11.19          9.43         2.41 o                         
   0   2   0        761.69        772.46         9.73 o                         
   1   2   0       4287.34       4378.99        40.23 o                         
   2   2   0         55.01         83.52         1.60 o                         
   3   2   0         14.04         10.43         1.06 o                         
   4   2   0        442.60        417.60         3.91 o                         
   5   2   0        182.60        136.19         2.16 o                         
   6   2   0       1890.04       1889.42        15.80 o                         
   7   2   0       5027.51       5164.64        38.94 o                         
   8   2   0         72.62         77.47         3.71 o                         
   9   2   0        517.46        579.41         8.34 o                         
  10   2   0         18.73         24.49         2.63 o                         
  11   2   0        390.27        359.59         9.79 o                         
   1   3   0        284.26        363.96         4.12 o                         
   2   3   0      10710.71      11103.46        93.83 o                         
   3   3   0       6034.30       5890.38        45.79 o                         
   4   3   0        373.45        413.42         3.40 o                         
   5   3   0        684.81        667.69         5.49 o                         
   6   3   0        204.13        198.02         4.10 o                         
   7   3   0       4178.17       4319.75        34.12 o                         
   8   3   0        872.37        887.15        10.10 o                         
   9   3   0       7930.72       7846.39        59.15 o                         
  10   3   0        858.42        864.49        10.13 o                         
  11   3   0        555.60        620.64         9.23 o                         
   0   4   0     120208.40     123304.00      1729.45 o                         
   1   4   0       3652.22       3767.48        35.03 o                         
   2   4   0      28865.35      29475.61       285.12 o                         
   3   4   0       3558.43       3657.58        26.46 o                         
   4   4   0       2176.37       2279.95        13.97 o                         
   5   4   0       3086.80       3067.93        21.33 o                         
   6   4   0       8083.85       8050.03        60.64 o                         
   7   4   0        165.33        181.20         4.15 o                         
   8   4   0       5726.31       5937.23        45.94 o                         
   9   4   0         20.53         24.43         3.26 o                         
  10   4   0       2957.35       2936.85        26.91 o                         
   1   5   0       6560.66       6102.02        67.60 o                         
   2   5   0        318.03        296.19         4.18 o                         
   3   5   0        128.81        168.94         3.63 o                         
   4   5   0       3024.49       3108.87        20.88 o                         
   5   5   0       4165.88       4367.74        29.68 o                         
   6   5   0       1138.35       1114.11        10.89 o                         
   7   5   0         18.35         31.46         3.07 o                         
   8   5   0       2255.59       2186.38        21.28 o                         
   9   5   0       1349.07       1451.22        15.35 o                         
  10   5   0         44.44         50.23         2.92 o                         
   0   6   0      48977.64      52453.49       534.12 o                         
   1   6   0        661.39        728.41         6.96 o                         
   2   6   0        692.53        672.88         5.62 o                         
   3   6   0       3810.86       4053.06        25.75 o                         
   4   6   0         97.18        117.07         2.02 o                         
   5   6   0        244.88        228.41         4.21 o                         
   6   6   0         53.84         61.34         3.08 o                         
   7   6   0        717.86        741.44        10.03 o                         
   8   6   0        138.02        129.24         4.17 o                         
   9   6   0        749.19        776.25         9.90 o                         
  10   6   0        948.89        942.07        10.61 o                         
   1   7   0       8503.58       8227.43        46.31 o                         
   2   7   0       5326.63       5444.25        32.08 o                         
   3   7   0       1001.39        924.90         7.84 o                         
   4   7   0       1432.43       1469.45        12.91 o                         
   5   7   0         99.92         88.20         3.26 o                         
   6   7   0        421.71        471.74         6.99 o                         
   7   7   0       3428.91       3498.73        29.08 o                         
   8   7   0        400.77        398.18         7.27 o                         
   9   7   0       3264.32       3237.53        29.11 o                         
  10   7   0        436.92        394.60         6.66 o                         
   0   8   0      16612.32      16423.53       112.04 o                         
   1   8   0        115.09        122.61         2.22 o                         
   2   8   0      14697.96      14548.97        86.19 o                         
   3   8   0       4310.89       4146.03        30.13 o                         
   4   8   0        485.12        488.69         7.20 o                         
   5   8   0       6042.89       5836.10        44.72 o                         
   6   8   0       3299.27       3176.17        27.71 o                         
   7   8   0        882.65        879.89        10.55 o                         
   8   8   0       2492.36       2652.16        23.72 o                         
   9   8   0         28.67         24.59         2.62 o                         
   1   9   0       4486.20       4181.11        29.76 o                         
   2   9   0          2.91          7.59         1.67 o                         
   3   9   0        985.20       1037.02         9.79 o                         
   4   9   0         33.73         34.86         2.62 o                         
   5   9   0       1858.26       1889.31        17.04 o                         
   6   9   0        311.20        318.75         6.01 o                         
   7   9   0        447.38        499.67         8.10 o                         
   8   9   0        460.75        465.21         7.59 o                         
   9   9   0        331.59        318.59         5.64 o                         
   0  10   0       1281.47       1316.75        21.76 o                         
   1  10   0        514.06        538.29         6.78 o                         
   2  10   0       2606.97       2632.13        22.18 o                         
   3  10   0       2276.34       2362.57        19.16 o                         
   4  10   0        228.67        254.62         4.82 o                         
   5  10   0        154.75        163.12         4.11 o                         
   6  10   0          8.12         13.49         2.55 o                         
   7  10   0          6.26          9.70         2.48 o                         
   8  10   0        596.24        595.55        10.41 o                         
   9  10   0        386.19        355.80        12.40 o                         
   1  11   0       3526.71       3386.41        28.36 o                         
   2  11   0       2787.18       2825.60        23.31 o                         
   3  11   0        818.20        868.77        10.48 o                         
   4  11   0       1396.10       1531.40        16.08 o                         
   5  11   0         13.98         19.00         2.77 o                         
   6  11   0        228.50        227.50         4.94 o                         
   7  11   0       1380.61       1411.02        17.08 o                         
   8  11   0        715.29        710.70        10.54 o                         
   0  12   0       6160.88       6132.48        80.18 o                         
   1  12   0       1640.49       1626.63        15.70 o                         
   2  12   0       4717.48       4638.47        39.60 o                         
   3  12   0       1959.33       1880.58        19.37 o                         
   4  12   0          5.19         26.29         3.35 o                         
   5  12   0       1098.83       1136.14        13.40 o                         
   6  12   0        473.17        564.21         8.29 o                         
   7  12   0        227.32        242.40         5.74 o                         
   1  13   0        896.71        906.82        10.42 o                         
   2  13   0        172.01        148.99         4.26 o                         
   3  13   0        214.22        217.38         5.24 o                         
   4  13   0         87.01         95.53         4.02 o                         
   5  13   0       1782.86       1814.39        18.95 o                         
   6  13   0        473.37        450.19         7.08 o                         
   7  13   0        335.05        306.36        12.69 o                         
   0  14   0         15.49         21.76         3.52 o                         
   1  14   0         45.28         47.80         2.75 o                         
   2  14   0        447.80        397.03         7.32 o                         
   3  14   0        509.11        532.03         8.98 o                         
   4  14   0        389.92        411.97         6.94 o                         
   5  14   0        232.36        225.56         5.42 o                         
   6  14   0       1046.20        943.25        13.76 o                         
   1  15   0        759.81        753.78         9.86 o                         
   2  15   0       1509.06       1480.60        16.38 o                         
   3  15   0         95.86        105.77         3.53 o                         
   4  15   0       2181.44       2012.85        34.94 o                         
   5  15   0        109.05         97.14         5.30 o                         
   0  16   0        632.73        579.08        12.73 o                         
   1  16   0        606.69        550.88        12.48 o                         
   2  16   0        429.83        388.03         8.54 o                         
   3  16   0       2005.21       1955.98        33.97 o                         
 -11   0   1       5008.70       5053.27        58.97 o                         
  -9   0   1       4663.73       4702.24        49.40 o                         
  -7   0   1         33.94         49.30         3.44 o                         
  -5   0   1       6606.82       6287.32        56.74 o                         
  -3   0   1       8439.63       7689.88        71.35 o                         
  -1   0   1        566.59        593.64         6.76 o                         
   1   0   1       3167.52       3114.93        37.63 o                         
   3   0   1       9446.18       9704.34       107.79 o                         
   5   0   1      11022.29      10599.48        93.54 o                         
   7   0   1       2905.89       3094.83        37.09 o                         
   9   0   1         10.42         22.73         4.11 o                         
  11   0   1        593.43        625.83        23.86 o                         
 -11   1   1         58.28         75.83         3.40 o                         
 -10   1   1       1248.54       1298.39        12.91 o                         
  -9   1   1         12.78         12.71         2.67 o                         
  -8   1   1        385.42        408.99         6.13 o                         
  -7   1   1        176.78        161.78         3.86 o                         
  -6   1   1       1055.60        965.54         8.15 o                         
  -5   1   1       1564.80       1535.38         9.65 o                         
  -4   1   1      14772.77      14866.03       106.50 o                         
  -3   1   1       7091.11       7191.30        56.56 o                         
  -2   1   1     117747.14     120280.97       933.25 o                         
  -1   1   1      16377.91      16659.75       144.01 o                         
   0   1   1       9227.43       9101.86       102.43 o                         
   1   1   1       8026.11       8110.04        75.60 o                         
   2   1   1      23837.56      24357.00       186.12 o                         
   3   1   1      10673.71      10782.70        80.75 o                         
   4   1   1       2104.60       1892.50        13.02 o                         
   5   1   1      21501.23      21421.66       126.74 o                         
   6   1   1       3741.83       3524.32        29.43 o                         
   7   1   1       2812.15       2766.03        23.35 o                         
   8   1   1          5.35         11.40         2.54 o                         
   9   1   1          3.52          7.39         2.69 o                         
  10   1   1         10.60         17.86         2.76 o                         
  11   1   1        942.92        923.59        18.57 o                         
 -11   2   1        172.65        183.14         5.62 o                         
 -10   2   1         15.61         18.16         2.66 o                         
  -9   2   1        232.92        238.27         5.67 o                         
  -8   2   1       5001.11       5022.26        41.10 o                         
  -7   2   1         23.54         34.05         2.38 o                         
  -6   2   1        236.53        210.74         2.97 o                         
  -5   2   1        173.61        180.64         2.23 o                         
  -4   2   1        852.66        677.75         5.69 o                         
  -3   2   1       5161.52       5263.72        40.51 o                         
  -2   2   1      11237.56      10667.41        95.61 o                         
  -1   2   1       6212.66       6403.69        54.42 o                         
   0   2   1         52.33         69.60         1.69 o                         
   1   2   1         27.23         21.49         0.81 o                         
   2   2   1      15506.75      15748.54       135.78 o                         
   3   2   1       2004.01       2132.57        17.35 o                         
   4   2   1       5915.39       5520.20        34.01 o                         
   5   2   1        218.22        218.99         2.75 o                         
   6   2   1       6849.85       6471.66        48.26 o                         
   7   2   1       1654.68       1602.88        17.14 o                         
   8   2   1         98.68        116.42         4.57 o                         
   9   2   1        437.47        430.30         7.19 o                         
  10   2   1        275.76        263.48         7.27 o                         
  11   2   1         71.72         64.36         3.72 o                         
 -11   3   1          0.62          5.98         2.73 o                         
 -10   3   1       3487.04       3419.37        30.38 o                         
  -9   3   1        250.80        242.89         5.36 o                         
  -8   3   1        167.89        162.42         4.09 o                         
  -7   3   1        118.43        120.14         3.49 o                         
  -6   3   1        388.29        440.41         5.63 o                         
  -5   3   1        129.80        116.16         2.74 o                         
  -4   3   1      10146.27       9893.78        65.04 o                         
  -3   3   1       1348.77       1355.66        10.90 o                         
  -2   3   1      35557.45      36513.92       337.99 o                         
  -1   3   1      12464.69      12669.64       114.15 o                         
   0   3   1      38511.29      38958.80       364.75 o                         
   1   3   1        245.32        233.05         2.63 o                         
   2   3   1        229.10        257.72         3.78 o                         
   3   3   1          5.69         10.03         0.72 o                         
   4   3   1         99.08         80.52         1.44 o                         
   5   3   1       8109.01       7823.75        46.58 o                         
   6   3   1       3628.58       3498.91        29.85 o                         
   7   3   1       1297.83       1319.08        13.49 o                         
   8   3   1        315.97        314.77         5.89 o                         
   9   3   1         57.42         49.82         3.34 o                         
  10   3   1       1018.71       1017.18        12.59 o                         
 -11   4   1       3870.12       3709.90        45.54 o                         
 -10   4   1         66.22         63.37         3.28 o                         
  -9   4   1       3303.02       3402.45        28.76 o                         
  -8   4   1        764.27        754.25         9.10 o                         
  -7   4   1        161.10        165.02         3.86 o                         
  -6   4   1       3471.46       3420.22        29.91 o                         
  -5   4   1       2084.26       1904.94        14.56 o                         
  -4   4   1          9.14         22.20         0.92 o                         
  -3   4   1       9459.55       8321.37        70.51 o                         
  -2   4   1       6226.71       6336.92        52.66 o                         
  -1   4   1         67.08        111.83         2.09 o                         
   0   4   1       8370.23       8679.71        78.35 o                         
   1   4   1       6813.50       7286.06        66.72 o                         
   2   4   1       2873.34       2904.68        29.09 o                         
   3   4   1       5861.11       5756.45        43.52 o                         
   4   4   1        127.94        156.43         2.24 o                         
   5   4   1       1307.28       1073.18        11.10 o                         
   6   4   1          3.24          4.84         2.08 o                         
   7   4   1       2811.83       2721.96        23.75 o                         
   8   4   1       2096.51       1955.24        18.57 o                         
   9   4   1        473.94        462.52         7.62 o                         
  10   4   1          3.90          8.67         2.52 o                         
 -10   5   1        589.00        586.86         8.11 o                         
  -9   5   1        704.01        719.57         9.09 o                         
  -8   5   1        541.26        544.80         8.17 o                         
  -7   5   1        251.31        243.97         5.05 o                         
  -6   5   1       4027.45       4045.71        29.95 o                         
  -5   5   1       1761.45       1662.16        12.48 o                         
  -4   5   1      10200.54      10087.35        54.68 o                         
  -3   5   1       7285.60       7395.67        43.98 o                         
  -2   5   1       1719.60       1470.60        14.56 o                         
  -1   5   1       4102.53       4036.07        35.43 o                         
   0   5   1        852.06        908.56         9.47 o                         
   1   5   1       2068.81       2170.21        23.20 o                         
   2   5   1        296.56        427.33         4.70 o                         
   3   5   1      10073.93      10032.21        58.78 o                         
   4   5   1       2999.99       2597.52        16.69 o                         
   5   5   1       6389.21       5981.84        43.56 o                         
   6   5   1        371.90        394.32         6.06 o                         
   7   5   1       6330.67       6393.29        50.08 o                         
   8   5   1         58.74         64.13         3.71 o                         
   9   5   1         87.27        102.95         4.10 o                         
  10   5   1        136.93        117.49         3.97 o                         
 -10   6   1        254.17        253.43         5.81 o                         
  -9   6   1         80.91         82.62         3.56 o                         
  -8   6   1        415.37        429.54         6.98 o                         
  -7   6   1          0.60          9.41         2.58 o                         
  -6   6   1       1020.37       1055.41        11.90 o                         
  -5   6   1       1039.61       1138.07        11.13 o                         
  -4   6   1        482.19        463.60         4.67 o                         
  -3   6   1         30.03         13.34         1.40 o                         
  -2   6   1        381.63        266.70         2.62 o                         
  -1   6   1       1925.38       2180.71        15.32 o                         
   0   6   1      11940.99      12410.74        96.35 o                         
   1   6   1        719.35        722.22         6.03 o                         
   2   6   1      11801.48      12290.15        72.43 o                         
   3   6   1         13.04         12.46         0.81 o                         
   4   6   1       6101.18       5626.81        36.17 o                         
   5   6   1       1440.61       1489.09        13.74 o                         
   6   6   1       8604.84       8578.58        69.19 o                         
   7   6   1       3017.64       3007.61        27.66 o                         
   8   6   1        688.56        636.51         8.94 o                         
   9   6   1        109.17        106.39         3.73 o                         
  10   6   1        167.83        165.47         4.37 o                         
 -10   7   1        886.06        876.89        14.78 o                         
  -9   7   1       2115.74       2032.73        19.58 o                         
  -8   7   1        140.64        156.55         4.86 o                         
  -7   7   1       1195.23       1158.00        11.73 o                         
  -6   7   1       1001.40        984.40        11.07 o                         
  -5   7   1        416.44        450.76         6.46 o                         
  -4   7   1       5500.62       5434.88        38.43 o                         
  -3   7   1       3670.03       3732.00        24.77 o                         
  -2   7   1      20973.83      20729.65       114.85 o                         
  -1   7   1      32789.07      34112.17       174.92 o                         
   0   7   1      24133.82      24595.70       129.79 o                         
   1   7   1        712.73        801.70         5.99 o                         
   2   7   1         10.30         15.58         0.86 o                         
   3   7   1        182.88        200.09         2.77 o                         
   4   7   1       1408.40       1365.83        13.11 o                         
   5   7   1       6601.14       6684.31        55.39 o                         
   6   7   1       1231.78       1168.43        14.35 o                         
   7   7   1        767.16        717.57        10.72 o                         
   8   7   1        525.35        534.15         9.60 o                         
   9   7   1        380.07        321.40         5.65 o                         
  10   7   1       1092.84        962.76        16.62 o                         
 -10   8   1         64.40         37.57         2.88 o                         
  -9   8   1       2206.57       2209.96        20.87 o                         
  -8   8   1       1432.23       1347.77        13.88 o                         
  -7   8   1        133.86        137.69         3.96 o                         
  -6   8   1       4542.71       4412.30        37.66 o                         
  -5   8   1        813.65        795.35         9.62 o                         
  -4   8   1         17.03         27.73         2.15 o                         
  -3   8   1       6602.00       6154.87        43.12 o                         
  -2   8   1         70.89         82.47         2.10 o                         
  -1   8   1       3122.31       2873.48        18.78 o                         
   0   8   1       3241.32       3260.63        19.70 o                         
   1   8   1       3213.56       3406.52        20.75 o                         
   2   8   1       5535.75       5605.87        33.92 o                         
   3   8   1       4801.56       4679.69        34.39 o                         
   4   8   1          3.30          6.86         2.35 o                         
   5   8   1       4612.75       4788.87        40.21 o                         
   6   8   1        275.88        280.04         5.24 o                         
   7   8   1        293.30        282.07         5.52 o                         
   8   8   1         66.78         80.82         3.53 o                         
   9   8   1          0.00          3.27         2.47 o                         
  -9   9   1        129.67        122.68         3.87 o                         
  -8   9   1         77.49         70.14         3.56 o                         
  -7   9   1       1262.89       1156.95        12.53 o                         
  -6   9   1        603.90        649.29         8.34 o                         
  -5   9   1         30.91         25.71         2.64 o                         
  -4   9   1       5066.45       5042.41        38.96 o                         
  -3   9   1       4140.26       4093.13        29.04 o                         
  -2   9   1       2663.45       2552.34        20.25 o                         
  -1   9   1        126.77        168.60         3.51 o                         
   0   9   1       1484.72       1526.02        12.83 o                         
   1   9   1        178.97        154.95         3.19 o                         
   2   9   1       3452.42       3538.25        26.25 o                         
   3   9   1       2137.53       2102.47        16.51 o                         
   4   9   1       2551.42       2543.86        23.32 o                         
   5   9   1       1079.10       1136.66        11.52 o                         
   6   9   1         43.20         56.00         3.18 o                         
   7   9   1        837.31        909.95        10.06 o                         
   8   9   1        244.39        238.00         5.04 o                         
   9   9   1         50.26         42.89         2.57 o                         
  -9  10   1        123.87         97.08         3.76 o                         
  -8  10   1        368.27        372.46         7.10 o                         
  -7  10   1          0.12          4.60         2.62 o                         
  -6  10   1        222.21        249.28         5.01 o                         
  -5  10   1        562.48        577.04         8.06 o                         
  -4  10   1       1428.71       1408.25        13.83 o                         
  -3  10   1        720.88        807.01         8.77 o                         
  -2  10   1        399.12        409.52         5.75 o                         
  -1  10   1         81.31         77.37         2.89 o                         
   0  10   1       3967.36       4064.20        33.45 o                         
   1  10   1        263.16        325.29         4.86 o                         
   2  10   1       1026.91       1095.45        10.71 o                         
   3  10   1       2836.34       2843.97        22.75 o                         
   4  10   1       2708.76       2583.65        23.36 o                         
   5  10   1        196.65        194.31         4.53 o                         
   6  10   1       3610.21       3735.43        29.78 o                         
   7  10   1       3167.02       3155.52        26.51 o                         
   8  10   1        477.09        444.18         8.22 o                         
  -8  11   1        111.13        111.61         4.07 o                         
  -7  11   1       1310.77       1269.57        15.02 o                         
  -6  11   1        200.20        220.00         5.05 o                         
  -5  11   1        729.12        731.61        10.00 o                         
  -4  11   1        346.10        336.55         6.41 o                         
  -3  11   1       1642.33       1560.98        16.54 o                         
  -2  11   1       4390.71       4305.43        33.45 o                         
  -1  11   1       2783.48       2779.63        26.02 o                         
   0  11   1       1751.12       1691.94        16.61 o                         
   1  11   1       2944.09       2841.08        23.93 o                         
   2  11   1        874.89        991.38        11.42 o                         
   3  11   1        495.15        551.10         8.45 o                         
   4  11   1        136.38        127.35         4.36 o                         
   5  11   1        524.70        501.00         7.90 o                         
   6  11   1        336.48        360.86         6.51 o                         
   7  11   1        257.91        256.07         5.90 o                         
   8  11   1        367.07        364.72         6.76 o                         
  -8  12   1        780.46        678.02        15.93 o                         
  -7  12   1         20.16         18.40         2.92 o                         
  -6  12   1       2505.59       2555.91        25.08 o                         
  -5  12   1        846.18        840.74        11.56 o                         
  -4  12   1        730.18        781.57        10.52 o                         
  -3  12   1       1174.59       1247.98        13.52 o                         
  -2  12   1         38.54         52.37         2.99 o                         
  -1  12   1        282.22        298.81         5.71 o                         
   0  12   1        865.68        872.68        11.77 o                         
   1  12   1         24.37         45.55         2.88 o                         
   2  12   1        436.34        543.55         7.94 o                         
   3  12   1       2558.00       2568.15        23.67 o                         
   4  12   1         35.36         32.70         3.41 o                         
   5  12   1        635.56        650.82         9.31 o                         
   6  12   1         36.31         41.51         3.01 o                         
   7  12   1         13.13         20.77         2.30 o                         
  -7  13   1        471.31        460.13        11.43 o                         
  -6  13   1        381.21        408.25         6.84 o                         
  -5  13   1        468.95        448.85         7.34 o                         
  -4  13   1       3817.46       3977.50        39.08 o                         
  -3  13   1        465.53        507.45         9.20 o                         
  -2  13   1        338.24        331.02         6.11 o                         
  -1  13   1        188.03        176.39         4.28 o                         
   0  13   1        269.20        296.81         5.77 o                         
   1  13   1       1696.30       1572.08        15.59 o                         
   2  13   1       5953.02       5902.74        46.61 o                         
   3  13   1        160.40        196.71         4.78 o                         
   4  13   1        809.51        885.46        11.18 o                         
   5  13   1        789.02        858.78        10.57 o                         
   6  13   1         15.10         14.81         2.36 o                         
  -6  14   1          1.46          4.20         2.13 o                         
  -5  14   1         51.21         53.71         2.99 o                         
  -4  14   1         69.19         56.45         3.37 o                         
  -3  14   1         20.31         28.93         2.85 o                         
  -2  14   1        827.75        908.24        12.19 o                         
  -1  14   1        176.38        208.57         4.35 o                         
   0  14   1       1197.56       1203.63        11.81 o                         
   1  14   1        159.50        181.67         4.23 o                         
   2  14   1        606.01        630.78         8.10 o                         
   3  14   1        235.54        257.22         5.90 o                         
   4  14   1        430.47        387.05         6.47 o                         
   5  14   1        140.77        160.37         5.54 o                         
   6  14   1       4293.85       3773.25       120.02 o                         
  -5  15   1        374.13        315.76         7.71 o                         
  -4  15   1        130.85        130.95         4.06 o                         
  -3  15   1        441.49        414.79         6.81 o                         
  -2  15   1       1225.97       1214.36        15.89 o                         
  -1  15   1       1200.15       1241.01        13.04 o                         
   0  15   1        184.18        188.49         4.31 o                         
   1  15   1       2282.58       2290.92        20.93 o                         
   2  15   1        724.33        715.10         9.33 o                         
   3  15   1         29.43         20.21         2.23 o                         
   4  15   1          4.11          3.48         2.12 o                         
  -3  16   1        225.05        242.06         8.14 o                         
  -2  16   1         49.84         49.90         3.65 o                         
  -1  16   1         97.18         95.40         3.80 o                         
   0  16   1        853.64        842.32        15.70 o                         
   1  16   1         72.24         51.87         2.92 o                         
   2  16   1        267.77        282.07        10.69 o                         
   3  16   1       1976.10       1976.79        29.91 o                         
 -10   0   2          3.64          8.83         4.13 o                         
  -8   0   2       4629.56       4736.91        56.76 o                         
  -6   0   2      12119.94      11941.11       100.01 o                         
  -4   0   2      23005.84      23866.84       253.92 o                         
  -2   0   2      26628.08      26628.55       336.28 o                         
   0   0   2        227.06        245.32         3.18 o                         
   2   0   2       3712.25       3779.07        42.14 o                         
   4   0   2       2859.75       2924.21        28.35 o                         
   6   0   2        377.66        375.76         9.06 o                         
   8   0   2        517.85        501.69        10.16 o                         
  10   0   2       1941.09       2013.54        28.13 o                         
 -11   1   2       1083.49       1058.23        12.94 o                         
 -10   1   2        135.57        125.69         3.90 o                         
  -9   1   2       1059.34       1063.92        11.43 o                         
  -8   1   2       2920.73       3018.08        24.31 o                         
  -7   1   2       1672.20       1608.62        13.82 o                         
  -6   1   2       6328.93       6065.87        35.79 o                         
  -4   1   2      13069.87      12869.02       102.10 o                         
  -3   1   2       1052.65       1008.36         9.09 o                         
  -2   1   2          0.98         10.43         0.82 o                         
  -1   1   2         76.24        101.57         1.39 o                         
   0   1   2      12311.46      12273.26       124.83 o                         
   1   1   2       5045.70       5198.83        44.05 o                         
   2   1   2      36584.19      36563.52       283.45 o                         
   3   1   2        136.11        148.15         1.87 o                         
   4   1   2      16223.67      15487.36        92.01 o                         
   5   1   2        408.99        395.08         4.47 o                         
   6   1   2        594.14        647.61         7.93 o                         
   7   1   2         27.97         24.68         2.75 o                         
   8   1   2       1307.45       1291.90        12.89 o                         
   9   1   2       1101.62       1067.69        12.47 o                         
  10   1   2        433.19        484.49         7.74 o                         
 -11   2   2        170.10        165.02         6.17 o                         
 -10   2   2        524.84        534.02         7.15 o                         
  -9   2   2        448.62        475.77         7.75 o                         
  -8   2   2        208.99        222.30         4.85 o                         
  -7   2   2       8446.28       8334.48        59.01 o                         
  -6   2   2        251.67        238.66         3.24 o                         
  -5   2   2      23237.82      22898.18       135.38 o                         
  -4   2   2        777.17        818.22         7.48 o                         
  -3   2   2      16584.69      16180.96       112.30 o                         
  -2   2   2       2259.80       2382.81        18.78 o                         
  -1   2   2       2896.48       2982.76        24.67 o                         
   0   2   2        338.33        342.22         4.39 o                         
   1   2   2      12945.26      12981.27       107.61 o                         
   2   2   2       4879.23       5069.20        41.77 o                         
   3   2   2      62144.76      63684.21       471.54 o                         
   4   2   2       4035.04       4331.33        26.76 o                         
   5   2   2      11836.33      12071.61        76.81 o                         
   6   2   2        319.27        293.36         5.29 o                         
   7   2   2         39.40         39.81         2.93 o                         
   8   2   2       1187.81       1237.02        14.08 o                         
   9   2   2       7459.08       7363.54        61.01 o                         
  10   2   2         97.45         88.79         3.84 o                         
 -11   3   2        925.89        930.49        12.86 o                         
 -10   3   2          3.61         17.21         2.75 o                         
  -9   3   2          2.08          9.53         2.70 o                         
  -8   3   2        521.30        550.24         7.62 o                         
  -7   3   2        565.49        555.76         6.72 o                         
  -6   3   2       4703.86       4526.39        31.40 o                         
  -5   3   2        308.20        217.26         2.38 o                         
  -4   3   2      20105.51      20537.31       133.06 o                         
  -3   3   2       1524.51       1445.04        11.90 o                         
  -2   3   2       1999.04       1946.87        15.54 o                         
  -1   3   2       3902.06       3963.74        35.28 o                         
   0   3   2       1395.56       1367.95        12.50 o                         
   1   3   2         11.43         14.72         1.38 o                         
   2   3   2      14019.17      13857.89       106.13 o                         
   3   3   2        740.06        845.22         7.15 o                         
   4   3   2      12189.69      12163.72        70.81 o                         
   5   3   2        676.04        673.17         5.86 o                         
   6   3   2        442.07        499.44         8.67 o                         
   7   3   2        362.88        415.57         6.75 o                         
   8   3   2       1495.70       1514.05        16.38 o                         
   9   3   2       2264.89       2203.85        22.17 o                         
  10   3   2        844.47        864.32        14.58 o                         
 -11   4   2        204.26        211.09         5.33 o                         
 -10   4   2        445.78        466.16         7.40 o                         
  -9   4   2         26.18         27.97         2.91 o                         
  -8   4   2       2152.43       2317.75        20.59 o                         
  -7   4   2        879.03        858.06         9.42 o                         
  -6   4   2       5175.25       5048.09        38.26 o                         
  -5   4   2        730.85        699.21         5.52 o                         
  -4   4   2       2160.40       2106.33        12.43 o                         
  -3   4   2       3531.86       3792.97        35.57 o                         
  -2   4   2       3995.72       4344.35        39.45 o                         
  -1   4   2         12.11          9.77         0.81 o                         
   0   4   2       2638.70       2877.79        27.64 o                         
   1   4   2        144.59        164.93         4.26 o                         
   2   4   2          3.07          3.76         0.72 o                         
   3   4   2        877.22        987.10         7.54 o                         
   4   4   2       5134.68       5398.13        33.21 o                         
   5   4   2        918.21        842.36         8.45 o                         
   6   4   2        863.61        872.14        10.34 o                         
   7   4   2        986.89       1008.23        12.01 o                         
   8   4   2        378.60        407.93         7.05 o                         
   9   4   2        352.15        346.08         6.88 o                         
  10   4   2       1506.47       1527.83        23.03 o                         
 -11   5   2          2.67          8.10         3.00 o                         
 -10   5   2        257.88        245.52         5.06 o                         
  -9   5   2        396.28        428.43         6.84 o                         
  -8   5   2       6731.76       6738.17        55.13 o                         
  -7   5   2       2937.38       2934.87        22.77 o                         
  -6   5   2       9716.39       9617.03        67.16 o                         
  -5   5   2       1122.84       1077.93         8.31 o                         
  -4   5   2       7456.84       7444.15        40.27 o                         
  -3   5   2        274.21        284.96         2.88 o                         
  -2   5   2       2589.98       2627.00        22.92 o                         
  -1   5   2       7913.67       8273.22        72.47 o                         
   0   5   2      21823.82      22336.71       223.70 o                         
   1   5   2       5009.44       5123.67        47.82 o                         
   2   5   2      17044.60      16502.28       102.32 o                         
   3   5   2       5338.56       5987.90        34.62 o                         
   4   5   2       5506.96       4994.64        30.46 o                         
   5   5   2         87.48        134.23         3.38 o                         
   6   5   2        389.67        408.30         6.95 o                         
   7   5   2        167.23        154.68         4.86 o                         
   8   5   2        583.46        600.13         8.66 o                         
   9   5   2        225.09        226.81         4.95 o                         
  10   5   2         39.95         48.34         2.94 o                         
 -10   6   2        221.84        227.17         4.98 o                         
  -9   6   2        287.81        330.89         5.84 o                         
  -8   6   2       1082.71       1195.27        13.09 o                         
  -7   6   2       5311.24       5408.91        38.87 o                         
  -6   6   2       1045.27       1071.24        10.90 o                         
  -5   6   2      17570.92      17178.04       112.32 o                         
  -4   6   2       3526.72       3607.59        22.99 o                         
  -3   6   2       9554.82       9699.21        59.37 o                         
  -2   6   2       5003.91       5028.42        37.43 o                         
  -1   6   2      11556.30      12149.59        90.07 o                         
   0   6   2       2438.50       2317.75        18.28 o                         
   1   6   2      15948.63      15483.42        88.76 o                         
   2   6   2        217.98        208.14         2.39 o                         
   3   6   2      25632.79      25325.75       143.33 o                         
   4   6   2        589.94        562.21         6.58 o                         
   5   6   2       8513.41       8440.90        62.14 o                         
   6   6   2       1226.52       1233.27        14.19 o                         
   7   6   2       1314.44       1288.82        15.23 o                         
   8   6   2         85.30        118.49         4.35 o                         
   9   6   2       2997.84       3015.08        31.13 o                         
  10   6   2          1.59          0.09         2.27 o                         
 -10   7   2        689.43        648.37         8.42 o                         
  -9   7   2         13.88         16.82         2.72 o                         
  -8   7   2        134.39        135.79         4.42 o                         
  -7   7   2        604.10        604.89         7.64 o                         
  -6   7   2       1962.63       1966.60        17.48 o                         
  -5   7   2        437.53        341.25         5.18 o                         
  -4   7   2        740.96        685.36         6.76 o                         
  -2   7   2          2.50         14.42         1.00 o                         
  -1   7   2       2687.45       2936.57        29.09 o                         
   0   7   2        372.45        327.41         3.13 o                         
   1   7   2       5230.78       5729.24        35.12 o                         
   2   7   2       5029.82       4598.27        30.35 o                         
   3   7   2         80.81         77.33         2.16 o                         
   4   7   2        494.03        473.75         6.46 o                         
   5   7   2         77.68         72.14         3.34 o                         
   6   7   2        262.43        284.21         5.67 o                         
   7   7   2       2154.15       2124.87        22.73 o                         
   8   7   2        571.59        621.37         9.12 o                         
   9   7   2         50.51         52.86         3.23 o                         
 -10   8   2         37.03         46.39         2.64 o                         
  -9   8   2       1100.98       1091.64        12.39 o                         
  -8   8   2       1588.19       1630.88        15.56 o                         
  -7   8   2       1307.06       1258.58        12.47 o                         
  -6   8   2        222.30        236.24         4.97 o                         
  -5   8   2         90.94        104.18         3.20 o                         
  -4   8   2       2705.35       2641.99        20.98 o                         
  -3   8   2        629.86        701.01         7.56 o                         
  -2   8   2         20.76         26.16         1.71 o                         
  -1   8   2       1209.90       1183.20         8.79 o                         
   0   8   2          7.13         10.84         1.23 o                         
   1   8   2       2153.04       2349.18        16.44 o                         
   2   8   2         19.28         25.08         1.23 o                         
   3   8   2        261.88        230.18         3.94 o                         
   4   8   2       1195.96       1218.05        12.46 o                         
   5   8   2       3054.06       3085.57        27.54 o                         
   6   8   2       2270.25       2347.82        21.87 o                         
   7   8   2        460.86        493.99         7.12 o                         
   8   8   2        610.80        545.48         7.88 o                         
   9   8   2          0.61          5.25         2.37 o                         
  -9   9   2        463.81        488.77         7.96 o                         
  -8   9   2       2000.62       2003.13        18.70 o                         
  -7   9   2       1063.37       1053.69        10.97 o                         
  -6   9   2       4535.83       4626.43        37.53 o                         
  -5   9   2       1981.00       2072.96        19.56 o                         
  -4   9   2       7808.49       7913.34        58.70 o                         
  -3   9   2       2889.11       2878.71        24.09 o                         
  -2   9   2        493.81        450.49         6.06 o                         
  -1   9   2       2642.63       2507.92        19.34 o                         
   0   9   2       1132.24       1022.49         9.28 o                         
   1   9   2       1718.03       1649.68        13.22 o                         
   2   9   2      12409.32      12153.54        82.53 o                         
   3   9   2        362.72        424.68         6.02 o                         
   4   9   2       4151.17       4004.81        32.77 o                         
   5   9   2       2262.05       2277.30        20.22 o                         
   6   9   2       1182.69       1232.02        13.38 o                         
   7   9   2       2579.52       2563.40        21.98 o                         
   8   9   2          4.87          4.49         2.46 o                         
   9   9   2         58.38         45.53         3.03 o                         
  -9  10   2        170.13        160.31         4.77 o                         
  -8  10   2        295.37        329.79         6.79 o                         
  -7  10   2       2364.21       2437.63        21.60 o                         
  -6  10   2         56.00         72.46         3.48 o                         
  -5  10   2       8093.06       8091.98        63.43 o                         
  -4  10   2        743.49        820.93         9.56 o                         
  -3  10   2       1690.12       1696.79        15.69 o                         
  -2  10   2       7680.96       7667.14        55.81 o                         
  -1  10   2         49.42         60.92         3.03 o                         
   0  10   2       4197.47       4136.85        31.03 o                         
   1  10   2       6633.80       6440.56        47.43 o                         
   2  10   2        772.87        772.13         8.69 o                         
   3  10   2       9973.21      10004.92        73.37 o                         
   4  10   2        592.30        624.17         8.18 o                         
   5  10   2        319.43        337.01         5.77 o                         
   6  10   2        180.10        196.80         4.71 o                         
   7  10   2       1417.81       1382.32        13.61 o                         
   8  10   2        473.16        462.81         8.05 o                         
  -8  11   2        307.16        310.93         6.05 o                         
  -7  11   2          3.08          6.49         2.61 o                         
  -6  11   2        150.40        139.74         4.14 o                         
  -5  11   2        437.58        503.30         7.76 o                         
  -4  11   2        258.24        272.24         5.64 o                         
  -3  11   2        280.63        315.27         5.39 o                         
  -2  11   2          3.04         13.46         2.44 o                         
  -1  11   2        181.84        144.26         4.54 o                         
   0  11   2        242.53        201.47         4.56 o                         
   1  11   2         50.20         69.34         2.87 o                         
   2  11   2       1044.11       1024.21        11.61 o                         
   3  11   2        288.80        338.27         6.06 o                         
   4  11   2        255.01        311.56         6.56 o                         
   5  11   2        706.19        756.46        10.47 o                         
   6  11   2        311.05        306.44         5.75 o                         
   7  11   2         72.35         55.37         3.17 o                         
   8  11   2        620.39        569.73        12.59 o                         
  -8  12   2       1753.62       1722.92        31.40 o                         
  -7  12   2         54.52         57.11         3.31 o                         
  -6  12   2         91.09         90.14         4.12 o                         
  -5  12   2        111.38        145.72         4.91 o                         
  -4  12   2        233.39        206.67         5.17 o                         
  -3  12   2        138.31        110.83         3.69 o                         
  -2  12   2        214.95        238.09         5.11 o                         
  -1  12   2        506.78        536.34         7.82 o                         
   0  12   2       4080.98       3976.97        33.59 o                         
   1  12   2       1344.99       1408.91        13.72 o                         
   2  12   2        957.48        905.80        10.67 o                         
   3  12   2        548.88        642.34        10.18 o                         
   4  12   2        135.74        144.07         4.98 o                         
   5  12   2       1218.59       1153.70        13.95 o                         
   6  12   2        281.68        301.71         5.73 o                         
   7  12   2        161.49        123.40         3.85 o                         
  -7  13   2        630.59        592.27        14.12 o                         
  -6  13   2       1358.46       1419.52        26.02 o                         
  -5  13   2         11.54         14.92         3.10 o                         
  -4  13   2        841.52        846.36        11.13 o                         
  -3  13   2       1355.01       1307.11        15.43 o                         
  -2  13   2        300.73        266.98         5.38 o                         
  -1  13   2        924.32       1068.07        11.37 o                         
   0  13   2       1464.87       1434.89        14.34 o                         
   1  13   2       2535.82       2388.94        21.03 o                         
   2  13   2       2360.03       2424.95        21.85 o                         
   3  13   2          2.00          8.75         2.61 o                         
   4  13   2       4145.80       4289.35        37.05 o                         
   5  13   2       1290.45       1285.39        14.00 o                         
   6  13   2        674.20        679.27         9.30 o                         
  -6  14   2        347.30        344.51        10.16 o                         
  -5  14   2       1257.89       1188.71        14.70 o                         
  -4  14   2        533.37        581.14         9.28 o                         
  -3  14   2        618.40        646.89         8.96 o                         
  -2  14   2       3775.28       3948.21        33.85 o                         
  -1  14   2         20.84         17.29         2.44 o                         
   0  14   2       2271.88       2368.41        20.40 o                         
   1  14   2       2817.47       2853.29        25.81 o                         
   2  14   2        189.51        169.35         4.51 o                         
   3  14   2       1623.15       1657.40        19.44 o                         
   4  14   2        689.39        699.06         9.80 o                         
   5  14   2         33.52         49.26         2.56 o                         
  -5  15   2         29.22         33.22         4.23 o                         
  -4  15   2        326.63        308.50         6.59 o                         
  -3  15   2        110.78         91.59         3.94 o                         
  -2  15   2        178.42        198.39         4.81 o                         
  -1  15   2         49.03         38.62         2.52 o                         
   0  15   2         15.20         16.69         2.25 o                         
   1  15   2        484.85        469.39         6.94 o                         
   2  15   2        367.85        365.90         6.11 o                         
   3  15   2        395.18        341.64         8.81 o                         
   4  15   2       1005.15        984.89        17.92 o                         
  -3  16   2        443.03        368.72        10.97 o                         
  -2  16   2        130.98        122.81         4.63 o                         
  -1  16   2         21.46         12.24         2.31 o                         
   0  16   2       1119.97       1026.26        19.56 o                         
   1  16   2          2.26          1.34         2.21 o                         
   2  16   2         26.91         16.68         2.68 o                         
 -11   0   3         62.36         63.81         3.93 o                         
  -9   0   3        190.63        191.71         5.82 o                         
  -7   0   3       2301.20       2511.06        30.55 o                         
  -5   0   3        926.31       1017.49        10.23 o                         
  -3   0   3      19751.22      19307.45       179.88 o                         
  -1   0   3       9531.51       9369.80        98.41 o                         
   1   0   3      26992.55      28436.14       385.87 o                         
   3   0   3          1.79         11.57         1.01 o                         
   5   0   3       3460.20       3248.47        28.15 o                         
   7   0   3      14012.35      13712.23       132.48 o                         
   9   0   3       4548.97       4526.51        65.45 o                         
 -11   1   3       1522.85       1586.64        16.40 o                         
 -10   1   3         34.81         39.38         3.01 o                         
  -9   1   3       2405.90       2589.35        21.34 o                         
  -8   1   3         58.04         63.09         2.86 o                         
  -7   1   3       2542.26       2556.10        20.39 o                         
  -6   1   3        533.36        641.42         4.95 o                         
  -5   1   3          8.45          7.83         0.73 o                         
  -4   1   3        146.08        175.30         3.23 o                         
  -3   1   3      25669.69      25602.64       222.75 o                         
  -2   1   3      14745.29      14801.61       114.18 o                         
  -1   1   3       4840.50       4619.08        36.96 o                         
   0   1   3       6116.01       6137.23        55.57 o                         
   1   1   3      27287.55      27725.23       223.14 o                         
   2   1   3       3156.78       3269.21        27.05 o                         
   3   1   3        277.93        359.12         4.02 o                         
   4   1   3        763.91        867.37         7.00 o                         
   5   1   3         27.91         19.01         0.87 o                         
   6   1   3       1464.98       1437.03        14.07 o                         
   7   1   3       3991.67       3946.52        34.28 o                         
   8   1   3        619.00        661.99         9.14 o                         
   9   1   3       2402.51       2504.40        24.62 o                         
  10   1   3       1512.88       1535.50        17.27 o                         
 -11   2   3          0.44          7.89         2.53 o                         
 -10   2   3       3072.29       3139.87        24.46 o                         
  -9   2   3        232.30        226.76         5.21 o                         
  -8   2   3      12943.02      12772.15        88.79 o                         
  -7   2   3        289.11        323.39         4.70 o                         
  -6   2   3       6216.96       6188.33        35.98 o                         
  -5   2   3        968.99       1098.43         7.06 o                         
  -4   2   3        229.25        338.40         3.50 o                         
  -3   2   3        905.70        986.36         7.93 o                         
  -2   2   3      25305.22      25518.16       191.64 o                         
  -1   2   3          2.75          8.18         0.51 o                         
   0   2   3       9844.50       9837.90        94.40 o                         
   1   2   3         13.79         27.51         0.72 o                         
   2   2   3      63723.52      63995.90       538.04 o                         
   3   2   3        144.42        147.48         2.31 o                         
   4   2   3       2793.18       2874.49        17.19 o                         
   5   2   3        142.98        169.02         2.73 o                         
   6   2   3       1679.45       1701.17        17.00 o                         
   7   2   3       1878.87       1890.31        19.73 o                         
   8   2   3         25.54         30.97         3.33 o                         
   9   2   3          9.07         12.62         2.55 o                         
  10   2   3        685.97        739.02         9.71 o                         
 -11   3   3       1296.41       1287.27        28.92 o                         
 -10   3   3        368.92        390.20         6.72 o                         
  -9   3   3       1887.18       1928.67        17.82 o                         
  -8   3   3       1213.58       1169.08        12.28 o                         
  -7   3   3       4170.66       4025.30        29.88 o                         
  -6   3   3       2728.06       2829.59        20.64 o                         
  -5   3   3        714.60        716.66         5.57 o                         
  -4   3   3       4487.85       4762.35        31.46 o                         
  -3   3   3      12539.53      12830.29        98.87 o                         
  -2   3   3       9729.44       9924.93        84.11 o                         
  -1   3   3      10943.93      10720.07        96.30 o                         
   0   3   3       1535.54       1410.01        14.50 o                         
   1   3   3       5266.80       5251.95        44.60 o                         
   2   3   3      11194.06      11466.83        86.83 o                         
   3   3   3       1403.43       1626.07        11.84 o                         
   4   3   3       3258.04       3501.07        21.56 o                         
   5   3   3       2064.85       2008.00        16.78 o                         
   6   3   3       5584.38       5395.86        45.51 o                         
   7   3   3       3203.40       3145.70        28.28 o                         
   8   3   3       1099.32       1159.15        14.44 o                         
   9   3   3          1.22          4.29         3.02 o                         
  10   3   3        534.30        583.77        10.43 o                         
 -11   4   3        349.80        348.17         8.16 o                         
 -10   4   3        282.65        274.29         5.73 o                         
  -9   4   3        631.13        600.63         7.50 o                         
  -8   4   3        149.92        143.37         4.03 o                         
  -7   4   3          8.83          6.94         2.27 o                         
  -6   4   3       2113.98       2130.68        17.51 o                         
  -5   4   3        509.01        445.41         4.21 o                         
  -4   4   3       2242.13       2429.85        14.89 o                         
  -3   4   3       2413.99       2316.18        21.57 o                         
  -2   4   3       3088.94       3316.11        29.81 o                         
  -1   4   3        324.97        276.50         3.80 o                         
   0   4   3       5136.36       5272.57        50.20 o                         
   1   4   3      14893.06      14891.74       131.10 o                         
   2   4   3         72.12         50.02         1.25 o                         
   3   4   3        189.47        132.18         1.59 o                         
   4   4   3         43.17         32.72         1.02 o                         
   5   4   3       6481.08       6364.12        50.81 o                         
   6   4   3        112.96        112.22         4.07 o                         
   7   4   3       6783.47       6724.68        57.98 o                         
   8   4   3          7.21         13.65         2.98 o                         
   9   4   3       3818.84       3932.63        34.44 o                         
  10   4   3         52.11         45.48         3.05 o                         
 -11   5   3       1286.69       1327.07        20.40 o                         
 -10   5   3        354.89        386.30         6.63 o                         
  -9   5   3       6435.12       6765.51        53.80 o                         
  -8   5   3       1132.35       1099.00        11.74 o                         
  -7   5   3       4015.19       3990.16        30.56 o                         
  -6   5   3       3234.42       3235.24        24.41 o                         
  -5   5   3        312.07        316.44         3.90 o                         
  -3   5   3      17679.61      17878.70        98.28 o                         
  -2   5   3         16.27         11.96         1.50 o                         
  -1   5   3      13708.45      13224.37       102.45 o                         
   0   5   3       6963.34       7243.61        70.46 o                         
   1   5   3      14435.63      14595.73       123.63 o                         
   2   5   3       5551.04       5467.71        47.15 o                         
   3   5   3       5398.92       5443.75        34.64 o                         
   4   5   3       1185.22       1178.89         9.37 o                         
   5   5   3         10.88         10.33         2.14 o                         
   6   5   3       2828.94       2854.67        27.16 o                         
   7   5   3       3615.83       3692.01        34.42 o                         
   8   5   3       6561.59       6457.73        50.53 o                         
   9   5   3       2030.94       2103.60        19.89 o                         
  10   5   3         10.49         10.30         2.33 o                         
 -10   6   3       1595.35       1659.10        19.56 o                         
  -9   6   3         98.45         93.94         4.04 o                         
  -8   6   3       7631.40       7895.58        63.93 o                         
  -7   6   3        171.71        219.89         5.06 o                         
  -6   6   3       2617.17       2610.51        23.52 o                         
  -5   6   3         32.85         23.94         1.83 o                         
  -4   6   3         32.61         27.45         1.19 o                         
  -3   6   3      12724.94      12668.86        68.29 o                         
  -2   6   3      17159.86      16790.95        97.23 o                         
  -1   6   3          1.33         13.98         0.90 o                         
   0   6   3       9726.26       8898.01        61.25 o                         
   1   6   3       1568.21       1659.20        12.23 o                         
   2   6   3       5833.33       5759.49        40.51 o                         
   3   6   3        655.92        846.31         6.79 o                         
   4   6   3        481.54        474.50         7.63 o                         
   5   6   3         78.03         57.70         2.86 o                         
   6   6   3       1112.22       1128.17        13.49 o                         
   7   6   3       1290.25       1342.22        15.32 o                         
   8   6   3        142.60        157.07         4.97 o                         
   9   6   3         93.49        125.22         4.09 o                         
 -10   7   3         23.95         28.32         2.82 o                         
  -9   7   3       1929.00       1861.32        18.70 o                         
  -8   7   3         21.89         20.01         2.83 o                         
  -7   7   3      10103.89      10154.27        69.36 o                         
  -6   7   3       1652.16       1619.04        14.72 o                         
  -5   7   3        615.95        663.56         7.46 o                         
  -4   7   3       2443.76       2396.10        17.36 o                         
  -3   7   3       5587.25       5655.78        35.45 o                         
  -2   7   3       3243.40       3092.52        19.37 o                         
  -1   7   3      10924.01      11102.66        60.37 o                         
   0   7   3       5324.16       5049.24        27.29 o                         
   1   7   3       5074.62       5229.37        31.78 o                         
   2   7   3        558.91        649.01         5.81 o                         
   3   7   3       2195.17       2217.40        17.39 o                         
   4   7   3        823.35        834.65         9.67 o                         
   5   7   3       3285.39       3418.36        30.60 o                         
   6   7   3       2389.57       2470.28        24.60 o                         
   7   7   3       6198.35       6250.71        60.03 o                         
   8   7   3       1956.56       2059.63        21.63 o                         
   9   7   3          6.78          8.72         2.18 o                         
 -10   8   3        181.00        188.00         4.83 o                         
  -9   8   3        272.44        238.43         4.99 o                         
  -8   8   3          4.13         11.11         2.42 o                         
  -7   8   3          9.01         14.22         2.56 o                         
  -6   8   3       2135.25       2188.79        18.35 o                         
  -5   8   3       1611.78       1763.37        14.39 o                         
  -4   8   3          2.14          8.68         1.86 o                         
  -3   8   3         55.49         91.82         2.71 o                         
  -2   8   3        101.74         96.02         2.21 o                         
  -1   8   3        394.50        345.75         4.00 o                         
   0   8   3        591.13        571.71         5.13 o                         
   1   8   3       2480.14       2244.18        15.64 o                         
   2   8   3       3859.37       3835.43        28.03 o                         
   3   8   3       2030.22       2076.16        15.91 o                         
   4   8   3       2219.79       2223.01        18.63 o                         
   5   8   3       2483.03       2459.95        25.00 o                         
   6   8   3        626.71        623.68         8.71 o                         
   7   8   3       1430.07       1449.75        16.36 o                         
   8   8   3          4.29          6.11         2.50 o                         
   9   8   3       1883.80       1812.91        30.79 o                         
  -9   9   3       1887.96       2032.89        26.34 o                         
  -8   9   3         17.79         28.62         2.98 o                         
  -7   9   3       1369.62       1379.35        13.35 o                         
  -6   9   3       4008.21       4020.59        31.15 o                         
  -5   9   3         21.89         17.21         2.55 o                         
  -4   9   3       4874.54       4924.99        35.89 o                         
  -3   9   3        662.92        636.98         7.61 o                         
  -2   9   3        202.45        246.09         4.42 o                         
  -1   9   3       4262.85       3959.63        28.30 o                         
   0   9   3       8099.34       8422.48        53.81 o                         
   1   9   3       4013.31       3780.42        26.21 o                         
   2   9   3       5562.16       5583.05        40.63 o                         
   3   9   3       5428.87       5446.23        41.84 o                         
   4   9   3       7361.42       7734.01        56.75 o                         
   5   9   3        327.16        369.72         6.30 o                         
   6   9   3       1272.14       1278.67        14.41 o                         
   7   9   3        250.61        269.76         5.71 o                         
   8   9   3       2154.19       2121.97        23.28 o                         
  -9  10   3        102.81         87.96         3.24 o                         
  -8  10   3       1590.41       1673.35        19.91 o                         
  -7  10   3         83.34         90.93         3.68 o                         
  -6  10   3        464.63        457.90         7.26 o                         
  -5  10   3       5030.83       5003.63        42.35 o                         
  -4  10   3          7.97         18.59         2.68 o                         
  -3  10   3       7512.74       7397.14        53.08 o                         
  -2  10   3       7180.86       7059.83        56.60 o                         
  -1  10   3        460.66        438.10         6.09 o                         
   0  10   3       4257.28       3974.70        29.96 o                         
   1  10   3          5.13         10.14         1.83 o                         
   2  10   3       1126.03       1101.24        11.07 o                         
   3  10   3       2479.77       2419.57        20.55 o                         
   4  10   3         57.66         62.20         3.41 o                         
   5  10   3       3244.70       3346.75        28.94 o                         
   6  10   3        164.19        166.63         4.74 o                         
   7  10   3        113.49        141.79         4.27 o                         
   8  10   3        204.77        234.77         5.52 o                         
  -8  11   3          1.82          2.94         2.36 o                         
  -7  11   3       1724.61       1626.04        17.58 o                         
  -6  11   3        266.78        247.94         5.71 o                         
  -5  11   3        373.77        367.91         6.56 o                         
  -4  11   3       7011.80       7473.85        59.05 o                         
  -3  11   3        144.06        139.83         3.71 o                         
  -2  11   3       2776.84       2741.13        23.31 o                         
  -1  11   3       3737.02       3757.10        33.04 o                         
   0  11   3       2683.59       2629.80        21.46 o                         
   1  11   3        692.45        670.12         7.75 o                         
   2  11   3        816.62        774.45        10.00 o                         
   3  11   3       4121.26       4195.08        36.03 o                         
   4  11   3         96.84        101.27         4.22 o                         
   5  11   3       5918.07       5910.66        50.03 o                         
   6  11   3        860.52        866.90        11.95 o                         
   7  11   3        376.69        390.20         9.45 o                         
  -8  12   3         47.63         46.81         3.12 o                         
  -7  12   3         65.21         52.82         3.26 o                         
  -6  12   3        882.22        856.68        10.97 o                         
  -5  12   3        104.57         92.89         3.97 o                         
  -4  12   3        468.85        491.76         7.70 o                         
  -3  12   3         28.10         59.06         3.37 o                         
  -2  12   3        309.96        327.28         6.29 o                         
  -1  12   3         13.94         19.13         2.81 o                         
   0  12   3       1473.09       1426.47        13.51 o                         
   1  12   3         50.07         67.38         3.12 o                         
   2  12   3       2356.02       2501.04        22.41 o                         
   3  12   3          5.51         14.07         2.99 o                         
   4  12   3        835.54        900.39        12.03 o                         
   5  12   3        446.85        478.35         7.85 o                         
   6  12   3        632.11        643.35         8.65 o                         
   7  12   3        126.80        125.53         4.56 o                         
  -7  13   3        860.83        823.95        21.65 o                         
  -6  13   3       3337.59       3383.27        45.31 o                         
  -5  13   3         77.77         61.94         3.89 o                         
  -4  13   3       2578.30       2618.22        25.78 o                         
  -3  13   3        413.39        423.32         7.39 o                         
  -2  13   3        604.75        552.43         7.98 o                         
  -1  13   3         17.97         22.49         2.81 o                         
   0  13   3       2487.65       2512.27        22.44 o                         
   1  13   3       1286.16       1375.60        14.82 o                         
   2  13   3       3372.89       3576.25        33.13 o                         
   3  13   3        780.07        776.61        10.20 o                         
   4  13   3        499.48        501.67         7.74 o                         
   5  13   3        279.63        279.52         7.01 o                         
   6  13   3         20.69         15.19         2.39 o                         
  -6  14   3         15.66         15.06         2.46 o                         
  -5  14   3        232.19        240.50         5.15 o                         
  -4  14   3        581.28        601.52        10.08 o                         
  -3  14   3        555.10        527.17         8.10 o                         
  -2  14   3       3174.90       3176.28        28.03 o                         
  -1  14   3        130.44        149.34         4.14 o                         
   0  14   3        673.85        722.92         9.24 o                         
   1  14   3        543.30        574.73         8.93 o                         
   2  14   3         40.00         54.44         3.15 o                         
   3  14   3        646.79        659.60         9.10 o                         
   4  14   3         89.37         92.26         3.60 o                         
   5  14   3        573.41        602.86        11.49 o                         
  -5  15   3        107.36         91.19         3.72 o                         
  -4  15   3       1204.50       1189.36        16.52 o                         
  -3  15   3        404.69        425.50         8.45 o                         
  -2  15   3        416.53        443.25         7.00 o                         
  -1  15   3        643.76        667.74         9.03 o                         
   0  15   3         58.21         52.34         2.94 o                         
   1  15   3         20.38         16.61         2.37 o                         
   2  15   3        509.71        477.97         9.27 o                         
   3  15   3       1240.83       1235.43        21.63 o                         
   4  15   3         88.71         77.01         4.33 o                         
  -3  16   3        659.85        584.50        17.11 o                         
  -2  16   3         74.80         54.32         3.74 o                         
  -1  16   3          2.96          3.05         2.21 o                         
   0  16   3         27.08         17.06         2.20 o                         
   1  16   3        346.07        386.30         6.45 o                         
   2  16   3        443.19        440.10        13.30 o                         
 -10   0   4        927.21        901.28        14.98 o                         
  -8   0   4       6592.78       6466.14        67.91 o                         
  -6   0   4       8621.34       8596.57        61.98 o                         
  -4   0   4      29048.89      28781.66       255.83 o                         
  -2   0   4     105858.05     109529.80      1386.65 o                         
   0   0   4       8323.29       8131.20        86.23 o                         
   2   0   4      22822.41      22317.01       236.51 o                         
   4   0   4      30813.48      30335.05       247.30 o                         
   6   0   4       7270.97       7201.91        71.48 o                         
   8   0   4       2875.04       2869.75        48.03 o                         
  10   0   4         31.00         21.55         4.30 o                         
 -11   1   4         55.22         59.11         3.04 o                         
 -10   1   4       2468.27       2407.00        21.16 o                         
  -9   1   4       1327.65       1406.39        13.64 o                         
  -8   1   4        161.08        189.45         4.12 o                         
  -7   1   4        375.14        361.13         5.25 o                         
  -6   1   4         20.25         18.80         0.65 o                         
  -5   1   4       7545.75       7415.05        38.15 o                         
  -4   1   4       5402.61       5681.09        43.17 o                         
  -3   1   4       7100.94       6949.40        57.35 o                         
  -2   1   4       4571.45       4618.29        37.22 o                         
  -1   1   4         21.80         21.42         0.63 o                         
   0   1   4      22379.87      22487.57       191.07 o                         
   1   1   4       1289.88       1331.46        10.62 o                         
   2   1   4        316.44        315.99         3.25 o                         
   3   1   4       6978.05       6647.21        47.76 o                         
   4   1   4         47.55         69.92         1.75 o                         
   5   1   4       5468.11       5030.59        35.98 o                         
   6   1   4        217.55        208.23         4.54 o                         
   7   1   4       4443.66       4506.48        37.65 o                         
   8   1   4        959.18       1025.87        13.38 o                         
   9   1   4        225.69        229.06         5.78 o                         
  10   1   4        145.17        142.06         5.54 o                         
 -11   2   4       3800.57       3878.11        57.11 o                         
 -10   2   4         30.98         33.28         2.87 o                         
  -9   2   4       1843.70       1886.01        17.21 o                         
  -8   2   4         54.50         76.00         2.94 o                         
  -7   2   4       2102.55       2333.41        18.88 o                         
  -6   2   4        488.34        501.31         4.39 o                         
  -5   2   4       9910.71       9691.76        53.51 o                         
  -4   2   4        305.20        351.41         3.64 o                         
  -3   2   4       3069.54       2837.15        23.57 o                         
  -2   2   4       1408.65       1575.18        12.52 o                         
  -1   2   4         99.51         55.60         1.04 o                         
   0   2   4       5979.57       6296.19        66.85 o                         
   1   2   4        369.31        439.50         5.35 o                         
   2   2   4       3763.86       4082.98        34.20 o                         
   3   2   4       5694.28       6239.09        40.94 o                         
   4   2   4       3250.51       3333.59        22.16 o                         
   5   2   4         50.81         39.37         1.97 o                         
   6   2   4        611.62        664.46         8.65 o                         
   7   2   4         28.50         34.63         3.47 o                         
   8   2   4        286.21        273.08         6.17 o                         
   9   2   4        241.52        266.99         5.92 o                         
  10   2   4          3.05         10.66         2.89 o                         
 -11   3   4        266.20        251.61         5.61 o                         
 -10   3   4       1444.54       1439.82        14.79 o                         
  -9   3   4         30.29         50.19         3.17 o                         
  -8   3   4          8.51         12.49         2.29 o                         
  -7   3   4          2.03         10.30         2.01 o                         
  -6   3   4       3192.98       3183.26        22.32 o                         
  -4   3   4      13394.81      13644.17        84.42 o                         
  -3   3   4      16729.50      16671.26       121.54 o                         
  -2   3   4        761.45        728.81         6.40 o                         
  -1   3   4       3647.03       3702.08        35.68 o                         
   0   3   4          1.40          7.20         0.95 o                         
   1   3   4        875.62        940.49         9.29 o                         
   2   3   4         28.09         27.69         0.84 o                         
   4   3   4       1443.95       1606.54        11.09 o                         
   5   3   4      14331.02      13936.18       112.77 o                         
   6   3   4       3695.44       3656.28        33.41 o                         
   7   3   4       4424.81       4463.54        40.27 o                         
   8   3   4         50.67         52.94         3.56 o                         
   9   3   4        131.33        124.59         5.09 o                         
  10   3   4         25.33         27.04         2.88 o                         
 -11   4   4         12.36         12.97         2.41 o                         
 -10   4   4       1292.74       1320.01        15.59 o                         
  -9   4   4        187.07        227.41         4.80 o                         
  -8   4   4        418.25        410.18         5.71 o                         
  -7   4   4         32.98         50.74         2.62 o                         
  -6   4   4      14080.69      14388.34        92.82 o                         
  -5   4   4       2170.67       2305.48        13.64 o                         
  -4   4   4      23078.75      22494.81       117.55 o                         
  -3   4   4        584.92        583.80         5.67 o                         
  -2   4   4      29747.24      29744.64       257.35 o                         
  -1   4   4       2235.04       2212.72        20.20 o                         
   0   4   4       5080.44       5096.11        42.40 o                         
   1   4   4      13627.26      14376.49       123.35 o                         
   2   4   4       5956.30       5606.56        40.46 o                         
   3   4   4        444.54        418.14         4.16 o                         
   4   4   4      39912.86      39339.92       239.31 o                         
   5   4   4        336.03        395.60         8.37 o                         
   6   4   4       8828.27       8570.22        73.84 o                         
   7   4   4       1540.10       1633.35        17.95 o                         
   8   4   4        656.10        727.38        10.34 o                         
   9   4   4         85.86        104.29         4.88 o                         
  10   4   4        831.56        816.72        16.16 o                         
 -11   5   4        188.30        185.85         4.51 o                         
 -10   5   4        671.41        675.69         8.85 o                         
  -9   5   4         15.37         28.14         3.07 o                         
  -8   5   4       1525.18       1612.45        15.82 o                         
  -7   5   4       1130.82       1169.38        11.69 o                         
  -6   5   4         13.03         13.45         1.93 o                         
  -5   5   4        682.69        730.85         6.50 o                         
  -4   5   4       1920.39       1867.56        11.50 o                         
  -3   5   4       5231.59       4790.10        28.15 o                         
  -2   5   4        993.12        975.17         9.91 o                         
  -1   5   4        333.79        271.15         3.03 o                         
   0   5   4        209.11        167.23         3.44 o                         
   1   5   4         12.60         29.66         2.07 o                         
   2   5   4        141.14        149.76         2.82 o                         
   3   5   4       9416.91       9457.05        57.14 o                         
   4   5   4        107.27        105.77         2.62 o                         
   5   5   4       1600.33       1602.04        15.82 o                         
   6   5   4       1192.29       1207.81        15.13 o                         
   7   5   4        366.77        397.69         8.30 o                         
   8   5   4         88.16        106.52         4.39 o                         
   9   5   4         42.13         57.20         3.37 o                         
  10   5   4        232.54        211.57         6.86 o                         
 -11   6   4       3076.31       2936.18        30.51 o                         
 -10   6   4        257.48        244.64         5.67 o                         
  -9   6   4       1457.75       1460.15        15.95 o                         
  -8   6   4         66.94         90.91         3.84 o                         
  -7   6   4         24.44         26.14         2.89 o                         
  -6   6   4       1199.69       1201.22        12.06 o                         
  -5   6   4      11990.58      12216.30        79.60 o                         
  -4   6   4        167.46        152.78         2.44 o                         
  -3   6   4       1191.88       1084.16         7.38 o                         
  -2   6   4        126.74        121.46         1.51 o                         
  -1   6   4        778.33        758.79         6.19 o                         
   0   6   4        367.09        422.81         6.60 o                         
   1   6   4       2188.79       2176.30        15.96 o                         
   2   6   4        668.66        647.02         6.31 o                         
   3   6   4       2273.66       2375.19        15.94 o                         
   4   6   4        683.71        652.47         7.24 o                         
   5   6   4       1570.86       1601.57        16.47 o                         
   6   6   4        765.68        821.39        11.87 o                         
   7   6   4        824.73        850.44        12.03 o                         
   8   6   4       1096.79       1086.03        13.52 o                         
   9   6   4          4.67          5.96         2.73 o                         
 -10   7   4        329.41        296.43         6.22 o                         
  -9   7   4         14.84         22.71         2.85 o                         
  -8   7   4          1.13          5.15         2.57 o                         
  -7   7   4        372.19        379.74         5.99 o                         
  -6   7   4       2279.69       2242.39        18.51 o                         
  -5   7   4       5711.18       5432.58        38.91 o                         
  -4   7   4       1395.74       1323.67        10.68 o                         
  -3   7   4       3775.02       3420.64        20.26 o                         
  -2   7   4       1310.26       1366.67         8.58 o                         
  -1   7   4       5555.24       5812.63        30.70 o                         
   0   7   4         38.77         70.03         1.16 o                         
   1   7   4          8.22         22.10         1.71 o                         
   2   7   4        834.44        754.45         6.50 o                         
   3   7   4       5786.22       5408.91        40.98 o                         
   4   7   4         84.37         97.78         3.61 o                         
   5   7   4       3787.78       3894.44        34.55 o                         
   6   7   4        959.03        973.81        13.27 o                         
   7   7   4       3101.51       3132.13        30.11 o                         
   8   7   4          9.89         12.87         3.14 o                         
   9   7   4        125.55        115.39         3.34 o                         
 -10   8   4       1500.01       1507.12        25.54 o                         
  -9   8   4        346.32        371.14         6.45 o                         
  -8   8   4          1.83          6.09         2.67 o                         
  -7   8   4         38.50         41.21         3.00 o                         
  -6   8   4        315.51        294.74         5.15 o                         
  -5   8   4       2296.70       2329.29        18.23 o                         
  -4   8   4      17575.63      17622.82       115.46 o                         
  -3   8   4        776.97        740.83         6.88 o                         
  -2   8   4      18214.73      18035.79       104.57 o                         
  -1   8   4        466.03        392.38         4.83 o                         
   0   8   4        856.59        885.55         8.34 o                         
   1   8   4       8342.42       8450.29        50.28 o                         
   2   8   4       2402.31       2334.05        18.26 o                         
   3   8   4        283.89        285.03         5.11 o                         
   4   8   4      15593.76      15603.21       117.32 o                         
   5   8   4         94.41        103.27         4.24 o                         
   6   8   4       6788.68       6944.50        57.96 o                         
   7   8   4       1712.34       1800.46        20.38 o                         
   8   8   4         54.99         76.80         3.32 o                         
   9   8   4       2483.05       2312.81        46.08 o                         
 -10   9   4        209.33        222.69         5.50 o                         
  -9   9   4        329.04        340.80         5.92 o                         
  -8   9   4        650.11        601.51         7.96 o                         
  -7   9   4        795.51        819.06         9.85 o                         
  -6   9   4       1174.19       1112.34        11.94 o                         
  -5   9   4        310.42        310.06         5.42 o                         
  -4   9   4        518.99        486.33         6.64 o                         
  -3   9   4       1838.51       1674.34        14.55 o                         
  -2   9   4        623.49        567.27         6.96 o                         
  -1   9   4       1851.41       1644.60        12.94 o                         
   0   9   4       1700.45       1592.58        14.74 o                         
   1   9   4        131.22        144.41         3.13 o                         
   2   9   4        289.99        293.70         6.24 o                         
   3   9   4       1925.97       1905.59        18.08 o                         
   4   9   4       1362.15       1385.18        15.55 o                         
   5   9   4       2108.42       2100.92        19.47 o                         
   6   9   4        681.24        623.22         8.65 o                         
   7   9   4         64.55         71.27         3.54 o                         
   8   9   4         54.93         58.27         2.80 o                         
  -9  10   4         50.46         44.60         2.90 o                         
  -8  10   4        543.04        502.96         7.74 o                         
  -7  10   4        287.28        308.48         6.37 o                         
  -6  10   4       3661.36       3680.22        33.31 o                         
  -5  10   4       2081.23       2159.77        20.58 o                         
  -4  10   4        474.51        486.76         7.18 o                         
  -3  10   4       2652.86       2548.98        22.80 o                         
  -2  10   4        623.21        653.39         7.74 o                         
  -1  10   4         42.04         48.84         2.44 o                         
   0  10   4         38.82         41.68         2.12 o                         
   1  10   4       4364.95       4496.89        32.22 o                         
   2  10   4        149.49        141.19         3.89 o                         
   3  10   4         83.37        104.14         3.77 o                         
   4  10   4        465.82        488.53         8.06 o                         
   5  10   4        418.83        444.44         7.77 o                         
   6  10   4         20.07         15.48         2.93 o                         
   7  10   4          6.18         11.71         2.44 o                         
   8  10   4        408.39        364.70         7.07 o                         
  -9  11   4         62.55         57.58         4.29 o                         
  -8  11   4        915.92        897.82        13.66 o                         
  -7  11   4        376.10        364.23         6.48 o                         
  -6  11   4       2329.60       2479.36        23.88 o                         
  -5  11   4       4813.13       4704.56        41.32 o                         
  -4  11   4        233.51        223.93         4.92 o                         
  -3  11   4        562.02        598.63         8.14 o                         
  -2  11   4        195.36        200.13         4.87 o                         
  -1  11   4        523.73        502.09         6.58 o                         
   0  11   4       4492.06       4458.20        31.12 o                         
   1  11   4        835.85        825.09         8.68 o                         
   2  11   4         17.48         30.75         2.61 o                         
   3  11   4       1758.33       1802.77        18.12 o                         
   4  11   4        583.35        577.74         8.78 o                         
   5  11   4       1990.55       2104.98        22.10 o                         
   6  11   4        375.10        418.54         7.57 o                         
   7  11   4        608.15        613.34         8.28 o                         
  -8  12   4        504.84        474.57        10.35 o                         
  -7  12   4        366.20        382.03         6.74 o                         
  -6  12   4          8.87         10.23         2.63 o                         
  -5  12   4         27.82         37.13         3.18 o                         
  -4  12   4       4696.23       4974.67        40.05 o                         
  -3  12   4        200.79        162.05         4.59 o                         
  -2  12   4       5919.85       5828.26        47.18 o                         
  -1  12   4       2791.04       2844.68        24.40 o                         
   0  12   4        753.35        800.89         9.05 o                         
   1  12   4       3284.87       3234.31        27.51 o                         
   2  12   4         72.08         70.40         3.33 o                         
   3  12   4       1771.93       1792.39        18.53 o                         
   4  12   4       2056.49       2160.51        21.80 o                         
   5  12   4        818.47        811.88        10.93 o                         
   6  12   4       2815.21       2764.33        26.77 o                         
   7  12   4       1174.92       1093.57        18.34 o                         
  -7  13   4         88.17         61.78         2.65 o                         
  -6  13   4          6.50          9.28         2.55 o                         
  -5  13   4         46.65         52.67         3.92 o                         
  -4  13   4       1231.73       1166.23        13.51 o                         
  -3  13   4         65.52         75.11         3.67 o                         
  -2  13   4        246.65        292.24         5.72 o                         
  -1  13   4       1425.45       1394.12        14.60 o                         
   0  13   4          1.65         10.39         2.65 o                         
   1  13   4        407.93        383.91         6.61 o                         
   2  13   4         63.77         72.37         3.48 o                         
   3  13   4        243.43        248.41         5.20 o                         
   4  13   4         96.53        101.26         3.56 o                         
   5  13   4        309.99        304.01         6.57 o                         
   6  13   4          2.79          2.86         2.10 o                         
  -6  14   4        121.46        121.28         3.92 o                         
  -5  14   4       2191.22       2228.93        31.24 o                         
  -4  14   4        403.23        408.32         9.06 o                         
  -3  14   4         42.37         57.57         3.48 o                         
  -2  14   4        468.01        461.24         7.26 o                         
  -1  14   4        554.27        560.21         7.99 o                         
   0  14   4         45.83         29.49         2.97 o                         
   1  14   4        903.90        847.00        11.85 o                         
   2  14   4        255.03        254.86         5.22 o                         
   3  14   4       1778.37       1754.86        19.01 o                         
   4  14   4         37.82         54.95         2.83 o                         
   5  14   4        260.18        239.25         6.19 o                         
  -5  15   4        851.83        851.64        22.86 o                         
  -4  15   4       1900.99       1756.64        38.00 o                         
  -3  15   4         88.62         99.01         4.13 o                         
  -2  15   4          7.00          7.56         2.53 o                         
  -1  15   4        199.07        206.86         4.74 o                         
   0  15   4       1563.94       1560.28        17.56 o                         
   1  15   4        111.77        111.14         4.45 o                         
   2  15   4       1339.06       1319.51        17.26 o                         
   3  15   4        145.99        140.37         4.04 o                         
   4  15   4         21.86         19.92         2.69 o                         
  -3  16   4          1.26          2.82         2.64 o                         
  -2  16   4       2239.39       2149.18        30.33 o                         
  -1  16   4       1033.78       1027.77        20.26 o                         
   0  16   4        727.98        659.92        15.08 o                         
   1  16   4       1336.79       1349.79        16.60 o                         
   2  16   4         24.28         23.56         2.56 o                         
 -11   0   5        561.70        541.57        10.71 o                         
  -9   0   5       2297.09       2309.41        26.22 o                         
  -7   0   5      17056.10      16752.52       164.74 o                         
  -5   0   5      10517.02       9455.24        66.69 o                         
  -3   0   5         31.02         48.52         1.46 o                         
  -1   0   5      56949.57      58071.45       619.97 o                         
   1   0   5      43084.05      42570.67       437.85 o                         
   3   0   5       2505.74       2293.26        31.27 o                         
   5   0   5        761.80        660.96        11.08 o                         
   7   0   5         25.27         36.67         4.09 o                         
   9   0   5       1147.87       1192.27        20.49 o                         
 -11   1   5        481.83        470.41         6.48 o                         
 -10   1   5          4.86          8.37         2.41 o                         
  -9   1   5       1403.03       1327.68        13.29 o                         
  -8   1   5        195.83        183.70         3.96 o                         
  -7   1   5          1.39         14.98         1.80 o                         
  -6   1   5      26879.99      26650.88       138.82 o                         
  -5   1   5      10522.31      11287.64        58.25 o                         
  -4   1   5      11674.95      11610.38        82.89 o                         
  -3   1   5        370.75        361.42         3.57 o                         
  -2   1   5       5012.36       4906.53        40.76 o                         
  -1   1   5       5900.69       5810.93        48.85 o                         
   0   1   5      47553.98      48637.81       422.36 o                         
   1   1   5      30997.07      31358.82       231.54 o                         
   2   1   5       7277.43       6812.99        54.29 o                         
   3   1   5       1666.29       1462.69        11.75 o                         
   4   1   5       5822.22       5761.37        34.77 o                         
   5   1   5        501.45        491.45         6.60 o                         
   6   1   5        682.28        637.60         8.82 o                         
   7   1   5       4312.70       4267.84        37.93 o                         
   8   1   5          3.51          7.84         3.32 o                         
   9   1   5       2421.48       2632.74        28.48 o                         
  10   1   5        576.21        593.85         8.87 o                         
 -11   2   5         54.81         73.89         3.33 o                         
 -10   2   5          6.53          7.86         2.57 o                         
  -9   2   5         74.76         64.95         3.24 o                         
  -8   2   5        626.16        722.25         8.23 o                         
  -7   2   5        196.25        187.41         3.61 o                         
  -6   2   5       1716.30       1892.76        11.77 o                         
  -5   2   5         60.45         63.67         1.18 o                         
  -4   2   5        715.95        790.84         7.72 o                         
  -3   2   5       1627.92       1636.23        14.51 o                         
  -2   2   5         77.94         80.90         1.30 o                         
  -1   2   5       1103.30       1158.10        10.89 o                         
   0   2   5       2866.53       3074.83        25.68 o                         
   1   2   5       5272.19       5663.29        54.24 o                         
   2   2   5      22781.66      23476.76       168.83 o                         
   3   2   5       3368.12       3516.99        21.17 o                         
   4   2   5       1536.22       1395.85        12.16 o                         
   5   2   5          9.83         13.83         2.01 o                         
   6   2   5       1413.79       1453.51        15.91 o                         
   7   2   5        225.65        223.81         5.78 o                         
   8   2   5       1239.85       1295.49        16.54 o                         
   9   2   5        208.94        189.24         6.21 o                         
  10   2   5       2103.35       2043.82        24.26 o                         
 -11   3   5         68.32         68.29         3.19 o                         
 -10   3   5         80.21         74.59         3.38 o                         
  -9   3   5        451.42        474.84         7.58 o                         
  -8   3   5       1540.86       1616.21        14.67 o                         
  -7   3   5        273.15        269.65         4.65 o                         
  -6   3   5      17111.36      16811.62       104.72 o                         
  -5   3   5        195.42        180.82         2.11 o                         
  -4   3   5      10748.25      10326.06        58.89 o                         
  -3   3   5       2641.55       2668.39        20.90 o                         
  -2   3   5          0.82          8.07         1.07 o                         
  -1   3   5       1113.04       1070.69        11.69 o                         
   0   3   5       8313.06       8198.58        68.07 o                         
   1   3   5      10997.61      11481.88       115.81 o                         
   2   3   5      12373.92      11526.67       111.20 o                         
   3   3   5       3148.36       3052.85        18.69 o                         
   4   3   5      12993.53      13078.96        81.67 o                         
   5   3   5        645.08        626.19         9.19 o                         
   6   3   5         61.36         69.88         4.45 o                         
   7   3   5       3720.12       3881.54        34.00 o                         
   8   3   5       1303.67       1252.03        17.21 o                         
   9   3   5       1420.29       1550.50        18.20 o                         
  10   3   5        865.80        814.29        17.76 o                         
 -11   4   5        194.34        181.24         4.96 o                         
 -10   4   5        206.51        231.79         6.03 o                         
  -9   4   5       2045.41       2018.49        17.55 o                         
  -8   4   5       1839.29       1840.68        15.54 o                         
  -7   4   5       8930.35       8678.03        61.35 o                         
  -6   4   5        731.00        818.11         7.52 o                         
  -5   4   5      14501.91      13382.15        71.86 o                         
  -4   4   5      13388.86      13826.04        68.57 o                         
  -3   4   5       1655.09       1621.57        14.31 o                         
  -2   4   5          6.09         20.63         1.13 o                         
  -1   4   5       4891.58       4754.39        49.50 o                         
   0   4   5        158.18        190.48         3.01 o                         
   1   4   5      10816.04      10042.37        79.97 o                         
   2   4   5       1284.81       1313.61        10.62 o                         
   3   4   5       5469.13       5099.54        34.77 o                         
   4   4   5        128.61        136.53         2.85 o                         
   5   4   5       3173.86       3149.12        27.92 o                         
   6   4   5          0.77          6.85         3.34 o                         
   7   4   5          1.63         12.01         3.21 o                         
   8   4   5        169.90        186.62         5.28 o                         
   9   4   5       1474.02       1536.60        18.35 o                         
 -11   5   5        887.84        849.93        16.46 o                         
 -10   5   5         32.46         33.74         3.07 o                         
  -9   5   5        504.46        503.33         9.24 o                         
  -8   5   5       7260.48       7424.44        57.48 o                         
  -7   5   5        302.09        337.19         5.55 o                         
  -6   5   5       2647.70       2460.76        20.54 o                         
  -5   5   5       1016.92       1067.83         9.57 o                         
  -4   5   5       2295.79       2212.87        13.64 o                         
  -3   5   5        554.82        540.08         6.39 o                         
  -2   5   5         96.44        110.62         2.27 o                         
  -1   5   5       3417.40       3543.88        30.61 o                         
   0   5   5      10070.97      10028.08        77.06 o                         
   1   5   5      10310.56      10549.94        85.54 o                         
   2   5   5       8385.25       8252.46        45.70 o                         
   3   5   5         20.70         18.28         1.19 o                         
   4   5   5       1957.66       1929.29        18.17 o                         
   5   5   5        111.38        148.23         4.24 o                         
   6   5   5       1437.69       1396.50        17.45 o                         
   7   5   5       1717.03       1792.32        20.53 o                         
   8   5   5       2835.63       2806.52        29.72 o                         
   9   5   5       2611.15       2756.53        31.27 o                         
 -11   6   5        104.54         82.64         3.30 o                         
 -10   6   5        144.01        173.79         4.94 o                         
  -9   6   5        214.24        246.74         5.27 o                         
  -8   6   5         75.52         89.68         3.48 o                         
  -7   6   5       1938.15       1972.10        17.63 o                         
  -6   6   5        594.97        611.68         8.23 o                         
  -5   6   5         56.46         78.85         2.12 o                         
  -4   6   5        164.30        197.43         2.68 o                         
  -3   6   5       3740.76       4035.79        23.27 o                         
  -2   6   5         25.03         22.88         1.20 o                         
  -1   6   5       3704.28       3977.56        23.90 o                         
   0   6   5        349.83        316.57         6.24 o                         
   1   6   5       1145.05       1223.78         8.51 o                         
   2   6   5       2717.49       2508.58        16.06 o                         
   3   6   5        582.36        590.48         6.52 o                         
   4   6   5       4902.35       4773.00        40.37 o                         
   5   6   5       3112.04       3164.48        30.46 o                         
   6   6   5        143.29        140.14         5.11 o                         
   7   6   5        605.24        575.74         8.71 o                         
   8   6   5        372.58        392.00         7.96 o                         
   9   6   5        135.32        116.45         4.00 o                         
 -10   7   5         36.76         32.82         2.81 o                         
  -9   7   5       2104.01       2000.50        20.63 o                         
  -8   7   5       2075.49       2220.81        19.31 o                         
  -7   7   5          4.10          8.40         2.53 o                         
  -6   7   5       7640.27       7565.54        54.27 o                         
  -5   7   5        130.85        167.36         3.43 o                         
  -4   7   5       8283.47       8519.95        54.29 o                         
  -3   7   5       4233.50       4176.65        25.13 o                         
  -2   7   5       3405.94       3738.63        20.78 o                         
  -1   7   5      10309.24      10727.27        57.56 o                         
   0   7   5       5650.37       5694.01        31.64 o                         
   1   7   5        859.81        939.71         7.27 o                         
   2   7   5       9868.38       9168.87        57.44 o                         
   3   7   5        849.61        832.44         9.43 o                         
   4   7   5       4408.84       4399.01        38.21 o                         
   5   7   5       1798.44       1803.79        18.85 o                         
   6   7   5        334.42        326.68         7.67 o                         
   7   7   5        830.05        813.17        10.69 o                         
   8   7   5         10.33         17.59         2.86 o                         
   9   7   5        592.89        619.38        11.96 o                         
 -10   8   5        527.16        487.87         9.63 o                         
  -9   8   5        549.78        530.16         8.09 o                         
  -8   8   5       2298.25       2233.48        20.05 o                         
  -7   8   5       4642.60       4715.82        35.95 o                         
  -6   8   5       1593.89       1571.82        13.87 o                         
  -5   8   5      12486.10      12004.15        77.67 o                         
  -4   8   5       1497.30       1490.32        13.04 o                         
  -3   8   5        573.01        519.65         5.69 o                         
  -2   8   5       1418.13       1353.93         9.75 o                         
  -1   8   5      10398.69      10646.15        58.33 o                         
   0   8   5       3328.75       3332.59        20.06 o                         
   1   8   5       9280.39       8732.96        54.08 o                         
   2   8   5        717.67        795.12         8.28 o                         
   3   8   5       3220.80       3114.52        27.34 o                         
   4   8   5        116.61        118.54         3.94 o                         
   5   8   5        842.77        775.61        10.97 o                         
   6   8   5          5.78         13.90         3.27 o                         
   7   8   5        386.22        398.44         6.82 o                         
   8   8   5         30.57         26.63         2.40 o                         
 -10   9   5        128.79        124.76         4.63 o                         
  -9   9   5        246.99        246.14         5.26 o                         
  -8   9   5        885.44        854.09        10.43 o                         
  -7   9   5        401.39        428.58         6.74 o                         
  -6   9   5       3550.65       3552.40        29.97 o                         
  -5   9   5         65.90         64.45         3.05 o                         
  -4   9   5       2020.97       1972.28        17.80 o                         
  -3   9   5       1139.08       1112.11        10.70 o                         
  -2   9   5       1960.05       1959.45        15.71 o                         
  -1   9   5       1121.02       1090.19        10.50 o                         
   0   9   5       6487.52       6483.84        39.59 o                         
   1   9   5       8055.58       8237.90        55.90 o                         
   2   9   5       9862.80      10130.36        75.68 o                         
   3   9   5        120.62        133.32         4.02 o                         
   4   9   5          7.74         14.29         2.96 o                         
   5   9   5       1759.63       1664.09        16.94 o                         
   6   9   5       1512.02       1456.20        16.15 o                         
   7   9   5        843.70        864.34        12.67 o                         
   8   9   5       1591.55       1552.06        17.96 o                         
  -9  10   5        251.93        220.31         4.90 o                         
  -8  10   5       1000.53        999.46        13.67 o                         
  -7  10   5        167.84        196.08         5.45 o                         
  -6  10   5         58.75         61.78         3.75 o                         
  -5  10   5        122.01        136.64         4.34 o                         
  -4  10   5        806.85        850.23         9.84 o                         
  -3  10   5         86.66         79.38         3.33 o                         
  -2  10   5         11.58         20.52         2.19 o                         
  -1  10   5          2.36          8.66         1.74 o                         
   0  10   5       2263.36       2311.58        17.29 o                         
   1  10   5        746.48        767.28         7.63 o                         
   2  10   5        652.75        670.22         8.30 o                         
   3  10   5         36.63         36.96         3.18 o                         
   4  10   5       1859.99       1983.68        19.66 o                         
   5  10   5       2387.82       2409.86        24.11 o                         
   6  10   5        135.03        125.41         3.84 o                         
   7  10   5       1543.43       1510.04        17.97 o                         
   8  10   5        128.96        125.50         4.30 o                         
  -9  11   5        194.17        166.17         5.78 o                         
  -8  11   5       1898.25       1897.03        19.82 o                         
  -7  11   5        174.11        177.56         4.75 o                         
  -6  11   5        957.84       1036.53        12.84 o                         
  -5  11   5        843.35        873.65        11.09 o                         
  -4  11   5        984.82       1033.52        11.76 o                         
  -3  11   5       6405.42       6513.51        50.93 o                         
  -2  11   5        196.09        194.77         4.29 o                         
  -1  11   5       4094.94       4086.97        29.47 o                         
   0  11   5         19.60         27.51         2.20 o                         
   1  11   5        680.17        698.45         7.98 o                         
   2  11   5       6775.95       6561.57        51.89 o                         
   3  11   5       2711.74       2754.56        25.76 o                         
   4  11   5       1431.36       1457.24        16.81 o                         
   5  11   5        597.09        593.24         8.89 o                         
   6  11   5        548.80        565.09         8.50 o                         
   7  11   5        598.01        575.22        16.64 o                         
  -8  12   5       2254.32       2082.01        41.45 o                         
  -7  12   5       1792.26       1733.67        18.66 o                         
  -6  12   5         19.90         15.17         2.65 o                         
  -5  12   5        662.06        731.10         9.95 o                         
  -4  12   5       2155.44       2418.82        22.04 o                         
  -3  12   5        375.67        451.37         7.15 o                         
  -2  12   5       1183.70       1187.67        12.02 o                         
  -1  12   5       1477.60       1560.71        14.71 o                         
   0  12   5       1368.98       1421.47        13.73 o                         
   1  12   5       2267.01       2342.47        20.58 o                         
   2  12   5          1.37         10.35         2.79 o                         
   3  12   5        155.75        149.36         4.35 o                         
   4  12   5        264.83        296.74         5.93 o                         
   5  12   5         41.49         36.04         2.85 o                         
   6  12   5        205.39        209.08         4.58 o                         
  -7  13   5        173.05        160.09         4.14 o                         
  -6  13   5       1327.73       1280.56        14.99 o                         
  -5  13   5        135.24        138.09         6.21 o                         
  -4  13   5        521.97        487.27         8.73 o                         
  -3  13   5        132.00        140.07         4.22 o                         
  -2  13   5       1275.83       1282.69        14.74 o                         
  -1  13   5        930.80        845.44        10.09 o                         
   0  13   5       1754.13       1734.98        16.61 o                         
   1  13   5         49.43         53.61         3.44 o                         
   2  13   5        152.06        168.64         5.19 o                         
   3  13   5        101.16        108.04         4.22 o                         
   4  13   5         67.40         66.30         3.53 o                         
   5  13   5        314.40        301.21         6.59 o                         
   6  13   5        458.55        365.14        13.20 o                         
  -6  14   5        194.39        173.86         4.60 o                         
  -5  14   5         50.75         67.70         3.68 o                         
  -4  14   5        704.85        741.86        12.10 o                         
  -3  14   5          9.11          7.87         2.54 o                         
  -2  14   5       1296.71       1267.73        13.43 o                         
  -1  14   5        280.56        276.58         6.00 o                         
   0  14   5        116.76        127.57         4.30 o                         
   1  14   5         98.86         92.83         3.99 o                         
   2  14   5        490.47        477.74         9.10 o                         
   3  14   5         12.08         16.86         2.58 o                         
   4  14   5       1835.50       1746.96        22.26 o                         
   5  14   5       1119.06       1045.10        19.15 o                         
  -5  15   5       1182.33       1131.01        26.92 o                         
  -4  15   5       1320.88       1275.34        18.62 o                         
  -3  15   5       2061.96       2131.71        25.50 o                         
  -2  15   5         31.66         24.67         2.60 o                         
  -1  15   5       1450.50       1386.75        14.31 o                         
   0  15   5         46.77         43.06         2.74 o                         
   1  15   5          0.53          4.11         2.59 o                         
   2  15   5       1141.23       1113.85        13.76 o                         
   3  15   5        506.72        536.16        13.86 o                         
  -3  16   5         60.04         56.09         3.70 o                         
  -2  16   5       1962.22       2012.82        26.27 o                         
  -1  16   5        633.37        555.40         8.55 o                         
   0  16   5       1077.02       1074.27        15.58 o                         
   1  16   5       1857.32       1801.84        22.47 o                         
   2  16   5          5.30          1.81         2.18 o                         
 -10   0   6       3066.11       3200.02        35.62 o                         
  -8   0   6       7418.73       7667.70        73.36 o                         
  -6   0   6      20034.48      20478.27       161.94 o                         
  -4   0   6      22683.70      24002.20       220.19 o                         
  -2   0   6      36963.08      36237.68       384.11 o                         
   0   0   6      26815.35      27766.81       262.62 o                         
   2   0   6         30.76         78.77         2.60 o                         
   4   0   6        146.60        201.17         4.32 o                         
   6   0   6         33.98         28.70         3.40 o                         
   8   0   6         28.98         39.36         6.16 o                         
  10   0   6          0.35          6.62         4.17 o                         
 -11   1   6       1361.65       1356.43        13.72 o                         
 -10   1   6        759.91        820.28         9.16 o                         
  -9   1   6       9937.25       9797.97        69.41 o                         
  -8   1   6       3096.51       3005.16        23.91 o                         
  -7   1   6       2629.19       2393.93        19.18 o                         
  -6   1   6          1.44          8.64         0.83 o                         
  -5   1   6          1.13          7.54         0.68 o                         
  -4   1   6       1095.70        910.22         7.68 o                         
  -3   1   6        368.60        346.92         3.51 o                         
  -2   1   6      26810.81      26844.40       205.10 o                         
  -1   1   6      66487.22      67571.25       537.48 o                         
   0   1   6      32733.16      33118.69       275.55 o                         
   1   1   6        371.12        379.29         3.44 o                         
   2   1   6       2028.21       1941.96        16.51 o                         
   3   1   6        479.33        490.02         4.58 o                         
   4   1   6        191.97        287.52         3.34 o                         
   5   1   6        551.99        558.77         7.13 o                         
   6   1   6       3240.10       3306.02        30.06 o                         
   7   1   6         62.56         70.39         3.96 o                         
   8   1   6       2550.64       2656.84        30.78 o                         
   9   1   6         20.04         25.45         3.58 o                         
  10   1   6         21.74         22.83         3.19 o                         
 -11   2   6       1190.54       1132.25        13.07 o                         
 -10   2   6         15.36         11.52         2.77 o                         
  -9   2   6       6015.47       6076.85        44.80 o                         
  -8   2   6        327.51        346.97         5.49 o                         
  -7   2   6       2707.70       2761.30        21.78 o                         
  -6   2   6        452.77        451.86         4.22 o                         
  -5   2   6       1745.77       1936.71        10.99 o                         
  -4   2   6       1220.96       1274.45         9.74 o                         
  -3   2   6       8652.00       8775.09        71.97 o                         
  -2   2   6       1708.76       1819.74        16.76 o                         
  -1   2   6     135338.78     136589.82      1231.41 o                         
   0   2   6      13597.99      13981.77       112.88 o                         
   1   2   6      26443.83      26647.80       224.76 o                         
   2   2   6        669.14        601.50         5.37 o                         
   3   2   6       3825.00       4271.60        26.22 o                         
   4   2   6       1818.38       1868.63        13.72 o                         
   5   2   6      13254.35      12618.16       109.15 o                         
   6   2   6       1128.15       1156.42        14.35 o                         
   7   2   6      27499.89      27787.38       235.64 o                         
   8   2   6        229.99        228.46         6.93 o                         
   9   2   6       4936.36       5116.72        58.72 o                         
 -11   3   6        463.15        443.65         8.65 o                         
 -10   3   6        153.31        168.58         4.21 o                         
  -9   3   6      12429.47      12396.03        90.28 o                         
  -8   3   6        199.20        197.54         4.32 o                         
  -7   3   6       2324.88       2321.82        20.19 o                         
  -6   3   6       2767.13       2844.19        20.07 o                         
  -5   3   6         62.41         66.50         1.68 o                         
  -4   3   6        115.51        117.58         2.20 o                         
  -3   3   6        309.34        250.30         3.22 o                         
  -2   3   6      14949.79      15008.20       118.16 o                         
  -1   3   6       6144.53       6083.13        60.25 o                         
   0   3   6       5921.01       5794.47        43.53 o                         
   1   3   6       2855.88       2842.77        27.46 o                         
   2   3   6       4608.86       4895.38        36.33 o                         
   3   3   6       3561.44       3631.61        22.46 o                         
   4   3   6       1166.74       1194.36        10.12 o                         
   5   3   6        525.00        505.98         8.37 o                         
   6   3   6       3419.76       3573.74        35.12 o                         
   7   3   6        410.73        422.55         8.08 o                         
   8   3   6       1140.83       1177.18        15.73 o                         
   9   3   6        481.08        475.21         8.54 o                         
 -11   4   6        795.30        739.46        10.23 o                         
 -10   4   6       2171.99       2293.32        21.99 o                         
  -9   4   6          4.71         15.06         2.76 o                         
  -8   4   6       1709.30       1880.48        16.08 o                         
  -7   4   6         97.50         91.28         3.11 o                         
  -6   4   6        916.10        922.27         8.69 o                         
  -5   4   6       1234.96       1198.38         8.21 o                         
  -4   4   6       7128.79       7329.98        39.06 o                         
  -3   4   6        325.03        299.10         2.87 o                         
  -2   4   6      10119.01       9986.63        85.39 o                         
  -1   4   6        886.00        862.17        10.42 o                         
   0   4   6       7890.10       7801.84        61.42 o                         
   1   4   6        812.13        805.46         7.70 o                         
   2   4   6        439.70        514.59         5.05 o                         
   3   4   6         83.48         96.89         2.56 o                         
   4   4   6        166.03        164.49         3.16 o                         
   5   4   6        222.91        245.49         5.54 o                         
   6   4   6         10.15         22.73         3.20 o                         
   7   4   6       3634.13       3500.23        33.64 o                         
   8   4   6        266.22        268.50         6.68 o                         
   9   4   6        117.42        132.68         4.61 o                         
 -11   5   6        537.01        532.04         8.49 o                         
 -10   5   6       1374.60       1370.24        14.13 o                         
  -9   5   6        834.95        839.68         9.77 o                         
  -8   5   6       1877.54       1888.81        16.95 o                         
  -7   5   6       3891.76       3877.92        30.29 o                         
  -6   5   6       3148.46       3260.28        24.47 o                         
  -5   5   6        742.12        787.84         6.47 o                         
  -4   5   6       2917.09       2846.41        17.38 o                         
  -3   5   6      11488.28      11787.51        56.94 o                         
  -2   5   6      10094.06       9676.68        57.82 o                         
  -1   5   6        382.96        293.99         4.50 o                         
   0   5   6      15779.43      15552.99        91.80 o                         
   1   5   6       5969.14       6554.88        42.90 o                         
   2   5   6       2439.70       2465.52        15.96 o                         
   3   5   6         94.41        115.13         3.07 o                         
   4   5   6       1363.90       1310.03        13.48 o                         
   5   5   6        433.32        410.79         7.49 o                         
   6   5   6       2217.68       2231.87        26.83 o                         
   7   5   6         86.98         86.25         4.36 o                         
   8   5   6       1642.31       1648.05        19.19 o                         
   9   5   6         12.80         21.75         2.65 o                         
 -11   6   6        594.78        593.94         8.58 o                         
 -10   6   6        512.68        494.48         7.95 o                         
  -9   6   6        861.07        906.95        10.70 o                         
  -8   6   6         22.61         30.63         2.89 o                         
  -7   6   6       5109.78       5045.70        39.23 o                         
  -6   6   6       2709.46       2721.77        22.18 o                         
  -5   6   6          1.31          5.35         1.57 o                         
  -4   6   6       2249.65       2241.31        13.86 o                         
  -3   6   6       3798.01       3537.68        19.57 o                         
  -2   6   6       2326.81       2555.19        13.35 o                         
  -1   6   6      14850.28      14445.34        72.88 o                         
   0   6   6        321.42        376.11         5.93 o                         
   1   6   6      11593.78      11374.23        60.42 o                         
   2   6   6       2508.79       2389.11        17.53 o                         
   3   6   6        106.63        160.40         3.79 o                         
   4   6   6       4146.86       4154.66        36.76 o                         
   5   6   6       3021.33       2996.63        30.25 o                         
   6   6   6        399.98        426.30         8.17 o                         
   7   6   6      11188.15      11636.46       102.37 o                         
   8   6   6        242.70        256.16         6.29 o                         
   9   6   6       3347.97       3216.35        62.94 o                         
 -10   7   6          0.23          5.94         2.63 o                         
  -9   7   6       5165.57       5156.90        44.28 o                         
  -8   7   6         26.33         27.59         3.00 o                         
  -7   7   6       4720.05       4486.53        36.58 o                         
  -6   7   6        464.76        456.26         6.31 o                         
  -5   7   6         18.79         21.35         2.14 o                         
  -4   7   6        173.67        187.36         3.09 o                         
  -3   7   6       2327.30       2351.61        14.63 o                         
  -2   7   6         24.26         15.80         1.10 o                         
  -1   7   6       1676.33       1533.15         9.08 o                         
   0   7   6       6644.20       6360.29        42.99 o                         
   1   7   6       2792.16       2735.82        17.53 o                         
   2   7   6        235.59        225.53         4.49 o                         
   3   7   6        579.77        536.31         8.27 o                         
   4   7   6        412.72        390.52         7.04 o                         
   5   7   6         47.14         50.70         3.99 o                         
   6   7   6        868.27        903.35        17.51 o                         
   7   7   6        742.15        792.80        11.53 o                         
   8   7   6        196.31        209.68         6.71 o                         
   9   7   6        337.23        320.95         9.66 o                         
 -10   8   6       1851.00       1887.37        20.35 o                         
  -9   8   6         75.72         74.10         3.37 o                         
  -8   8   6       1205.23       1321.70        14.41 o                         
  -7   8   6        283.46        263.60         5.17 o                         
  -6   8   6          4.26         11.61         2.42 o                         
  -5   8   6        343.89        327.93         5.20 o                         
  -4   8   6       1475.22       1450.40        13.02 o                         
  -3   8   6       2610.58       2604.96        18.34 o                         
  -2   8   6       5233.91       5068.00        29.63 o                         
  -1   8   6       1832.08       1805.92        11.72 o                         
   0   8   6       5986.11       5953.23        33.60 o                         
   1   8   6        174.85        206.15         3.93 o                         
   2   8   6        688.00        784.73        10.37 o                         
   3   8   6       2321.76       2410.52        22.14 o                         
   4   8   6       1052.75       1014.28        12.56 o                         
   5   8   6        116.30        117.70         4.95 o                         
   6   8   6         24.97         32.34         3.46 o                         
   7   8   6        339.67        350.80         6.63 o                         
   8   8   6         17.03         15.34         2.08 o                         
 -10   9   6        976.01        945.63        16.83 o                         
  -9   9   6        112.17        110.91         3.75 o                         
  -8   9   6        883.02        908.53        10.77 o                         
  -7   9   6         45.33         39.49         3.16 o                         
  -6   9   6        307.46        277.33         5.49 o                         
  -5   9   6       1165.12       1222.14        12.45 o                         
  -4   9   6        846.59        807.42         9.57 o                         
  -3   9   6       7306.40       7267.51        47.30 o                         
  -2   9   6       9929.89       9832.81        58.85 o                         
  -1   9   6       2202.22       2140.74        16.82 o                         
   0   9   6       2967.78       2798.75        18.43 o                         
   1   9   6        738.20        811.75         8.51 o                         
   2   9   6       2527.69       2483.16        22.81 o                         
   3   9   6       1764.89       1805.34        18.39 o                         
   4   9   6        707.21        655.74         9.22 o                         
   5   9   6       1630.18       1672.49        19.30 o                         
   6   9   6       1080.90       1106.58        14.84 o                         
   7   9   6        642.96        655.00        11.05 o                         
   8   9   6        866.17        877.24        13.77 o                         
  -9  10   6        504.27        549.96         8.90 o                         
  -8  10   6        190.84        205.16         5.33 o                         
  -7  10   6       1191.51       1258.95        15.14 o                         
  -6  10   6        183.48        203.92         5.12 o                         
  -5  10   6        677.48        666.35         8.90 o                         
  -4  10   6       2200.72       2198.46        21.16 o                         
  -3  10   6       1677.36       1626.46        15.42 o                         
  -2  10   6         13.65         20.96         2.07 o                         
  -1  10   6       6512.28       6357.00        39.96 o                         
   0  10   6       3687.47       3668.22        25.61 o                         
   1  10   6       2904.11       2943.65        21.73 o                         
   2  10   6       2380.93       2262.00        20.73 o                         
   3  10   6        448.89        441.27         7.85 o                         
   4  10   6       1814.62       1978.03        20.89 o                         
   5  10   6       2594.48       2618.53        26.91 o                         
   6  10   6        280.44        286.99         5.95 o                         
   7  10   6       3678.52       3815.90        40.53 o                         
  -9  11   6        550.36        513.90        11.03 o                         
  -8  11   6        112.38        130.35         4.24 o                         
  -7  11   6       1355.91       1452.12        16.49 o                         
  -6  11   6       1601.59       1690.40        18.41 o                         
  -5  11   6        493.24        578.15         8.69 o                         
  -4  11   6       1186.54       1158.46        13.01 o                         
  -3  11   6       2118.23       2122.59        20.24 o                         
  -2  11   6       1889.46       1873.22        15.93 o                         
  -1  11   6        646.79        647.10         7.20 o                         
   0  11   6        725.26        750.57         8.03 o                         
   1  11   6        384.24        365.08         5.66 o                         
   2  11   6       1300.65       1368.61        14.58 o                         
   3  11   6          5.15          8.16         2.46 o                         
   4  11   6        147.38        164.51         4.61 o                         
   5  11   6         82.32         74.97         3.44 o                         
   6  11   6        125.63        139.40         4.60 o                         
   7  11   6        415.00        369.30        11.00 o                         
  -8  12   6       1460.12       1451.08        34.18 o                         
  -7  12   6        269.49        243.48         5.04 o                         
  -6  12   6        154.95        134.64         4.14 o                         
  -5  12   6       1353.41       1341.72        15.04 o                         
  -4  12   6        773.19        777.03        10.49 o                         
  -3  12   6        145.86        126.23         3.85 o                         
  -2  12   6       2089.15       1988.53        17.93 o                         
  -1  12   6         42.23         46.31         2.76 o                         
   0  12   6        647.45        619.90         7.84 o                         
   1  12   6       1176.15       1096.61        12.22 o                         
   2  12   6         64.62         76.34         3.64 o                         
   3  12   6         34.37         50.84         3.23 o                         
   4  12   6        977.65        980.14        12.57 o                         
   5  12   6         14.47         15.32         2.64 o                         
   6  12   6        290.43        258.47         5.71 o                         
  -7  13   6        302.90        278.89         5.94 o                         
  -6  13   6        280.75        300.28         6.07 o                         
  -5  13   6        348.91        339.38         6.25 o                         
  -4  13   6         20.64         18.80         2.85 o                         
  -3  13   6       1487.93       1458.55        16.66 o                         
  -2  13   6       2368.60       2403.56        22.55 o                         
  -1  13   6        459.32        507.35         8.41 o                         
   0  13   6       4361.65       4298.76        38.80 o                         
   1  13   6        579.02        660.34         9.20 o                         
   2  13   6        164.60        156.79         4.60 o                         
   3  13   6       2963.12       3048.79        32.34 o                         
   4  13   6        180.38        186.29         4.93 o                         
   5  13   6        670.87        699.98        12.55 o                         
  -6  14   6         76.77         63.45         3.43 o                         
  -5  14   6        231.29        203.59         5.57 o                         
  -4  14   6       3123.74       2980.49        35.04 o                         
  -3  14   6        558.25        542.80         9.02 o                         
  -2  14   6        328.43        370.96         7.67 o                         
  -1  14   6        875.32        859.16        11.46 o                         
   0  14   6        302.89        279.25         6.52 o                         
   1  14   6        699.90        714.64        10.53 o                         
   2  14   6       1997.37       2013.94        22.68 o                         
   3  14   6        273.50        304.46         6.47 o                         
   4  14   6        513.12        532.12         7.56 o                         
  -5  15   6        130.97         91.28         5.48 o                         
  -4  15   6       1928.37       1844.51        22.44 o                         
  -3  15   6         55.58         49.29         3.01 o                         
  -2  15   6         66.82         80.22         3.54 o                         
  -1  15   6        983.84        981.69        11.38 o                         
   0  15   6        785.02        743.44        10.15 o                         
   1  15   6          5.98         13.27         2.78 o                         
   2  15   6       1071.53       1089.07        16.27 o                         
   3  15   6        147.11        181.45         5.44 o                         
  -3  16   6         62.37         64.78         4.48 o                         
  -2  16   6        707.18        634.89        10.31 o                         
  -1  16   6         21.16         21.93         2.15 o                         
   0  16   6          1.07          1.14         2.12 o                         
   1  16   6        773.94        746.29        12.43 o                         
 -11   0   7       2210.54       2103.19        30.45 o                         
  -9   0   7       6068.28       5811.47        64.82 o                         
  -7   0   7         50.49         45.63         3.40 o                         
  -5   0   7       4793.42       5213.75        37.63 o                         
  -3   0   7       3956.66       4124.46        39.39 o                         
  -1   0   7        612.74        619.43         6.87 o                         
   1   0   7       1237.86       1287.34        14.97 o                         
   3   0   7       4356.69       4270.01        34.06 o                         
   5   0   7       3261.45       3006.34        36.87 o                         
   7   0   7          8.97         10.72         5.16 o                         
   9   0   7        405.18        420.31        11.37 o                         
 -12   1   7        323.86        311.39         7.87 o                         
 -11   1   7       3302.60       3337.33        30.99 o                         
 -10   1   7        152.92        191.45         4.65 o                         
  -9   1   7         40.02         64.46         2.92 o                         
  -8   1   7         55.41         73.78         2.92 o                         
  -7   1   7       2058.72       2119.52        17.30 o                         
  -6   1   7        805.56        832.06         6.33 o                         
  -5   1   7      11244.82      10737.66        52.74 o                         
  -4   1   7       1699.21       1757.65        13.44 o                         
  -3   1   7      27368.99      26587.45       206.61 o                         
  -2   1   7        424.11        356.26         3.60 o                         
  -1   1   7       4081.08       3908.33        30.62 o                         
   0   1   7          0.83          6.30         1.34 o                         
   1   1   7      13516.19      13625.80       104.16 o                         
   2   1   7       3548.29       3940.99        29.75 o                         
   3   1   7       5501.76       5323.95        32.28 o                         
   4   1   7       4596.05       4520.71        39.19 o                         
   5   1   7      14433.18      14253.70       109.28 o                         
   6   1   7       1138.02       1159.51        13.72 o                         
   7   1   7       2091.67       2044.97        26.39 o                         
   8   1   7        271.85        263.32         8.45 o                         
   9   1   7         49.92         41.32         3.95 o                         
 -11   2   7          3.32         11.15         2.48 o                         
 -10   2   7       1833.16       1772.75        15.50 o                         
  -9   2   7        769.86        785.98         9.39 o                         
  -8   2   7         78.63         78.15         3.27 o                         
  -7   2   7        519.88        481.75         6.32 o                         
  -6   2   7       3334.88       2932.95        17.51 o                         
  -5   2   7       1007.48       1040.86         6.52 o                         
  -4   2   7      26626.16      25990.38       139.82 o                         
  -3   2   7       1128.78       1074.50        10.52 o                         
  -2   2   7      26677.96      26258.14       206.15 o                         
  -1   2   7       6306.97       6354.28        55.84 o                         
   0   2   7       3587.23       3633.70        29.03 o                         
   1   2   7          9.10         12.64         0.81 o                         
   2   2   7       1520.63       1311.62        10.50 o                         
   3   2   7       5178.33       5580.00        35.04 o                         
   4   2   7       6798.72       6156.59        42.97 o                         
   5   2   7        104.11        118.69         3.85 o                         
   6   2   7        362.59        386.90         7.76 o                         
   7   2   7        351.94        341.49         7.78 o                         
   8   2   7        132.48        145.40         6.00 o                         
   9   2   7         12.94         14.28         3.40 o                         
 -11   3   7        963.64        972.91        12.00 o                         
 -10   3   7        323.84        306.09         5.58 o                         
  -9   3   7        106.89        105.29         3.82 o                         
  -8   3   7       1433.61       1502.85        13.94 o                         
  -7   3   7        483.17        501.23         6.23 o                         
  -6   3   7         26.65         27.21         1.43 o                         
  -5   3   7       3315.15       2823.46        15.93 o                         
  -4   3   7        144.29        169.89         1.79 o                         
  -3   3   7      13960.16      13576.42       102.72 o                         
  -2   3   7        205.57        183.20         2.29 o                         
  -1   3   7        102.36         80.56         1.66 o                         
   0   3   7        135.24        163.90         1.99 o                         
   1   3   7      17654.64      18505.80       175.33 o                         
   2   3   7       2130.95       1915.96        22.32 o                         
   3   3   7      10114.74       9448.86        53.49 o                         
   4   3   7       9809.93       9965.83        73.85 o                         
   5   3   7       3272.03       3166.62        28.26 o                         
   6   3   7        284.48        353.11         7.01 o                         
   7   3   7        867.96        882.98        13.74 o                         
   8   3   7         32.77         28.56         3.87 o                         
   9   3   7         14.34         13.82         3.34 o                         
 -11   4   7        445.83        389.63         6.38 o                         
 -10   4   7        371.42        381.11         6.35 o                         
  -9   4   7       3998.24       3909.72        34.97 o                         
  -8   4   7        628.66        634.59         8.36 o                         
  -7   4   7        190.52        233.76         4.24 o                         
  -6   4   7        582.75        637.69         6.46 o                         
  -5   4   7         64.01         72.90         1.42 o                         
  -4   4   7        478.16        503.10         3.68 o                         
  -3   4   7        122.52        147.43         1.65 o                         
  -2   4   7        897.66        944.16        10.61 o                         
  -1   4   7       2509.33       2556.02        24.90 o                         
   0   4   7       1333.51       1301.02        11.41 o                         
   1   4   7       3553.89       3735.01        24.88 o                         
   2   4   7       1077.54       1167.67         9.85 o                         
   3   4   7       5666.46       5914.93        40.18 o                         
   4   4   7        282.52        354.27         5.67 o                         
   5   4   7        354.22        319.09         6.48 o                         
   6   4   7        950.07        971.15        12.39 o                         
   7   4   7         46.06         64.77         4.25 o                         
   8   4   7        862.79        811.22        12.37 o                         
   9   4   7       1889.26       1973.65        33.78 o                         
 -11   5   7       3034.62       2995.19        28.34 o                         
 -10   5   7         39.16         37.99         2.94 o                         
  -9   5   7       1683.67       1680.63        15.57 o                         
  -8   5   7        884.49        882.05         9.63 o                         
  -7   5   7       1487.10       1485.66        13.61 o                         
  -6   5   7          6.38         16.26         2.03 o                         
  -5   5   7       5736.14       5495.96        31.85 o                         
  -4   5   7         27.31         37.83         1.40 o                         
  -3   5   7       8548.33       7917.55        38.49 o                         
  -2   5   7       1963.71       2040.23        12.24 o                         
  -1   5   7       6779.14       7017.24        43.16 o                         
   0   5   7       3353.16       3510.04        21.50 o                         
   1   5   7       1489.76       1317.07         9.45 o                         
   2   5   7        797.27        786.94         7.40 o                         
   3   5   7       6500.37       6398.57        44.87 o                         
   4   5   7       6452.38       6588.05        54.40 o                         
   5   5   7      12474.55      12165.70       103.28 o                         
   6   5   7       1409.20       1333.40        16.03 o                         
   7   5   7       5193.43       5328.66        50.05 o                         
   8   5   7        277.97        271.44         5.85 o                         
   9   5   7         77.42         76.40         4.29 o                         
 -11   6   7        473.59        424.40         7.15 o                         
 -10   6   7       1682.86       1739.54        19.91 o                         
  -9   6   7        504.54        439.76         6.88 o                         
  -8   6   7        492.82        496.93         7.70 o                         
  -7   6   7       2238.26       2147.86        19.65 o                         
  -6   6   7       2545.81       2554.95        19.38 o                         
  -5   6   7       2057.81       2045.86        14.72 o                         
  -4   6   7      15467.13      14480.52        73.94 o                         
  -3   6   7         73.12         83.05         1.64 o                         
  -2   6   7      22249.31      21803.46       108.38 o                         
  -1   6   7       3340.27       3487.73        19.22 o                         
   0   6   7        576.50        635.10         6.09 o                         
   1   6   7       2857.96       2978.39        18.22 o                         
   2   6   7       3198.93       2920.28        20.79 o                         
   3   6   7         11.25         29.13         2.12 o                         
   4   6   7       2031.65       1899.04        18.90 o                         
   5   6   7         18.33         22.78         3.01 o                         
   6   6   7       1096.00       1044.63        14.08 o                         
   7   6   7        338.79        333.06         7.71 o                         
   8   6   7        171.24        181.68         4.97 o                         
   9   6   7        208.12        187.77         5.50 o                         
 -11   7   7         27.95         21.04         3.58 o                         
 -10   7   7         25.47         30.73         3.17 o                         
  -9   7   7       3046.59       2859.54        26.63 o                         
  -8   7   7        213.31        214.60         5.25 o                         
  -7   7   7        164.49        195.00         4.76 o                         
  -6   7   7       1127.11       1076.92        11.24 o                         
  -5   7   7       4426.23       4299.91        31.46 o                         
  -4   7   7        647.57        686.31         6.70 o                         
  -3   7   7       5224.10       5276.22        29.13 o                         
  -2   7   7          1.14          4.29         0.61 o                         
  -1   7   7       2802.37       2864.38        17.42 o                         
   0   7   7        490.76        489.81         7.60 o                         
   1   7   7       1565.48       1555.77        11.86 o                         
   2   7   7        278.97        221.22         5.66 o                         
   3   7   7       6066.52       5889.45        46.66 o                         
   4   7   7        866.46        808.53        11.07 o                         
   5   7   7       2768.18       2728.94        30.30 o                         
   6   7   7       1564.81       1672.90        20.76 o                         
   7   7   7        124.64        114.93         4.87 o                         
   8   7   7         25.70         24.08         2.55 o                         
 -10   8   7          0.69          5.31         2.41 o                         
  -9   8   7          2.01          3.60         2.86 o                         
  -8   8   7        389.34        344.41         6.14 o                         
  -7   8   7        794.98        819.59        10.07 o                         
  -6   8   7          2.51          7.57         2.50 o                         
  -5   8   7       2106.99       2148.67        18.20 o                         
  -4   8   7       1143.93       1179.87        11.19 o                         
  -3   8   7        309.59        360.98         4.58 o                         
  -2   8   7        524.03        484.50         4.68 o                         
  -1   8   7       1247.19       1220.17         9.16 o                         
   0   8   7       1097.83       1103.99         8.92 o                         
   1   8   7         69.76         79.37         2.80 o                         
   2   8   7       2733.97       2685.47        24.01 o                         
   3   8   7         91.89        111.49         3.73 o                         
   4   8   7         90.59        109.39         4.18 o                         
   5   8   7        377.09        383.19         8.24 o                         
   6   8   7        492.24        489.23         8.28 o                         
   7   8   7        466.77        430.77         7.06 o                         
   8   8   7         68.02         66.75         3.14 o                         
 -10   9   7         21.63          8.02         2.45 o                         
  -9   9   7        115.24        129.58         4.20 o                         
  -8   9   7       2259.49       2264.11        22.19 o                         
  -7   9   7        792.09        785.32        10.88 o                         
  -6   9   7        727.31        743.07        10.78 o                         
  -5   9   7        101.76        107.73         3.99 o                         
  -4   9   7        813.49        793.73         8.83 o                         
  -3   9   7       5311.86       5088.24        33.69 o                         
  -2   9   7       6472.34       6680.12        40.42 o                         
  -1   9   7        401.16        357.33         4.78 o                         
   0   9   7       1779.28       1736.96        13.81 o                         
   1   9   7       1838.00       1811.15        16.56 o                         
   2   9   7       1074.14        983.95        12.41 o                         
   3   9   7       2515.81       2622.72        24.30 o                         
   4   9   7        403.49        434.91         7.59 o                         
   5   9   7       1531.22       1542.33        17.99 o                         
   6   9   7        339.47        370.41         6.98 o                         
   7   9   7       1618.30       1597.12        16.71 o                         
   8   9   7        102.68        102.27         5.07 o                         
  -9  10   7       1482.66       1332.68        18.77 o                         
  -8  10   7        157.19        145.65         4.30 o                         
  -7  10   7       2799.06       2854.35        28.60 o                         
  -6  10   7        654.98        651.97         8.87 o                         
  -5  10   7        394.86        451.14         7.45 o                         
  -4  10   7       6894.22       6861.42        53.49 o                         
  -3  10   7       1995.94       2068.20        15.94 o                         
  -2  10   7       1304.26       1239.28        10.40 o                         
  -1  10   7       1316.68       1301.73        11.09 o                         
   0  10   7        101.15         99.65         2.96 o                         
   1  10   7       5054.16       5054.68        37.46 o                         
   2  10   7       2733.05       2714.29        22.92 o                         
   3  10   7       1032.05       1033.72        12.44 o                         
   4  10   7       1716.94       1758.68        19.43 o                         
   5  10   7         16.33         15.46         3.09 o                         
   6  10   7        940.21        998.92        11.89 o                         
   7  10   7        733.26        657.77        10.93 o                         
  -9  11   7        333.92        305.15         7.16 o                         
  -8  11   7        175.39        168.39         4.22 o                         
  -7  11   7          0.10          4.50         2.78 o                         
  -6  11   7        822.05        890.36        12.07 o                         
  -5  11   7       2299.55       2306.66        21.64 o                         
  -4  11   7         13.20          6.72         2.81 o                         
  -3  11   7       5567.09       5672.28        40.52 o                         
  -2  11   7       1065.82       1025.49        10.52 o                         
  -1  11   7        338.05        315.70         5.23 o                         
   0  11   7        177.10        169.45         3.72 o                         
   1  11   7       1214.42       1272.87        12.56 o                         
   2  11   7        110.84        133.79         4.07 o                         
   3  11   7       5340.09       5242.13        45.94 o                         
   4  11   7        887.96        961.32        13.27 o                         
   5  11   7        296.06        305.39         6.45 o                         
   6  11   7         29.63         26.00         2.26 o                         
  -8  12   7        399.54        414.98        10.61 o                         
  -7  12   7        356.03        335.92         5.31 o                         
  -6  12   7          1.45          4.28         2.58 o                         
  -5  12   7         19.88         23.51         2.71 o                         
  -4  12   7         29.64         32.30         3.12 o                         
  -3  12   7          6.81          9.61         2.59 o                         
  -2  12   7        626.85        681.01         8.57 o                         
  -1  12   7        120.54        159.60         4.32 o                         
   0  12   7          2.27          7.43         2.40 o                         
   1  12   7       3567.91       3617.93        30.82 o                         
   2  12   7       1524.55       1570.86        17.16 o                         
   3  12   7       1217.00       1239.06        15.77 o                         
   4  12   7        140.99        136.04         4.15 o                         
   5  12   7        778.20        753.75        11.25 o                         
   6  12   7        482.10        441.87        20.05 o                         
  -7  13   7        571.53        520.03        12.14 o                         
  -6  13   7       1758.40       1724.12        20.96 o                         
  -5  13   7        415.55        451.21         7.83 o                         
  -4  13   7        151.45        149.08         4.45 o                         
  -3  13   7        529.21        611.38         9.07 o                         
  -2  13   7       4042.23       4103.66        36.14 o                         
  -1  13   7          1.58          5.62         2.54 o                         
   0  13   7        872.81        992.38        12.73 o                         
   1  13   7        271.40        277.39         5.64 o                         
   2  13   7        109.43        107.10         3.96 o                         
   3  13   7        164.03        170.44         4.99 o                         
   4  13   7        239.04        237.10         4.86 o                         
   5  13   7       1466.84       1383.07        19.80 o                         
  -6  14   7        916.28        892.66        26.48 o                         
  -5  14   7        493.80        465.13        10.17 o                         
  -4  14   7       1559.33       1651.75        18.70 o                         
  -3  14   7        120.96        114.81         4.71 o                         
  -2  14   7        765.34        708.77         9.52 o                         
  -1  14   7       1270.88       1321.88        16.18 o                         
   0  14   7         34.12         43.94         3.18 o                         
   1  14   7       1817.94       1901.36        21.24 o                         
   2  14   7       2489.86       2445.31        24.55 o                         
   3  14   7        150.36        145.50         3.90 o                         
   4  14   7        145.96        123.78         3.73 o                         
  -5  15   7        783.70        741.95        15.26 o                         
  -4  15   7         60.19         52.62         3.30 o                         
  -3  15   7        670.67        603.60         9.82 o                         
  -2  15   7        150.56        145.44         5.04 o                         
  -1  15   7         16.84         19.72         2.41 o                         
   0  15   7        633.88        631.16        11.70 o                         
   1  15   7        770.73        707.57        10.19 o                         
   2  15   7        468.64        462.91        10.80 o                         
   3  15   7       1838.44       1724.84        39.24 o                         
  -3  16   7        148.58        147.98         5.53 o                         
  -2  16   7         32.05         34.53         3.20 o                         
  -1  16   7        146.13        139.98         4.42 o                         
   0  16   7        418.56        390.01         7.60 o                         
   1  16   7       1369.53       1198.43        18.72 o                         
 -12   0   8         23.48         28.30         4.21 o                         
 -10   0   8         57.96         34.45         4.05 o                         
  -8   0   8       1256.30       1248.51        16.44 o                         
  -6   0   8       5956.03       5756.97        48.01 o                         
  -4   0   8      10668.09      10639.07        79.13 o                         
  -2   0   8       1991.78       1914.30        24.40 o                         
   0   0   8      23469.99      23375.28       235.82 o                         
   2   0   8      41111.30      40151.64       334.84 o                         
   4   0   8      11883.52      11391.08       106.29 o                         
   6   0   8         11.94         18.14         4.54 o                         
   8   0   8       2307.88       2335.98        81.11 o                         
 -12   1   8        437.82        394.18         8.25 o                         
 -11   1   8         86.34         64.34         2.74 o                         
 -10   1   8        613.34        669.37         8.55 o                         
  -9   1   8         56.92         51.58         3.08 o                         
  -8   1   8       4805.11       4721.33        37.67 o                         
  -7   1   8       1877.48       1994.82        18.54 o                         
  -6   1   8       8003.51       7713.94        44.14 o                         
  -5   1   8       3939.99       3798.97        18.71 o                         
  -4   1   8      17741.38      17612.38        93.16 o                         
  -3   1   8       4450.36       4591.09        36.98 o                         
  -2   1   8       1621.28       1707.45        13.98 o                         
  -1   1   8       2919.68       2752.17        22.64 o                         
   0   1   8       1375.51       1408.13        11.83 o                         
   1   1   8       5812.14       5530.86        42.86 o                         
   2   1   8       3289.78       2990.84        20.97 o                         
   3   1   8      14483.53      14176.83        83.38 o                         
   4   1   8         89.75        107.76         2.57 o                         
   5   1   8        302.04        264.72         5.05 o                         
   6   1   8         13.02         20.28         3.31 o                         
   7   1   8       1040.70       1051.83        16.35 o                         
   8   1   8        199.47        214.05         7.73 o                         
   9   1   8       3272.36       3330.25        45.67 o                         
 -12   2   8         12.32         13.18         3.31 o                         
 -11   2   8        316.48        349.12         6.05 o                         
 -10   2   8        386.91        434.99         6.47 o                         
  -9   2   8       4866.18       5038.21        37.96 o                         
  -8   2   8       1849.93       1924.59        18.75 o                         
  -7   2   8      14143.75      13861.46        99.47 o                         
  -6   2   8        809.68        911.04         6.93 o                         
  -5   2   8      13543.64      13104.69        60.79 o                         
  -4   2   8        149.35        162.35         1.84 o                         
  -3   2   8        641.18        660.25         6.48 o                         
  -2   2   8      17238.55      17489.58       139.89 o                         
  -1   2   8      30624.47      31391.98       260.18 o                         
   0   2   8       3246.76       3362.78        26.46 o                         
   1   2   8      13618.80      13621.75        95.49 o                         
   2   2   8       1157.21       1181.16         8.14 o                         
   3   2   8      14509.72      14990.00        87.73 o                         
   4   2   8        917.50        975.40         9.84 o                         
   5   2   8        856.21        885.52        10.80 o                         
   6   2   8          0.18          7.92         3.11 o                         
   7   2   8        446.17        473.17         9.44 o                         
   8   2   8        335.76        338.13         8.41 o                         
   9   2   8        178.61        189.06         5.61 o                         
 -11   3   8        354.94        322.18         6.43 o                         
 -10   3   8        537.13        501.26         7.13 o                         
  -9   3   8       4629.98       4492.63        33.09 o                         
  -8   3   8       2446.90       2441.20        20.39 o                         
  -7   3   8       2169.33       2104.14        17.80 o                         
  -6   3   8       2520.74       2361.06        16.31 o                         
  -5   3   8       3221.10       3072.84        15.87 o                         
  -4   3   8       9795.91       9908.11        51.01 o                         
  -3   3   8         41.31         43.62         1.43 o                         
  -2   3   8       1725.14       1628.44        15.64 o                         
  -1   3   8       7468.66       7324.50        63.07 o                         
   0   3   8        824.83        733.15         6.54 o                         
   1   3   8      13412.83      13335.55        93.38 o                         
   2   3   8       3311.11       3112.45        19.09 o                         
   3   3   8       9358.89       9131.95        54.12 o                         
   4   3   8        282.06        253.05         5.26 o                         
   5   3   8         74.58        103.18         4.26 o                         
   6   3   8        247.18        254.44         6.31 o                         
   7   3   8       4012.12       4058.26        41.98 o                         
   8   3   8        218.09        258.88         7.62 o                         
   9   3   8       1462.71       1480.37        20.78 o                         
 -11   4   8       1397.07       1325.18        14.13 o                         
 -10   4   8        705.33        740.47         9.42 o                         
  -9   4   8       1206.60       1168.28        12.54 o                         
  -8   4   8       3881.81       4043.10        32.65 o                         
  -7   4   8         40.67         48.10         2.52 o                         
  -6   4   8      10500.50      10612.43        64.91 o                         
  -5   4   8       4006.31       4193.29        23.41 o                         
  -4   4   8       2371.96       2315.41        12.80 o                         
  -3   4   8        823.32        962.59         6.20 o                         
  -2   4   8       4153.12       4248.23        34.16 o                         
  -1   4   8       1894.70       1918.58        15.21 o                         
   0   4   8      12381.66      11740.53        88.13 o                         
   1   4   8        192.56        273.89         4.15 o                         
   2   4   8      42009.15      42204.91       242.34 o                         
   3   4   8       2844.70       2941.53        19.40 o                         
   4   4   8       7089.64       6997.66        59.13 o                         
   5   4   8       1418.55       1434.74        15.84 o                         
   6   4   8       1847.35       1948.83        21.07 o                         
   7   4   8        333.04        339.55         7.02 o                         
   8   4   8       4575.99       4618.18        68.99 o                         
   9   4   8         73.22         77.11         4.63 o                         
 -11   5   8         10.16         14.10         2.36 o                         
 -10   5   8        595.31        638.33         9.93 o                         
  -9   5   8        320.06        370.27         6.38 o                         
  -8   5   8        938.43        920.63        11.20 o                         
  -7   5   8          1.71          7.96         2.28 o                         
  -6   5   8       8638.81       8324.03        53.45 o                         
  -5   5   8       4925.20       4875.59        28.96 o                         
  -4   5   8       2195.94       2037.81        11.86 o                         
  -3   5   8       1073.15       1034.24         6.42 o                         
  -2   5   8        425.07        454.91         3.86 o                         
  -1   5   8       1299.53       1353.62         8.74 o                         
   0   5   8       2079.62       2154.64        13.04 o                         
   1   5   8       5493.06       5369.49        30.54 o                         
   2   5   8        142.98        232.28         3.73 o                         
   3   5   8       3975.33       3905.01        27.73 o                         
   4   5   8        452.18        600.03         8.37 o                         
   5   5   8         33.64         35.27         3.34 o                         
   6   5   8        525.27        570.62         9.41 o                         
   7   5   8        111.07        126.38         4.32 o                         
   8   5   8          5.79          6.50         2.50 o                         
   9   5   8       1857.06       1744.63        60.40 o                         
 -11   6   8        103.60         86.24         3.81 o                         
 -10   6   8         66.45         76.28         3.78 o                         
  -9   6   8       2092.39       2118.03        18.86 o                         
  -8   6   8        737.16        759.93        10.08 o                         
  -7   6   8      16731.11      16632.43       122.12 o                         
  -6   6   8        142.73        151.78         3.27 o                         
  -5   6   8       1538.78       1336.50        10.85 o                         
  -4   6   8        284.09        368.05         3.69 o                         
  -3   6   8         53.51         69.90         1.92 o                         
  -2   6   8       9831.87      10085.96        52.37 o                         
  -1   6   8       4638.77       4422.76        27.45 o                         
   0   6   8         21.83         45.50         1.62 o                         
   1   6   8      13819.62      13469.22        78.95 o                         
   2   6   8          9.35         31.79         1.92 o                         
   3   6   8       1254.88       1219.36        12.24 o                         
   4   6   8         89.43         90.39         3.84 o                         
   5   6   8        525.07        514.87         8.87 o                         
   6   6   8        180.39        205.13         5.67 o                         
   7   6   8        142.42        137.67         4.62 o                         
   8   6   8         64.40         58.75         3.06 o                         
 -11   7   8        419.37        353.84         8.56 o                         
 -10   7   8        355.04        360.92         7.28 o                         
  -9   7   8        754.21        741.38         9.89 o                         
  -8   7   8       2539.44       2569.80        25.31 o                         
  -7   7   8       2230.86       2182.56        20.48 o                         
  -6   7   8       1778.37       1750.31        15.15 o                         
  -5   7   8       2445.39       2487.14        20.09 o                         
  -4   7   8        214.67        214.36         3.46 o                         
  -3   7   8        403.73        361.43         4.47 o                         
  -2   7   8      11645.30      11664.14        57.18 o                         
  -1   7   8       5846.42       5813.44        32.13 o                         
   0   7   8       2105.65       1944.69        15.10 o                         
   1   7   8       9522.91       8965.65        61.21 o                         
   2   7   8        221.33        249.51         4.72 o                         
   3   7   8       3887.36       3824.06        33.68 o                         
   4   7   8       2650.45       2578.15        24.67 o                         
   5   7   8       1169.53       1240.66        16.17 o                         
   6   7   8        312.16        345.79         7.32 o                         
   7   7   8        307.19        312.92         6.23 o                         
   8   7   8        446.82        416.74         7.86 o                         
 -10   8   8        131.28        121.66         4.07 o                         
  -9   8   8        145.55        141.27         4.78 o                         
  -8   8   8       1040.52       1125.46        13.38 o                         
  -7   8   8         17.37         18.75         3.02 o                         
  -6   8   8       5013.22       5078.44        40.68 o                         
  -5   8   8       2600.27       2442.41        24.12 o                         
  -4   8   8       1485.26       1556.11        13.93 o                         
  -3   8   8       1983.18       1963.98        14.69 o                         
  -2   8   8        544.96        518.22         4.88 o                         
  -1   8   8       1583.20       1547.02        11.16 o                         
   0   8   8       4262.11       4102.88        28.67 o                         
   1   8   8         81.16         94.13         2.94 o                         
   2   8   8      11238.10      11132.63        91.56 o                         
   3   8   8       1059.35       1063.08        11.68 o                         
   4   8   8       5966.18       6001.91        53.87 o                         
   5   8   8       5128.83       5108.09        49.68 o                         
   6   8   8        933.36        865.76        14.29 o                         
   7   8   8       1199.48       1194.32        18.62 o                         
   8   8   8       1050.88       1057.78        13.25 o                         
 -10   9   8        286.35        237.41         5.88 o                         
  -9   9   8       1115.27       1114.51        16.84 o                         
  -8   9   8        480.02        533.14         8.42 o                         
  -7   9   8         45.62         58.89         3.84 o                         
  -6   9   8       2634.04       2678.22        25.84 o                         
  -5   9   8        391.90        400.06         7.34 o                         
  -4   9   8       2200.36       2168.24        18.73 o                         
  -3   9   8       1989.59       2003.96        15.01 o                         
  -2   9   8        742.44        749.33         6.64 o                         
  -1   9   8        510.60        553.52         5.82 o                         
   0   9   8        205.42        181.26         3.88 o                         
   1   9   8          5.65         16.02         2.36 o                         
   2   9   8        416.72        431.75         7.80 o                         
   3   9   8         47.62         62.99         3.45 o                         
   4   9   8        839.65        832.75        12.00 o                         
   5   9   8          0.60          9.00         3.28 o                         
   6   9   8        455.40        464.30         8.70 o                         
   7   9   8         30.33         38.89         2.74 o                         
  -9  10   8        330.73        332.25         7.65 o                         
  -8  10   8        361.83        398.94         7.35 o                         
  -7  10   8       1867.28       1881.27        19.25 o                         
  -6  10   8        566.41        583.62         8.51 o                         
  -5  10   8        159.83        174.38         5.12 o                         
  -4  10   8       1236.05       1223.31        13.07 o                         
  -3  10   8        659.57        657.08         7.45 o                         
  -2  10   8       2277.97       2307.06        17.25 o                         
  -1  10   8       8799.35       8766.10        56.48 o                         
   0  10   8       2315.53       2435.70        19.19 o                         
   1  10   8       1915.44       1816.80        17.06 o                         
   2  10   8       1540.25       1589.97        15.95 o                         
   3  10   8        326.76        329.43         6.83 o                         
   4  10   8         55.10         48.86         3.65 o                         
   5  10   8         78.52         78.43         3.82 o                         
   6  10   8         31.49         31.24         2.66 o                         
   7  10   8          5.04          3.67         2.35 o                         
  -9  11   8        310.78        280.66         9.32 o                         
  -8  11   8       3133.84       3117.73        30.27 o                         
  -7  11   8       1286.17       1348.17        15.08 o                         
  -6  11   8        632.26        617.04         8.65 o                         
  -5  11   8       1732.08       1845.80        20.27 o                         
  -4  11   8       1095.12       1163.66        14.92 o                         
  -3  11   8        238.32        220.55         4.78 o                         
  -2  11   8       2007.68       2097.09        16.72 o                         
  -1  11   8       1214.35       1199.32        11.81 o                         
   0  11   8       2615.34       2549.91        20.60 o                         
   1  11   8       5874.14       5807.84        43.68 o                         
   2  11   8       1362.83       1324.67        15.49 o                         
   3  11   8       1977.57       2163.76        22.43 o                         
   4  11   8        901.26        913.93        11.14 o                         
   5  11   8         62.02         72.07         3.19 o                         
   6  11   8       1755.64       1671.62        22.07 o                         
  -8  12   8         13.36         21.47         2.51 o                         
  -7  12   8        110.32        116.82         3.76 o                         
  -6  12   8        760.22        857.95        11.15 o                         
  -5  12   8          1.04          6.00         2.55 o                         
  -4  12   8        801.66        785.78        10.17 o                         
  -3  12   8       1176.48       1194.05        13.83 o                         
  -2  12   8        318.33        375.86         6.15 o                         
  -1  12   8       3023.54       2948.72        24.30 o                         
   0  12   8       3070.31       3044.24        25.42 o                         
   1  12   8         23.82         24.86         2.73 o                         
   2  12   8       2954.96       3098.70        30.15 o                         
   3  12   8       2372.99       2437.30        25.14 o                         
   4  12   8       1853.99       1862.62        19.18 o                         
   5  12   8       1771.03       1644.96        35.89 o                         
   6  12   8         14.97         13.80         2.17 o                         
  -7  13   8        107.64        104.34         4.46 o                         
  -6  13   8       1999.94       2018.61        22.83 o                         
  -5  13   8         33.57         44.05         3.39 o                         
  -4  13   8        666.85        655.95         9.57 o                         
  -3  13   8        209.22        288.32         6.86 o                         
  -2  13   8        130.46        121.99         4.04 o                         
  -1  13   8       1510.67       1535.89        15.79 o                         
   0  13   8        163.12        151.98         4.29 o                         
   1  13   8        317.29        335.03         7.70 o                         
   2  13   8        598.95        621.70         8.84 o                         
   3  13   8        559.43        595.17         9.19 o                         
   4  13   8         56.70         62.16         3.04 o                         
   5  13   8          3.16          5.58         1.93 o                         
  -6  14   8         15.63         23.89         3.32 o                         
  -5  14   8        302.98        308.62         8.32 o                         
  -4  14   8       1598.89       1657.19        22.96 o                         
  -3  14   8         22.75         24.25         2.91 o                         
  -2  14   8        910.07        967.59        11.62 o                         
  -1  14   8       2579.94       2438.56        26.78 o                         
   0  14   8         82.89         92.59         3.66 o                         
   1  14   8        352.87        367.33         6.77 o                         
   2  14   8         16.28         12.16         2.43 o                         
   3  14   8       1248.86       1225.21        19.01 o                         
   4  14   8          8.41          8.10         2.07 o                         
  -5  15   8         45.12         28.44         2.69 o                         
  -4  15   8        441.90        410.70         9.26 o                         
  -3  15   8         54.25         52.28         3.56 o                         
  -2  15   8       1705.35       1688.92        23.78 o                         
  -1  15   8        191.19        204.87         5.15 o                         
   0  15   8       2414.23       2383.91        26.42 o                         
   1  15   8         38.44         38.03         2.94 o                         
   2  15   8        262.77        251.64         5.90 o                         
  -2  16   8         44.16         51.69         3.47 o                         
  -1  16   8        177.15        178.77         4.79 o                         
   0  16   8        280.90        269.92         6.16 o                         
 -11   0   9       3688.60       3640.26        38.68 o                         
  -9   0   9       1910.26       2034.86        26.80 o                         
  -7   0   9       2943.76       2820.60        31.82 o                         
  -5   0   9       7283.61       7647.45        48.19 o                         
  -3   0   9      24673.73      23610.85       230.66 o                         
  -1   0   9       2550.51       2131.43        22.13 o                         
   1   0   9      26715.65      25604.29       428.05 o                         
   3   0   9       4985.84       5148.72        43.45 o                         
   5   0   9       4866.74       4730.42        66.32 o                         
   7   0   9       1349.64       1418.50        58.93 o                         
   9   0   9       1291.88       1218.01        26.03 o                         
 -12   1   9        746.96        747.48        12.26 o                         
 -11   1   9        216.54        244.81         4.69 o                         
 -10   1   9        559.31        572.89         8.36 o                         
  -9   1   9       1914.75       1925.51        17.03 o                         
  -8   1   9       4728.48       4706.98        35.93 o                         
  -7   1   9          2.28         10.83         2.13 o                         
  -6   1   9       1166.11       1222.90         8.51 o                         
  -5   1   9        639.35        738.20         4.38 o                         
  -4   1   9       8001.32       7779.07        38.24 o                         
  -3   1   9       1535.63       1615.86        14.01 o                         
  -2   1   9      19118.87      18643.30       141.16 o                         
  -1   1   9          4.34         24.82         1.15 o                         
   0   1   9      14495.94      14120.96       110.71 o                         
   1   1   9       6678.50       7267.61        51.42 o                         
   2   1   9        396.66        417.75         4.54 o                         
   3   1   9        302.83        311.39         3.82 o                         
   4   1   9       2019.48       1976.35        19.33 o                         
   5   1   9       3302.21       3249.64        38.64 o                         
   6   1   9       2106.19       2082.84        24.49 o                         
   7   1   9        779.45        788.64        19.42 o                         
   8   1   9       2419.45       2517.68        39.30 o                         
   9   1   9        195.15        179.36         5.47 o                         
 -12   2   9        472.83        430.09        12.11 o                         
 -11   2   9        196.83        172.55         4.54 o                         
 -10   2   9       2101.87       2191.34        18.73 o                         
  -9   2   9        142.71        136.70         3.79 o                         
  -8   2   9       2835.08       2866.81        24.60 o                         
  -7   2   9         41.70         44.65         2.54 o                         
  -6   2   9        243.36        239.67         2.84 o                         
  -5   2   9        792.57        825.39         5.10 o                         
  -4   2   9       2097.22       2206.17        11.85 o                         
  -3   2   9          0.96          7.97         0.75 o                         
  -2   2   9       2256.00       2444.77        19.41 o                         
  -1   2   9         45.78         30.18         1.27 o                         
   0   2   9         62.58         69.53         1.14 o                         
   1   2   9       1476.98       1481.46        10.96 o                         
   2   2   9       1241.65       1251.17         9.00 o                         
   3   2   9        120.46        111.54         2.61 o                         
   4   2   9        136.71         95.27         3.05 o                         
   5   2   9        210.56        234.92         5.40 o                         
   6   2   9        574.45        598.59        10.47 o                         
   7   2   9         13.49         12.08         3.51 o                         
   8   2   9        706.86        747.61        18.90 o                         
   9   2   9         95.42         90.68         4.84 o                         
 -12   3   9        601.81        644.08        19.14 o                         
 -11   3   9        142.34        157.04         4.03 o                         
 -10   3   9       3202.30       3361.01        27.01 o                         
  -9   3   9         42.97         44.72         3.12 o                         
  -8   3   9       3936.85       3848.30        33.33 o                         
  -7   3   9         17.24         24.55         2.36 o                         
  -6   3   9         39.69         34.21         1.59 o                         
  -5   3   9        157.38        130.74         2.44 o                         
  -4   3   9       5079.94       4732.11        22.30 o                         
  -3   3   9          3.18         11.65         0.96 o                         
  -2   3   9      29361.41      28643.89       248.79 o                         
  -1   3   9       3090.18       3411.59        31.10 o                         
   0   3   9       6224.35       5756.98        37.19 o                         
   1   3   9         44.31         35.32         1.35 o                         
   2   3   9       2611.84       2569.33        17.00 o                         
   3   3   9          3.92          5.03         0.96 o                         
   4   3   9       3605.78       3486.93        31.48 o                         
   5   3   9        452.69        484.39         8.11 o                         
   6   3   9       6332.04       6201.89        57.21 o                         
   7   3   9       1164.83       1149.20        14.92 o                         
   8   3   9       3255.44       3414.46        43.82 o                         
   9   3   9        206.71        192.69        10.34 o                         
 -11   4   9       1659.54       1594.76        21.10 o                         
 -10   4   9         61.54         76.41         3.46 o                         
  -9   4   9       6092.67       6106.39        48.00 o                         
  -8   4   9        253.04        269.67         4.81 o                         
  -7   4   9       2379.43       2349.84        19.64 o                         
  -6   4   9         48.79         38.33         1.73 o                         
  -5   4   9        495.57        509.01         4.12 o                         
  -4   4   9       1006.22        887.73         5.54 o                         
  -3   4   9       8652.46       8205.98        42.54 o                         
  -2   4   9        179.13        199.88         3.90 o                         
  -1   4   9      15905.75      15087.43        94.52 o                         
   0   4   9         42.50         62.56         1.58 o                         
   1   4   9       3918.85       3528.48        22.93 o                         
   2   4   9       1818.13       1994.97        14.12 o                         
   3   4   9          1.01          4.97         1.61 o                         
   4   4   9        590.38        541.59         8.07 o                         
   5   4   9       8969.72       9386.49        80.63 o                         
   6   4   9         98.86        127.85         4.37 o                         
   7   4   9        907.90        925.04        12.70 o                         
   8   4   9        308.46        270.57         7.64 o                         
 -11   5   9        395.15        334.34         8.62 o                         
 -10   5   9       2292.89       2343.14        22.54 o                         
  -9   5   9       3273.19       3260.09        31.95 o                         
  -8   5   9       1372.11       1365.96        14.14 o                         
  -7   5   9       1449.95       1414.92        13.62 o                         
  -6   5   9          7.97         12.22         1.76 o                         
  -5   5   9         29.84         36.58         1.57 o                         
  -4   5   9       6675.66       6865.16        34.44 o                         
  -3   5   9        163.38        198.60         2.15 o                         
  -2   5   9      10852.86      10474.26        60.16 o                         
  -1   5   9        401.27        471.21         3.76 o                         
   0   5   9      13805.41      13883.91        77.88 o                         
   1   5   9       4829.40       5216.65        34.48 o                         
   2   5   9       1182.81       1216.25         9.47 o                         
   3   5   9        845.59        823.49         8.77 o                         
   4   5   9       4841.58       4856.00        41.70 o                         
   5   5   9       3258.37       3287.18        32.03 o                         
   6   5   9       5366.68       5526.92        50.17 o                         
   7   5   9         55.03         86.25         3.93 o                         
   8   5   9         13.07         21.58         2.94 o                         
 -11   6   9        383.33        386.37         9.86 o                         
 -10   6   9       1782.42       1784.48        18.52 o                         
  -9   6   9          0.95          8.94         3.05 o                         
  -8   6   9       1047.47       1024.03        11.65 o                         
  -7   6   9         36.55         30.92         2.66 o                         
  -6   6   9        318.26        319.28         4.73 o                         
  -5   6   9        282.90        227.73         3.64 o                         
  -4   6   9       1591.28       1598.47        13.16 o                         
  -3   6   9        306.16        302.30         2.88 o                         
  -2   6   9        978.20       1116.92         8.61 o                         
  -1   6   9        228.34        191.00         2.09 o                         
   0   6   9       1402.32       1408.21        11.93 o                         
   1   6   9        863.57        869.17         9.13 o                         
   2   6   9       1514.89       1552.77        15.84 o                         
   3   6   9        471.76        476.50         6.90 o                         
   4   6   9          2.35         12.36         2.63 o                         
   5   6   9         96.34        104.75         4.33 o                         
   6   6   9       1729.45       1827.81        19.45 o                         
   7   6   9         36.47         37.77         3.04 o                         
   8   6   9        606.52        609.75        17.01 o                         
 -11   7   9       1950.47       1844.47        25.16 o                         
 -10   7   9       1922.49       2063.77        22.31 o                         
  -9   7   9        278.04        291.06         6.15 o                         
  -8   7   9       1006.01       1076.74        13.51 o                         
  -7   7   9        447.40        458.60         7.19 o                         
  -6   7   9       1059.24       1218.88        12.34 o                         
  -5   7   9       4125.85       4121.96        30.43 o                         
  -4   7   9       7412.81       7228.89        48.73 o                         
  -3   7   9        768.29        685.14         5.75 o                         
  -2   7   9       4890.06       4576.31        24.99 o                         
  -1   7   9          0.67         11.28         1.17 o                         
   0   7   9      10091.07       9655.60        68.38 o                         
   1   7   9       3487.48       3368.46        26.70 o                         
   2   7   9       6331.84       6485.50        48.71 o                         
   3   7   9       2709.52       2805.51        26.04 o                         
   4   7   9       2537.76       2420.56        22.92 o                         
   5   7   9         22.57         34.49         3.45 o                         
   6   7   9       1965.73       2010.99        20.77 o                         
   7   7   9       1363.94       1370.30        21.19 o                         
   8   7   9       1447.64       1477.04        21.02 o                         
 -10   8   9         42.27         28.16         2.72 o                         
  -9   8   9       3288.32       3305.03        33.89 o                         
  -8   8   9         98.10        101.40         4.35 o                         
  -7   8   9       2163.63       2157.10        22.92 o                         
  -6   8   9       2882.36       2778.42        26.24 o                         
  -5   8   9        542.02        549.56         7.30 o                         
  -4   8   9       8449.69       8575.12        57.38 o                         
  -3   8   9       4111.51       3971.63        25.92 o                         
  -2   8   9         87.37         79.66         2.02 o                         
  -1   8   9      14035.64      13661.20        82.94 o                         
   0   8   9       1633.32       1547.35        13.59 o                         
   1   8   9        564.51        535.49         7.20 o                         
   2   8   9       1871.65       1770.66        18.29 o                         
   3   8   9        844.79        907.73        11.45 o                         
   4   8   9         99.16         84.93         4.21 o                         
   5   8   9       2067.85       2103.61        25.19 o                         
   6   8   9        214.34        261.19         5.79 o                         
   7   8   9       2272.91       2294.35        27.72 o                         
 -10   9   9        688.44        704.18        10.59 o                         
  -9   9   9        174.96        177.05         4.70 o                         
  -8   9   9        495.41        532.20         8.49 o                         
  -7   9   9       1264.22       1161.67        13.90 o                         
  -6   9   9       1695.90       1629.07        16.27 o                         
  -5   9   9        707.08        763.96        10.24 o                         
  -4   9   9       1871.43       1830.96        14.68 o                         
  -3   9   9        571.59        615.36         6.71 o                         
  -2   9   9       3441.40       3450.84        22.80 o                         
  -1   9   9        181.40        210.14         3.57 o                         
   0   9   9       6298.50       6441.10        45.69 o                         
   1   9   9        564.58        553.60         9.52 o                         
   2   9   9        389.80        428.45         6.75 o                         
   3   9   9       8331.75       8325.41        70.92 o                         
   4   9   9        710.99        725.95        11.31 o                         
   5   9   9        709.98        787.20        11.99 o                         
   6   9   9       1403.37       1461.47        18.65 o                         
   7   9   9        345.03        324.35         5.50 o                         
  -9  10   9         47.30         50.70         2.90 o                         
  -8  10   9        194.81        210.48         5.41 o                         
  -7  10   9        207.50        213.55         5.66 o                         
  -6  10   9        774.68        762.86        10.41 o                         
  -5  10   9       1114.85       1113.82        12.59 o                         
  -4  10   9         26.87         28.61         2.60 o                         
  -3  10   9        523.41        481.82         5.96 o                         
  -2  10   9        313.29        300.07         4.37 o                         
  -1  10   9        505.14        537.22         6.34 o                         
   0  10   9         64.15         63.85         2.59 o                         
   1  10   9         10.83         13.19         2.38 o                         
   2  10   9        754.09        774.04        10.30 o                         
   3  10   9        186.44        197.01         5.27 o                         
   4  10   9       1317.65       1310.99        15.87 o                         
   5  10   9        127.52        119.56         4.33 o                         
   6  10   9        219.77        233.83         7.80 o                         
  -9  11   9         40.68         32.63         2.71 o                         
  -8  11   9        191.82        215.49         4.91 o                         
  -7  11   9        713.68        704.88        10.02 o                         
  -6  11   9        147.47        152.44         4.55 o                         
  -5  11   9       2869.01       2940.38        26.08 o                         
  -4  11   9       4167.80       4198.36        38.31 o                         
  -3  11   9       1488.63       1417.73        14.13 o                         
  -2  11   9         33.87         35.93         2.49 o                         
  -1  11   9        188.62        151.73         3.81 o                         
   0  11   9       3586.00       3667.96        27.95 o                         
   1  11   9       7257.30       7547.37        59.33 o                         
   2  11   9        886.24        910.62        10.95 o                         
   3  11   9       1150.91       1246.48        14.00 o                         
   4  11   9        753.90        805.21        10.74 o                         
   5  11   9        349.86        370.11         6.42 o                         
   6  11   9        592.36        574.74         9.48 o                         
  -8  12   9         22.43         18.04         2.52 o                         
  -7  12   9        452.38        452.00         7.88 o                         
  -6  12   9       5221.53       5222.65        51.70 o                         
  -5  12   9       1377.81       1375.61        15.96 o                         
  -4  12   9       1146.52       1103.41        12.32 o                         
  -3  12   9       1401.46       1489.06        15.32 o                         
  -2  12   9        320.05        319.72         6.13 o                         
  -1  12   9       4832.59       4949.43        39.64 o                         
   0  12   9        196.10        242.38         5.07 o                         
   1  12   9          3.03          8.74         2.61 o                         
   2  12   9        508.39        601.34         9.38 o                         
   3  12   9        300.03        304.54         6.43 o                         
   4  12   9        446.11        448.89         9.62 o                         
   5  12   9       2404.71       2310.35        30.69 o                         
  -7  13   9         49.30         58.30         5.13 o                         
  -6  13   9          4.77          8.86         2.79 o                         
  -5  13   9        636.81        600.39         9.25 o                         
  -4  13   9        616.45        670.95         9.98 o                         
  -3  13   9        755.61        768.40        11.79 o                         
  -2  13   9       1396.60       1487.35        17.55 o                         
  -1  13   9        282.37        280.30         5.64 o                         
   0  13   9       1597.69       1582.86        16.87 o                         
   1  13   9        479.45        482.22         8.07 o                         
   2  13   9        762.44        754.48        11.53 o                         
   3  13   9       2139.65       2046.82        20.97 o                         
   4  13   9        319.37        267.65         5.58 o                         
  -6  14   9        361.16        300.96        16.83 o                         
  -5  14   9         31.41         20.86         3.75 o                         
  -4  14   9       2028.86       1978.29        24.87 o                         
  -3  14   9         87.41         83.54         3.94 o                         
  -2  14   9        102.21         99.32         3.93 o                         
  -1  14   9          6.42          5.34         2.80 o                         
   0  14   9         11.11         26.28         2.83 o                         
   1  14   9        695.35        690.73         9.79 o                         
   2  14   9        303.03        315.89         6.11 o                         
   3  14   9        954.17        941.51        13.51 o                         
  -5  15   9       1076.50        987.74        21.01 o                         
  -4  15   9        302.58        284.51         8.23 o                         
  -3  15   9       1155.08       1117.19        15.43 o                         
  -2  15   9        228.34        223.21         5.22 o                         
  -1  15   9        202.13        213.41         5.21 o                         
   0  15   9        398.61        428.05         7.82 o                         
   1  15   9       1685.95       1636.85        21.78 o                         
   2  15   9          0.82         -0.10         2.52 o                         
  -2  16   9        127.04        118.14         6.56 o                         
  -1  16   9        338.71        372.91         8.50 o                         
 -12   0  10       2551.57       2422.39        63.43 o                         
 -10   0  10       2294.08       2246.78        30.22 o                         
  -8   0  10        452.10        486.69        10.49 o                         
  -6   0  10      14841.10      14441.72       100.34 o                         
  -4   0  10      23458.21      23066.18       151.55 o                         
  -2   0  10       1704.84       1564.70        18.47 o                         
   0   0  10         94.76        101.74         3.29 o                         
   2   0  10       5475.02       5193.96        40.09 o                         
   4   0  10       4647.62       4467.14        55.38 o                         
   6   0  10       2250.74       2265.33        40.02 o                         
   8   0  10        215.45        200.61         9.60 o                         
 -12   1  10         74.89         68.71         4.19 o                         
 -11   1  10       2411.53       2381.85        19.47 o                         
 -10   1  10        288.26        267.81         4.88 o                         
  -9   1  10        174.98        166.68         4.34 o                         
  -8   1  10        138.78        138.99         4.08 o                         
  -7   1  10       1339.36       1385.61        12.37 o                         
  -6   1  10         79.16         41.91         1.37 o                         
  -5   1  10      14909.03      15005.74        64.29 o                         
  -4   1  10       3782.36       3635.31        18.26 o                         
  -3   1  10       1086.50        951.93         7.80 o                         
  -2   1  10         15.43         21.80         1.23 o                         
  -1   1  10       2887.35       2901.59        23.75 o                         
   0   1  10       1372.44       1407.84        11.37 o                         
   1   1  10       4205.41       4254.94        27.07 o                         
   2   1  10        942.14        738.61         8.94 o                         
   3   1  10       2872.98       2850.24        20.54 o                         
   4   1  10       4690.44       4602.22        37.03 o                         
   5   1  10          3.56          9.17         2.84 o                         
   6   1  10       2340.71       2403.97        31.41 o                         
   7   1  10          0.56         -2.24         5.14 o                         
   8   1  10        215.34        185.84         7.19 o                         
   9   1  10         52.19         54.55         9.69 o                         
 -12   2  10         88.81         76.75         5.21 o                         
 -11   2  10        109.29         96.09         3.56 o                         
 -10   2  10         11.58          7.69         2.62 o                         
  -9   2  10       2755.72       2939.07        23.85 o                         
  -8   2  10        123.15        148.22         4.36 o                         
  -7   2  10       1691.87       1645.80        15.53 o                         
  -6   2  10        215.54        267.02         3.08 o                         
  -5   2  10       6156.14       5817.01        27.12 o                         
  -4   2  10        119.12        125.84         1.63 o                         
  -3   2  10      23124.46      23245.15       136.89 o                         
  -2   2  10        778.60        940.43         8.10 o                         
  -1   2  10      13731.30      14082.83       105.21 o                         
   0   2  10       1688.36       1861.59        12.60 o                         
   1   2  10      10121.10      10202.36        60.26 o                         
   2   2  10       4626.94       4851.19        30.67 o                         
   3   2  10      13451.29      12540.10        95.79 o                         
   4   2  10       1758.89       1700.37        17.66 o                         
   5   2  10      14285.62      14141.96       130.81 o                         
   6   2  10          0.57          3.59         3.00 o                         
   7   2  10       1149.65       1185.31        16.95 o                         
   8   2  10          1.14          7.92         3.56 o                         
 -12   3  10        127.68        121.71         7.88 o                         
 -11   3  10       2183.10       2231.24        23.39 o                         
 -10   3  10          0.22          8.32         2.55 o                         
  -9   3  10        356.43        403.27         6.40 o                         
  -8   3  10        365.09        361.23         6.21 o                         
  -7   3  10       1965.70       2013.57        17.22 o                         
  -6   3  10         51.70         50.26         1.80 o                         
  -5   3  10       9308.34       9034.15        44.52 o                         
  -4   3  10       4626.85       4483.92        21.04 o                         
  -3   3  10       4877.84       4682.05        26.10 o                         
  -2   3  10        143.72        230.97         2.65 o                         
  -1   3  10        629.92        519.87         5.49 o                         
   0   3  10       4950.13       5230.78        34.19 o                         
   1   3  10          2.24          7.96         0.63 o                         
   2   3  10       1201.18       1045.39         7.96 o                         
   3   3  10       4228.68       4169.68        33.77 o                         
   4   3  10        352.01        333.14         6.17 o                         
   5   3  10          7.14         11.22         2.77 o                         
   6   3  10       3169.52       3303.75        34.92 o                         
   7   3  10        304.77        261.67         6.33 o                         
   8   3  10         69.76         83.28         5.50 o                         
 -11   4  10        190.01        178.07         4.56 o                         
 -10   4  10       2335.99       2420.52        23.15 o                         
  -9   4  10         63.14         75.14         3.73 o                         
  -8   4  10        364.71        368.98         6.39 o                         
  -7   4  10        132.77        148.72         3.47 o                         
  -6   4  10       9441.86       9180.11        59.52 o                         
  -5   4  10       1655.32       1611.93         9.59 o                         
  -4   4  10      15388.71      14637.59        67.27 o                         
  -3   4  10       1978.67       2079.24        13.55 o                         
  -2   4  10       2994.49       2833.12        18.03 o                         
  -1   4  10        794.48        882.38         6.91 o                         
   0   4  10        378.59        359.07         4.03 o                         
   1   4  10        984.57        905.05         7.20 o                         
   2   4  10       4928.90       4774.74        31.56 o                         
   3   4  10         19.15         25.60         2.16 o                         
   4   4  10       6180.75       6030.87        49.15 o                         
   5   4  10         30.99         40.28         3.13 o                         
   6   4  10         16.84         22.45         3.15 o                         
   7   4  10          1.12          7.34         2.97 o                         
   8   4  10        105.66         89.64         4.56 o                         
 -11   5  10       2061.31       1873.52        31.05 o                         
 -10   5  10         96.93        103.71         3.81 o                         
  -9   5  10        751.89        712.24        10.16 o                         
  -8   5  10        914.83        897.31        11.55 o                         
  -7   5  10       3837.05       3747.75        31.62 o                         
  -6   5  10       3625.82       3593.91        24.63 o                         
  -5   5  10       4444.44       4532.22        28.83 o                         
  -4   5  10       6242.18       5973.13        33.29 o                         
  -3   5  10       5118.43       4732.59        27.59 o                         
  -2   5  10        626.76        661.55         5.42 o                         
  -1   5  10       1666.77       1755.30        13.03 o                         
   0   5  10       1079.35       1165.88        11.20 o                         
   1   5  10       2061.41       1942.01        14.26 o                         
   2   5  10       4387.01       4215.12        31.55 o                         
   3   5  10       1035.68       1052.60        10.57 o                         
   4   5  10       5472.10       5450.33        50.72 o                         
   5   5  10       1750.48       1778.66        19.60 o                         
   6   5  10       1153.58       1254.18        15.59 o                         
   7   5  10          9.97         11.17         2.93 o                         
   8   5  10         24.22         20.67         3.04 o                         
 -11   6  10         28.95         19.79         2.78 o                         
 -10   6  10        153.14        164.39         4.17 o                         
  -9   6  10        440.04        473.99         8.23 o                         
  -8   6  10        878.97        879.41        11.47 o                         
  -7   6  10          7.59          8.59         2.82 o                         
  -6   6  10       1535.19       1589.31        14.01 o                         
  -5   6  10       5445.20       5311.68        33.15 o                         
  -4   6  10         32.99         37.14         1.51 o                         
  -3   6  10       9384.67       9669.61        51.38 o                         
  -2   6  10       2374.08       2371.28        15.07 o                         
  -1   6  10       1026.50       1025.19         7.49 o                         
   0   6  10        465.96        432.82         4.93 o                         
   1   6  10       3076.39       3033.00        24.75 o                         
   2   6  10       2860.70       3039.28        26.59 o                         
   3   6  10      13974.50      14029.01       103.52 o                         
   4   6  10         83.15         85.18         4.01 o                         
   5   6  10       9965.45      10142.93        90.19 o                         
   6   6  10        238.36        264.72         6.09 o                         
   7   6  10        142.00        176.25         4.67 o                         
   8   6  10       1995.52       1885.07        53.64 o                         
 -11   7  10       1597.56       1616.19        30.82 o                         
 -10   7  10         11.21          8.62         2.80 o                         
  -9   7  10        437.96        446.89         8.10 o                         
  -8   7  10       1006.20        986.46        12.69 o                         
  -7   7  10       1180.37       1228.25        14.28 o                         
  -6   7  10        504.28        502.17         7.20 o                         
  -5   7  10       6890.21       6723.91        46.58 o                         
  -4   7  10       1070.20       1010.10         8.39 o                         
  -3   7  10       3939.82       3665.69        30.26 o                         
  -2   7  10       1343.19       1189.83         8.48 o                         
  -1   7  10       1560.37       1477.17        11.04 o                         
   0   7  10        808.69        818.87         8.68 o                         
   1   7  10          3.58          5.68         1.93 o                         
   2   7  10       3825.67       3822.47        33.73 o                         
   3   7  10       1288.64       1249.33        13.44 o                         
   4   7  10        288.14        309.87         6.33 o                         
   5   7  10       1138.81       1196.75        16.72 o                         
   6   7  10        692.63        708.28         9.74 o                         
   7   7  10        406.22        418.42         7.44 o                         
 -10   8  10        111.56        128.56         5.91 o                         
  -9   8  10       1077.64       1024.58        12.82 o                         
  -8   8  10         36.18         32.77         3.52 o                         
  -7   8  10         32.31         27.78         3.60 o                         
  -6   8  10       6463.97       6440.33        54.35 o                         
  -5   8  10       1442.58       1436.62        12.92 o                         
  -4   8  10       6859.47       6696.52        41.92 o                         
  -3   8  10         24.48         19.82         1.73 o                         
  -2   8  10       4562.94       4636.35        30.02 o                         
  -1   8  10        160.61        137.88         3.64 o                         
   0   8  10        102.52        116.81         3.17 o                         
   1   8  10       5207.30       5153.49        41.70 o                         
   2   8  10      10595.82      10504.12        86.70 o                         
   3   8  10        230.98        243.52         5.66 o                         
   4   8  10        565.89        634.08        10.22 o                         
   5   8  10         34.61         45.67         3.89 o                         
   6   8  10         11.45         17.63         2.79 o                         
   7   8  10        488.33        496.63         7.81 o                         
 -10   9  10         22.81         26.47         2.67 o                         
  -9   9  10         88.79         71.71         3.44 o                         
  -8   9  10        112.70        129.74         4.63 o                         
  -7   9  10          7.90         13.71         3.09 o                         
  -6   9  10       5889.36       5911.69        47.99 o                         
  -5   9  10       2393.58       2340.10        19.37 o                         
  -4   9  10       1132.52       1135.05        10.75 o                         
  -3   9  10       1878.67       1883.92        14.17 o                         
  -2   9  10         23.23         37.74         2.31 o                         
  -1   9  10        808.83        788.50         7.92 o                         
   0   9  10        229.66        262.48         4.58 o                         
   1   9  10        833.02        828.77         9.87 o                         
   2   9  10        326.39        316.96         7.69 o                         
   3   9  10       1997.25       2026.71        21.72 o                         
   4   9  10       2093.08       2153.22        24.07 o                         
   5   9  10        378.54        354.16         7.17 o                         
   6   9  10        666.53        723.01        10.01 o                         
   7   9  10        300.25        269.69         9.87 o                         
  -9  10  10         58.38         60.33         3.28 o                         
  -8  10  10        638.06        672.86         8.90 o                         
  -7  10  10         89.96         94.74         3.79 o                         
  -6  10  10        303.41        290.48         6.04 o                         
  -5  10  10       1959.68       2123.43        19.76 o                         
  -4  10  10        195.28        199.37         4.16 o                         
  -3  10  10       6996.50       7153.33        46.38 o                         
  -2  10  10       2364.12       2416.56        18.29 o                         
  -1  10  10       1177.41       1208.23        10.88 o                         
   0  10  10       4072.26       4051.84        29.23 o                         
   1  10  10       1658.42       1672.84        15.57 o                         
   2  10  10        184.66        204.90         5.12 o                         
   3  10  10       3589.69       3756.01        38.21 o                         
   4  10  10          1.27          3.98         3.00 o                         
   5  10  10       2956.03       3017.02        32.79 o                         
   6  10  10        408.12        375.28        11.10 o                         
  -9  11  10        357.98        333.81        11.04 o                         
  -8  11  10       1295.93       1196.24        19.64 o                         
  -7  11  10       1326.12       1356.12        16.71 o                         
  -6  11  10       1950.15       1937.01        24.14 o                         
  -5  11  10       3927.11       3829.89        33.52 o                         
  -4  11  10        581.50        580.66         7.97 o                         
  -3  11  10        673.38        700.49         8.27 o                         
  -2  11  10        274.01        272.17         4.88 o                         
  -1  11  10         11.54          8.26         2.24 o                         
   0  11  10        231.00        259.99         5.65 o                         
   1  11  10        124.76        124.43         3.81 o                         
   2  11  10         73.40         79.19         3.56 o                         
   3  11  10        410.13        456.73         6.84 o                         
   4  11  10        617.01        681.30         9.80 o                         
   5  11  10       1129.97       1127.77        17.05 o                         
   6  11  10          6.89          8.54         2.57 o                         
  -8  12  10        842.31        804.80        17.84 o                         
  -7  12  10       1294.30       1244.69        17.00 o                         
  -6  12  10       3724.59       3792.02        57.33 o                         
  -5  12  10        347.44        385.13         7.35 o                         
  -4  12  10       3057.20       3113.80        33.28 o                         
  -3  12  10         31.46         38.04         3.15 o                         
  -2  12  10        166.08        184.43         4.51 o                         
  -1  12  10        282.36        304.86         5.67 o                         
   0  12  10        369.86        349.88         6.25 o                         
   1  12  10        540.74        572.01         8.59 o                         
   2  12  10       2112.79       2103.51        21.12 o                         
   3  12  10        690.71        699.72         9.72 o                         
   4  12  10        924.56        872.97        12.48 o                         
   5  12  10         27.93         22.90         2.51 o                         
  -7  13  10        273.67        272.17         6.88 o                         
  -6  13  10         35.85         47.64         3.10 o                         
  -5  13  10        720.26        734.11        10.78 o                         
  -4  13  10         14.58         15.19         2.96 o                         
  -3  13  10          1.89          5.51         2.83 o                         
  -2  13  10        196.23        173.81         4.63 o                         
  -1  13  10       2093.83       2081.63        20.88 o                         
   0  13  10         34.29         46.29         3.14 o                         
   1  13  10       3256.12       3150.53        28.20 o                         
   2  13  10         87.29         93.70         3.68 o                         
   3  13  10       1606.46       1548.89        18.28 o                         
   4  13  10         75.12         89.69         4.40 o                         
  -6  14  10        612.30        578.61        13.69 o                         
  -5  14  10        243.57        264.98         8.04 o                         
  -4  14  10         99.16         89.94         4.08 o                         
  -3  14  10        228.73        223.82         6.18 o                         
  -2  14  10        231.11        257.15         6.58 o                         
  -1  14  10        536.07        576.17         8.84 o                         
   0  14  10       1506.01       1532.75        18.11 o                         
   1  14  10         63.20         77.69         3.32 o                         
   2  14  10         28.26         34.53         2.70 o                         
   3  14  10        130.93        127.94         4.62 o                         
  -5  15  10        294.03        256.78        10.17 o                         
  -4  15  10          8.14         12.09         2.72 o                         
  -3  15  10        643.70        647.22        10.75 o                         
  -2  15  10       2160.52       2152.81        35.24 o                         
  -1  15  10         76.29         93.67         4.23 o                         
   0  15  10        636.05        662.56        10.56 o                         
   1  15  10          3.83         11.40         2.44 o                         
 -11   0  11        345.14        294.72         7.66 o                         
  -9   0  11       1301.00       1307.84        17.63 o                         
  -7   0  11       2709.84       2547.11        27.05 o                         
  -5   0  11       2646.47       2564.21        17.46 o                         
  -3   0  11         18.77         13.72         1.38 o                         
  -1   0  11       1902.47       2026.42        20.28 o                         
   1   0  11         94.04         64.52         3.05 o                         
   3   0  11         11.58         24.13         2.24 o                         
   5   0  11          1.70          5.30         3.95 o                         
   7   0  11       2304.74       2489.95       108.06 o                         
 -12   1  11         42.50         50.95         4.82 o                         
 -11   1  11          7.87         12.21         2.49 o                         
 -10   1  11         18.52         23.84         2.74 o                         
  -9   1  11        869.75        943.50        10.90 o                         
  -8   1  11        986.23        987.75        11.17 o                         
  -7   1  11       9529.60       9294.63        63.86 o                         
  -6   1  11        891.83        876.94         5.96 o                         
  -5   1  11       1664.56       1500.99         8.20 o                         
  -4   1  11        352.84        404.75         2.97 o                         
  -3   1  11       5459.19       6129.54        37.61 o                         
  -2   1  11       4654.20       5106.99        36.55 o                         
  -1   1  11      11788.63      11344.17        74.25 o                         
   0   1  11        976.99        993.09         7.57 o                         
   1   1  11      24797.38      23899.93       143.26 o                         
   2   1  11       1694.23       1722.40        13.92 o                         
   3   1  11       1056.82        860.15         8.45 o                         
   4   1  11          4.15         11.78         2.11 o                         
   5   1  11        976.82        966.63        13.16 o                         
   6   1  11        826.10        823.95        17.64 o                         
   7   1  11        532.10        574.30        16.50 o                         
   8   1  11        716.31        720.61        16.65 o                         
 -12   2  11         50.75         34.26         4.15 o                         
 -11   2  11        307.76        313.20         5.47 o                         
 -10   2  11        346.73        359.87         5.95 o                         
  -9   2  11        134.42        122.29         3.80 o                         
  -8   2  11       9990.61       9726.69        76.47 o                         
  -7   2  11         17.98         20.75         2.06 o                         
  -6   2  11      11204.82      10680.08        55.44 o                         
  -5   2  11        122.02         88.99         1.54 o                         
  -4   2  11       2515.73       2324.78        13.16 o                         
  -3   2  11        353.27        372.32         3.11 o                         
  -2   2  11       6918.23       6961.48        41.96 o                         
  -1   2  11         62.55         87.99         1.76 o                         
   0   2  11       9828.60       8941.51        54.20 o                         
   1   2  11        232.67        269.59         3.59 o                         
   2   2  11      16793.91      15903.68       103.79 o                         
   3   2  11          1.16          5.62         2.11 o                         
   4   2  11       1928.85       1913.38        23.71 o                         
   5   2  11         68.31         70.46         4.00 o                         
   6   2  11        237.27        253.53         6.27 o                         
   7   2  11          0.25          0.36         3.78 o                         
   8   2  11       2519.21       2552.64        56.59 o                         
 -12   3  11        197.91        187.13         9.93 o                         
 -11   3  11        111.39        116.39         3.82 o                         
 -10   3  11        811.34        784.41        10.24 o                         
  -9   3  11       2022.33       2096.58        19.04 o                         
  -8   3  11       1976.17       1893.13        18.14 o                         
  -7   3  11       6096.79       5907.05        43.64 o                         
  -6   3  11         96.71         63.46         1.93 o                         
  -5   3  11      10725.32      10740.77        53.84 o                         
  -4   3  11        496.43        458.42         3.47 o                         
  -3   3  11        252.63        274.83         2.52 o                         
  -2   3  11        745.39        866.53         6.46 o                         
  -1   3  11      19915.61      20457.67       136.99 o                         
   0   3  11         97.62        112.48         2.09 o                         
   1   3  11      14045.05      13236.94        77.50 o                         
   2   3  11        467.00        530.29         5.45 o                         
   3   3  11       3017.60       2760.67        24.38 o                         
   4   3  11        431.04        439.28         7.06 o                         
   5   3  11         20.74         30.43         2.94 o                         
   6   3  11         28.95         35.23         3.41 o                         
   7   3  11       2153.79       2286.04        33.32 o                         
   8   3  11        885.58        945.42        17.64 o                         
 -11   4  11       1040.01       1013.94        15.83 o                         
 -10   4  11        943.87        949.20        11.85 o                         
  -9   4  11       2650.16       2539.26        23.27 o                         
  -8   4  11        230.72        243.36         5.36 o                         
  -7   4  11       3924.38       3851.63        30.69 o                         
  -6   4  11       1218.62       1290.49        10.87 o                         
  -5   4  11       6971.08       7047.42        36.49 o                         
  -4   4  11         21.61         13.49         0.90 o                         
  -3   4  11       1305.00       1484.07         9.05 o                         
  -2   4  11          0.26          4.65         0.80 o                         
  -1   4  11        493.18        555.47         4.74 o                         
   0   4  11        221.19        250.64         3.54 o                         
   1   4  11        587.35        638.60         5.78 o                         
   2   4  11        681.77        641.33         6.71 o                         
   3   4  11        246.44        283.78         4.96 o                         
   4   4  11       1201.81       1258.31        13.51 o                         
   5   4  11         75.62        108.93         4.21 o                         
   6   4  11        859.63        886.04        12.22 o                         
   7   4  11        681.26        697.47        12.70 o                         
   8   4  11        122.24         98.48         5.87 o                         
 -11   5  11        432.56        465.58         9.49 o                         
 -10   5  11       2311.66       2259.51        20.78 o                         
  -9   5  11        269.61        311.56         6.39 o                         
  -8   5  11        280.41        282.00         5.92 o                         
  -7   5  11       9368.95       9533.43        67.15 o                         
  -6   5  11       1928.97       1898.05        14.53 o                         
  -5   5  11       1071.71       1055.34         8.07 o                         
  -4   5  11       4669.08       4811.49        24.48 o                         
  -3   5  11       1859.14       2095.51        13.68 o                         
  -2   5  11       1288.79       1246.17        10.05 o                         
  -1   5  11        285.57        184.31         2.24 o                         
   0   5  11       2330.18       2284.24        17.49 o                         
   1   5  11      13861.80      13260.61        85.68 o                         
   2   5  11        188.24        162.48         4.04 o                         
   3   5  11       5387.33       5282.19        38.80 o                         
   4   5  11       1433.56       1458.99        16.69 o                         
   5   5  11       1427.26       1415.96        16.04 o                         
   6   5  11        318.86        272.02         5.96 o                         
   7   5  11         17.19         25.67         3.15 o                         
   8   5  11        308.60        298.61         7.22 o                         
 -11   6  11         45.82         37.04         2.88 o                         
 -10   6  11        390.10        433.38         7.20 o                         
  -9   6  11        381.99        347.48         6.86 o                         
  -8   6  11       2705.20       2763.75        25.71 o                         
  -7   6  11         11.90         12.51         2.54 o                         
  -6   6  11       5555.84       5328.70        39.36 o                         
  -5   6  11       2755.23       2736.60        19.18 o                         
  -4   6  11         73.76         60.38         1.82 o                         
  -3   6  11       4180.61       4341.32        25.18 o                         
  -2   6  11       1611.85       1555.01        10.68 o                         
  -1   6  11       5527.22       5518.38        35.45 o                         
   0   6  11      13565.47      12823.30        84.75 o                         
   1   6  11          5.04         16.78         2.18 o                         
   2   6  11       7258.25       7065.47        54.15 o                         
   3   6  11        255.02        275.54         5.34 o                         
   4   6  11        790.66        821.61        14.29 o                         
   5   6  11        134.10        155.18         4.87 o                         
   6   6  11         79.14         84.92         3.71 o                         
   7   6  11        136.70        118.74         4.08 o                         
 -11   7  11         63.17         41.31         2.95 o                         
 -10   7  11         53.25         45.82         3.13 o                         
  -9   7  11        614.88        641.02        10.34 o                         
  -8   7  11         24.61         20.10         3.20 o                         
  -7   7  11       2018.86       1963.53        21.91 o                         
  -6   7  11       1580.46       1544.05        15.28 o                         
  -5   7  11       4297.23       4287.86        29.01 o                         
  -4   7  11       5630.68       5481.10        33.15 o                         
  -3   7  11        610.85        613.46         6.00 o                         
  -2   7  11         53.22         65.35         2.15 o                         
  -1   7  11       1924.75       1908.57        15.52 o                         
   0   7  11        109.13        112.57         3.10 o                         
   1   7  11       5469.64       5520.77        42.93 o                         
   2   7  11        698.75        707.53         8.99 o                         
   3   7  11       3587.16       3558.93        30.71 o                         
   4   7  11        228.75        215.48         5.34 o                         
   5   7  11        244.84        261.65         6.12 o                         
   6   7  11        719.66        736.57        10.07 o                         
   7   7  11       2458.57       2400.48        25.88 o                         
 -10   8  11        527.61        490.42        11.08 o                         
  -9   8  11       1367.67       1361.27        15.68 o                         
  -8   8  11       2504.10       2451.02        23.71 o                         
  -7   8  11       4503.89       4571.87        43.81 o                         
  -6   8  11         46.87         43.93         3.01 o                         
  -5   8  11       1466.26       1498.61        13.07 o                         
  -4   8  11         58.53         49.79         2.19 o                         
  -3   8  11        194.99        202.60         3.38 o                         
  -2   8  11        594.07        588.55         6.56 o                         
  -1   8  11        291.52        302.57         5.15 o                         
   0   8  11        147.79        148.80         3.94 o                         
   1   8  11        561.36        566.26         7.82 o                         
   2   8  11        878.37        877.77        11.22 o                         
   3   8  11        611.23        585.31         8.38 o                         
   4   8  11        744.95        785.00        10.81 o                         
   5   8  11          3.03          6.09         2.94 o                         
   6   8  11         21.63         31.21         2.73 o                         
   7   8  11         85.86         93.11         3.59 o                         
 -10   9  11       1776.12       1619.42        22.49 o                         
  -9   9  11       1787.44       1864.60        20.63 o                         
  -8   9  11       2890.26       2797.63        26.92 o                         
  -7   9  11       2778.14       2807.00        28.55 o                         
  -6   9  11        937.99        965.45        10.95 o                         
  -5   9  11       4656.11       4750.73        33.96 o                         
  -4   9  11       2207.26       2189.81        18.53 o                         
  -3   9  11         40.72         34.54         2.19 o                         
  -2   9  11       2949.38       2979.45        21.55 o                         
  -1   9  11       8895.37       8967.33        59.03 o                         
   0   9  11       1740.92       1741.44        16.13 o                         
   1   9  11       2372.19       2394.45        21.02 o                         
   2   9  11        784.85        790.59        10.78 o                         
   3   9  11       4648.35       4663.72        43.41 o                         
   4   9  11       1574.26       1537.79        17.22 o                         
   5   9  11          4.40          5.54         2.67 o                         
   6   9  11       2810.16       2845.29        28.07 o                         
  -9  10  11        433.79        406.50         6.88 o                         
  -8  10  11       1636.68       1692.05        17.72 o                         
  -7  10  11         61.87         63.66         3.29 o                         
  -6  10  11       1082.68       1195.92        13.81 o                         
  -5  10  11        396.37        442.63         6.68 o                         
  -4  10  11        143.72        139.32         3.71 o                         
  -3  10  11       2055.05       2149.84        17.45 o                         
  -2  10  11       1164.46       1249.14        10.93 o                         
  -1  10  11       8502.92       8651.32        57.05 o                         
   0  10  11       5053.93       5027.80        36.23 o                         
   1  10  11       1616.43       1571.34        15.28 o                         
   2  10  11       2812.62       2876.79        27.58 o                         
   3  10  11        700.75        714.10        10.53 o                         
   4  10  11          1.61          4.33         3.04 o                         
   5  10  11       2020.28       2008.04        21.57 o                         
   6  10  11        114.32        102.52         4.58 o                         
  -9  11  11          8.85         10.51         2.46 o                         
  -8  11  11         65.03         58.25         3.12 o                         
  -7  11  11       1430.04       1421.33        16.29 o                         
  -6  11  11        351.70        360.00         7.17 o                         
  -5  11  11       2348.39       2425.18        23.61 o                         
  -4  11  11       1330.52       1369.08        14.45 o                         
  -3  11  11         22.16         21.66         2.64 o                         
  -2  11  11       1145.69       1158.21        11.70 o                         
  -1  11  11       3834.86       3858.68        29.34 o                         
   0  11  11         47.05         49.18         2.62 o                         
   1  11  11       1838.76       1904.16        17.45 o                         
   2  11  11        207.01        179.54         4.75 o                         
   3  11  11        157.05        183.08         4.63 o                         
   4  11  11        177.17        197.84         5.18 o                         
   5  11  11        495.94        432.57        14.86 o                         
  -8  12  11        745.65        736.13        20.66 o                         
  -7  12  11        153.65        145.84         5.06 o                         
  -6  12  11         53.24         45.38         3.28 o                         
  -5  12  11        615.13        680.73        10.06 o                         
  -4  12  11        633.17        682.71        10.49 o                         
  -3  12  11       2504.63       2567.73        25.24 o                         
  -2  12  11         30.59         28.70         2.70 o                         
  -1  12  11        264.76        269.85         5.02 o                         
   0  12  11       1073.61       1022.15        11.56 o                         
   1  12  11        439.71        454.64         7.25 o                         
   2  12  11        147.04        148.29         4.13 o                         
   3  12  11        484.85        508.73         9.63 o                         
   4  12  11        948.99        927.27        14.40 o                         
  -7  13  11       1023.54       1059.35        15.37 o                         
  -6  13  11         29.61         28.65         2.97 o                         
  -5  13  11         45.95         48.63         3.18 o                         
  -4  13  11       3717.30       3873.77        38.94 o                         
  -3  13  11         14.97         13.34         2.87 o                         
  -2  13  11       2422.11       2320.66        22.15 o                         
  -1  13  11        179.15        180.96         4.70 o                         
   0  13  11          6.67          8.16         2.41 o                         
   1  13  11       2061.65       2050.26        23.07 o                         
   2  13  11        997.90       1057.69        13.37 o                         
   3  13  11        805.66        814.58        16.30 o                         
   4  13  11        461.51        423.85         9.04 o                         
  -6  14  11        307.78        357.35        16.30 o                         
  -5  14  11        879.45        894.82        20.54 o                         
  -4  14  11         35.59         44.25         2.92 o                         
  -3  14  11       2764.90       2665.65        42.86 o                         
  -2  14  11         53.90         61.57         3.09 o                         
  -1  14  11       1313.63       1328.24        16.25 o                         
   0  14  11       1019.61       1029.21        12.76 o                         
   1  14  11          2.64          4.76         2.06 o                         
   2  14  11         82.24        100.82         3.87 o                         
  -4  15  11        100.64        116.90         5.54 o                         
  -3  15  11          0.77          4.81         2.74 o                         
  -2  15  11        358.04        380.50         7.47 o                         
  -1  15  11        496.12        426.14         7.56 o                         
   0  15  11          2.03          3.21         2.25 o                         
   1  15  11        377.07        374.07         7.60 o                         
 -12   0  12         17.21         15.42         4.36 o                         
 -10   0  12         10.14         16.92         3.58 o                         
  -8   0  12        401.68        370.86         7.85 o                         
  -6   0  12       1184.36       1356.36        11.48 o                         
  -4   0  12       7607.25       7590.51        53.60 o                         
  -2   0  12        196.10        148.64         3.38 o                         
   0   0  12       8250.57       7858.91        76.74 o                         
   2   0  12         55.20         62.25         2.73 o                         
   4   0  12       1666.95       1508.62        26.48 o                         
   6   0  12       7142.09       6973.65       167.18 o                         
   8   0  12        983.24        940.98        37.45 o                         
 -12   1  12        634.36        572.33        17.98 o                         
 -11   1  12         76.42         74.06         3.32 o                         
 -10   1  12       4635.67       4539.26        37.53 o                         
  -9   1  12         89.36         94.03         3.44 o                         
  -8   1  12       3393.39       3277.99        28.80 o                         
  -7   1  12        314.21        310.15         4.52 o                         
  -6   1  12       1185.07       1184.79         8.14 o                         
  -5   1  12        479.99        540.26         4.14 o                         
  -4   1  12       4853.33       4899.54        25.45 o                         
  -3   1  12        999.55        907.37         6.90 o                         
  -2   1  12      27181.59      27389.50       159.50 o                         
  -1   1  12       8494.85       8348.44        49.20 o                         
   0   1  12       2095.52       1812.27        12.54 o                         
   1   1  12         58.34         38.36         1.33 o                         
   2   1  12        596.21        560.31         6.45 o                         
   3   1  12         56.23         74.36         2.52 o                         
   4   1  12        444.57        416.11         6.90 o                         
   5   1  12       1928.93       1944.51        26.42 o                         
   6   1  12        668.18        645.10        16.53 o                         
   7   1  12       2456.79       2528.06        46.12 o                         
   8   1  12        835.46        796.32        19.30 o                         
 -12   2  12        475.74        472.46        11.17 o                         
 -11   2  12       5265.90       5350.94        64.57 o                         
 -10   2  12        683.41        724.71         8.71 o                         
  -9   2  12       8405.68       8680.14        71.19 o                         
  -8   2  12         29.25         35.83         2.98 o                         
  -7   2  12       5276.05       5258.39        36.29 o                         
  -6   2  12        186.76        197.14         2.72 o                         
  -5   2  12       4299.08       3956.32        22.59 o                         
  -4   2  12       3816.83       3910.60        21.70 o                         
  -3   2  12      24553.17      23869.94       125.24 o                         
  -2   2  12        483.12        479.37         5.60 o                         
  -1   2  12      21436.53      20467.03       112.57 o                         
   0   2  12        142.25        148.38         2.28 o                         
   1   2  12         49.31         41.95         1.38 o                         
   2   2  12          5.88         15.08         1.66 o                         
   3   2  12       1030.06       1064.84        13.03 o                         
   4   2  12        197.89        188.80         4.39 o                         
   5   2  12       5080.60       5146.31        59.12 o                         
   6   2  12        173.78        176.56         7.86 o                         
   7   2  12       1298.72       1308.11        30.49 o                         
   8   2  12        250.93        260.63        12.36 o                         
 -12   3  12        118.67        113.82         6.74 o                         
 -11   3  12        260.20        211.89         6.91 o                         
 -10   3  12       3482.08       3525.29        31.58 o                         
  -9   3  12         99.44        101.69         3.89 o                         
  -8   3  12       2822.57       2871.39        26.02 o                         
  -7   3  12       1097.19       1079.14        10.58 o                         
  -6   3  12        673.43        730.02         6.00 o                         
  -5   3  12         59.31         93.09         1.79 o                         
  -4   3  12       2531.17       2403.60        13.48 o                         
  -3   3  12       2445.50       2407.96        14.08 o                         
  -2   3  12      19103.47      19158.33       105.12 o                         
  -1   3  12      26826.62      27181.18       163.70 o                         
   0   3  12       6342.40       6394.01        40.14 o                         
   1   3  12        626.96        570.46         5.14 o                         
   2   3  12        546.02        587.48         7.00 o                         
   3   3  12       1256.00       1210.92        12.75 o                         
   4   3  12       1160.03       1164.73        12.66 o                         
   5   3  12       4840.63       4742.95        44.44 o                         
   6   3  12        279.64        320.53         7.74 o                         
   7   3  12       1580.76       1670.72        34.78 o                         
   8   3  12          2.46          6.15         3.04 o                         
 -11   4  12        544.48        562.95        12.15 o                         
 -10   4  12        981.49        981.67        11.21 o                         
  -9   4  12        142.97        133.87         4.31 o                         
  -8   4  12          0.34          4.76         2.51 o                         
  -7   4  12          0.62          9.46         2.15 o                         
  -6   4  12        128.11        141.27         3.13 o                         
  -5   4  12        393.81        386.73         3.74 o                         
  -4   4  12       1537.32       1457.89         9.67 o                         
  -3   4  12       3794.13       4249.36        24.72 o                         
  -2   4  12      11893.53      11817.92        66.74 o                         
  -1   4  12         39.71         70.69         1.47 o                         
   0   4  12       6050.43       5998.92        37.81 o                         
   1   4  12       2671.16       2759.45        19.51 o                         
   2   4  12        687.14        690.30         7.80 o                         
   3   4  12       1099.26       1112.00        11.22 o                         
   4   4  12       3570.12       3710.78        31.22 o                         
   5   4  12        485.44        556.52         9.72 o                         
   6   4  12       6838.81       6967.03        80.28 o                         
   7   4  12        111.23        121.35         6.77 o                         
   8   4  12       2773.72       2600.27        86.00 o                         
 -11   5  12         19.91         18.71         3.24 o                         
 -10   5  12        994.67       1071.87        13.25 o                         
  -9   5  12        240.13        258.59         5.89 o                         
  -8   5  12       4268.46       4182.05        37.95 o                         
  -7   5  12       1709.06       1713.70        15.06 o                         
  -6   5  12       1063.50       1136.35         9.91 o                         
  -5   5  12       1961.03       2010.08        13.79 o                         
  -4   5  12       4689.46       4651.96        25.76 o                         
  -3   5  12        138.70        127.51         2.63 o                         
  -2   5  12      10224.29      10083.84        59.13 o                         
  -1   5  12        716.92        695.42         6.57 o                         
   0   5  12       5147.61       4907.19        34.79 o                         
   1   5  12       1375.86       1300.99        12.33 o                         
   2   5  12        182.90        166.27         3.72 o                         
   3   5  12       1351.07       1349.04        13.09 o                         
   4   5  12        323.73        331.74         6.85 o                         
   5   5  12        464.84        477.83         7.39 o                         
   6   5  12       1711.01       1659.89        19.54 o                         
   7   5  12        285.95        293.49         7.05 o                         
 -11   6  12       2058.25       2054.01        37.20 o                         
 -10   6  12        306.06        301.93         6.51 o                         
  -9   6  12       5905.59       5886.02        51.03 o                         
  -8   6  12        265.22        278.06         6.34 o                         
  -7   6  12        977.37        957.80        11.21 o                         
  -6   6  12        881.32        871.06         9.79 o                         
  -5   6  12       2727.56       2708.94        18.45 o                         
  -4   6  12       2832.15       2959.89        18.11 o                         
  -3   6  12       6485.39       6075.07        38.34 o                         
  -2   6  12        169.05        189.28         2.93 o                         
  -1   6  12       5657.07       5372.68        38.09 o                         
   0   6  12       1264.48       1271.71        11.56 o                         
   1   6  12        691.94        663.18         8.41 o                         
   2   6  12       1295.77       1248.20        12.15 o                         
   3   6  12       2958.78       3014.98        26.39 o                         
   4   6  12         42.99         42.65         3.56 o                         
   5   6  12       1232.89       1262.75        14.09 o                         
   6   6  12        540.91        522.89         8.28 o                         
   7   6  12       2485.68       2322.50        47.18 o                         
 -11   7  12         11.07          3.56         2.36 o                         
 -10   7  12        249.73        260.32         5.63 o                         
  -9   7  12          7.70         16.04         3.28 o                         
  -8   7  12        132.81        125.85         4.79 o                         
  -7   7  12          0.52          8.25         2.65 o                         
  -6   7  12       1085.41       1124.54        10.68 o                         
  -5   7  12        909.18        941.05         8.72 o                         
  -4   7  12       5058.28       5011.38        30.63 o                         
  -3   7  12        710.32        737.01         6.97 o                         
  -2   7  12       1340.73       1245.25        10.59 o                         
  -1   7  12       5718.00       5748.16        41.55 o                         
   0   7  12        136.19        130.65         3.58 o                         
   1   7  12          0.84          7.58         2.27 o                         
   2   7  12       1501.28       1577.55        15.79 o                         
   3   7  12       1102.95       1153.28        12.52 o                         
   4   7  12       1674.81       1742.12        18.72 o                         
   5   7  12        603.61        648.15         9.50 o                         
   6   7  12        365.28        405.01         6.70 o                         
   7   7  12       1416.39       1391.75        29.99 o                         
 -10   8  12          6.66         11.51         2.59 o                         
  -9   8  12        552.90        539.87         9.08 o                         
  -8   8  12        226.59        250.28         6.03 o                         
  -7   8  12        330.52        366.97         7.14 o                         
  -6   8  12         49.54         52.58         2.80 o                         
  -5   8  12        579.15        614.28         6.76 o                         
  -4   8  12        362.17        391.48         4.91 o                         
  -3   8  12         14.43         16.13         1.82 o                         
  -2   8  12       4669.62       4829.58        35.15 o                         
  -1   8  12        117.48        110.07         3.25 o                         
   0   8  12       3663.77       3619.30        29.82 o                         
   1   8  12        237.28        230.05         4.99 o                         
   2   8  12        102.46        118.25         4.18 o                         
   3   8  12        502.35        587.84         8.35 o                         
   4   8  12        627.18        608.54         9.33 o                         
   5   8  12          3.58          8.74         2.62 o                         
   6   8  12       2497.11       2648.17        26.50 o                         
 -10   9  12       1619.91       1594.30        26.77 o                         
  -9   9  12         64.46         80.72         3.58 o                         
  -8   9  12        989.92       1063.58        13.25 o                         
  -7   9  12       1211.45       1171.02        14.19 o                         
  -6   9  12       1320.60       1331.08        13.83 o                         
  -5   9  12        429.72        450.05         6.56 o                         
  -4   9  12       1521.36       1599.25        13.34 o                         
  -3   9  12        607.99        673.93         7.29 o                         
  -2   9  12       7382.04       7369.63        50.05 o                         
  -1   9  12        264.84        289.67         4.89 o                         
   0   9  12       5717.90       5729.63        46.24 o                         
   1   9  12        362.77        371.46         5.91 o                         
   2   9  12         86.22         84.50         3.77 o                         
   3   9  12        118.77        127.18         5.07 o                         
   4   9  12        101.20         95.89         4.52 o                         
   5   9  12        245.76        262.39         5.65 o                         
   6   9  12       1326.01       1354.87        17.30 o                         
  -9  10  12       3351.16       3393.25        59.34 o                         
  -8  10  12       1492.46       1422.37        15.24 o                         
  -7  10  12        316.09        305.69         6.25 o                         
  -6  10  12       1889.79       1846.62        18.81 o                         
  -5  10  12         93.06        102.78         3.64 o                         
  -4  10  12        853.64        816.01         8.54 o                         
  -3  10  12      19418.92      19404.52       128.05 o                         
  -2  10  12        619.80        636.03         7.52 o                         
  -1  10  12       1538.97       1526.30        13.30 o                         
   0  10  12       1875.13       1894.72        16.44 o                         
   1  10  12        207.00        207.29         4.85 o                         
   2  10  12        862.27        916.21        11.80 o                         
   3  10  12       2407.31       2396.61        33.84 o                         
   4  10  12         51.88         70.06         3.98 o                         
   5  10  12        462.98        440.66        12.80 o                         
  -9  11  12          8.80          6.27         2.33 o                         
  -8  11  12         31.51         42.95         3.32 o                         
  -7  11  12          1.79          6.26         3.03 o                         
  -6  11  12        145.93        140.25         4.60 o                         
  -5  11  12        238.14        248.89         5.93 o                         
  -4  11  12       2381.83       2411.33        23.38 o                         
  -3  11  12       2590.13       2607.78        22.17 o                         
  -2  11  12        876.86        921.81        10.02 o                         
  -1  11  12        815.55        817.37         9.45 o                         
   0  11  12        226.59        245.88         4.60 o                         
   1  11  12        181.11        190.41         4.49 o                         
   2  11  12       1261.27       1295.60        14.98 o                         
   3  11  12        409.31        414.94         6.97 o                         
   4  11  12       2826.84       2724.78        32.33 o                         
   5  11  12        908.59        888.83        12.34 o                         
  -8  12  12        222.77        235.01         7.40 o                         
  -7  12  12         24.95         31.74         3.46 o                         
  -6  12  12        581.83        577.17         9.18 o                         
  -5  12  12        380.36        375.15         6.56 o                         
  -4  12  12        238.40        199.92         5.34 o                         
  -3  12  12         74.44         87.74         3.96 o                         
  -2  12  12       2264.65       2248.21        19.80 o                         
  -1  12  12        168.31        148.83         3.88 o                         
   0  12  12        694.54        731.64         9.20 o                         
   1  12  12       1037.87       1062.39        12.20 o                         
   2  12  12        676.87        686.02        11.77 o                         
   3  12  12       1140.79       1133.82        16.11 o                         
   4  12  12        532.49        508.02         8.93 o                         
  -7  13  12        594.42        558.16         9.31 o                         
  -6  13  12         99.97         96.16         5.57 o                         
  -5  13  12       2215.74       2180.82        25.86 o                         
  -4  13  12        892.12        877.82        11.53 o                         
  -3  13  12        666.44        638.91         9.45 o                         
  -2  13  12        895.28        871.93        10.60 o                         
  -1  13  12        134.42        119.69         4.01 o                         
   0  13  12        338.61        349.47         6.55 o                         
   1  13  12        680.76        729.89         9.67 o                         
   2  13  12         13.62         26.14         2.57 o                         
   3  13  12        931.03        911.71        18.61 o                         
  -6  14  12        999.28        914.85        15.76 o                         
  -5  14  12          9.64         16.27         2.76 o                         
  -4  14  12        122.47        129.53         3.94 o                         
  -3  14  12       2301.32       2266.63        36.38 o                         
  -2  14  12        145.59        145.86         4.12 o                         
  -1  14  12       1190.95       1119.52        16.29 o                         
   0  14  12       1362.86       1338.96        16.49 o                         
   1  14  12        492.46        557.52         8.07 o                         
   2  14  12        395.91        433.19         7.81 o                         
  -4  15  12        843.50        808.05        17.22 o                         
  -3  15  12        363.43        358.97         8.16 o                         
  -2  15  12        701.50        665.58        10.84 o                         
  -1  15  12          9.52         12.22         2.26 o                         
   0  15  12         31.60         24.24         2.68 o                         
 -11   0  13        774.21        751.27        14.39 o                         
  -9   0  13         24.25         27.81         4.30 o                         
  -7   0  13        183.12        158.50         4.19 o                         
  -5   0  13      10805.91      10019.28        68.99 o                         
  -3   0  13      17997.54      16726.36       119.09 o                         
  -1   0  13       8806.55       9054.81        71.28 o                         
   1   0  13       2357.11       2125.50        21.54 o                         
   3   0  13      13564.78      13099.85       213.56 o                         
   5   0  13       3844.81       3912.92        70.00 o                         
   7   0  13        297.22        315.27        17.80 o                         
 -12   1  13        323.46        324.64         8.67 o                         
 -11   1  13       1437.65       1437.99        16.32 o                         
 -10   1  13          2.52          7.13         2.51 o                         
  -9   1  13       1776.40       1695.38        16.31 o                         
  -8   1  13         88.07         82.09         3.13 o                         
  -7   1  13        102.78        120.13         2.82 o                         
  -6   1  13       6539.69       6324.53        37.61 o                         
  -5   1  13        951.36        807.09         6.04 o                         
  -4   1  13       5869.85       5321.07        26.74 o                         
  -3   1  13       1389.23       1608.63         9.83 o                         
  -2   1  13       6945.65       6864.59        39.92 o                         
  -1   1  13         62.03         61.91         1.49 o                         
   0   1  13       5518.74       5415.23        34.41 o                         
   1   1  13         39.17         38.81         1.71 o                         
   2   1  13       3627.35       3531.06        31.20 o                         
   3   1  13        202.31        244.76         5.03 o                         
   4   1  13       3515.84       3434.77        35.67 o                         
   5   1  13        130.61        113.10         5.31 o                         
   6   1  13       1534.99       1542.07        27.28 o                         
   7   1  13          7.50         11.29         4.46 o                         
   8   1  13         22.67         33.90         3.61 o                         
 -12   2  13       2015.31       1825.24        27.73 o                         
 -11   2  13        134.95        124.75         4.03 o                         
 -10   2  13        820.72        825.22        10.66 o                         
  -9   2  13        193.54        186.62         4.92 o                         
  -8   2  13        355.75        385.67         5.97 o                         
  -7   2  13        592.87        615.35         6.70 o                         
  -6   2  13       3829.04       3500.77        21.77 o                         
  -5   2  13        544.66        554.49         4.61 o                         
  -4   2  13      11713.19      11902.82        63.39 o                         
  -3   2  13       2096.35       2064.90        12.73 o                         
  -2   2  13       8071.27       8549.80        51.02 o                         
  -1   2  13       3254.43       3550.83        22.09 o                         
   0   2  13       1274.94       1353.64         9.72 o                         
   1   2  13        610.04        580.47         6.26 o                         
   2   2  13       2350.43       2374.21        21.72 o                         
   3   2  13         62.40         70.04         3.12 o                         
   4   2  13        419.39        426.17         7.48 o                         
   5   2  13          1.52          5.38         3.10 o                         
   6   2  13        125.71        121.69         6.80 o                         
   7   2  13          0.26          5.16         4.15 o                         
   8   2  13        210.60        216.34        14.96 o                         
 -12   3  13       1333.97       1343.27        24.96 o                         
 -11   3  13        496.74        472.61         9.21 o                         
 -10   3  13        803.32        809.85        12.66 o                         
  -9   3  13         21.07         14.21         3.03 o                         
  -8   3  13       2819.82       2866.63        24.51 o                         
  -7   3  13       2071.79       2058.58        16.70 o                         
  -6   3  13      11994.98      11986.76        67.25 o                         
  -5   3  13        839.98        780.03         6.65 o                         
  -4   3  13      15867.59      15338.39        79.98 o                         
  -3   3  13        268.00        226.37         2.53 o                         
  -2   3  13         43.37         24.73         1.15 o                         
  -1   3  13       7646.95       8048.20        49.65 o                         
   0   3  13       1226.10       1200.41         9.35 o                         
   1   3  13        653.77        601.68         6.56 o                         
   2   3  13       8306.30       8134.92        67.68 o                         
   3   3  13         42.17         59.17         2.97 o                         
   4   3  13       5737.38       5737.63        48.15 o                         
   5   3  13        447.08        458.49         9.35 o                         
   6   3  13       5501.28       5594.77        78.43 o                         
   7   3  13         49.08         33.84         4.38 o                         
 -11   4  13       1887.72       1742.11        31.53 o                         
 -10   4  13        297.80        298.66         6.51 o                         
  -9   4  13        718.18        741.57        10.72 o                         
  -8   4  13        366.58        370.48         6.33 o                         
  -7   4  13         12.88         18.49         2.17 o                         
  -6   4  13         98.30         90.53         2.50 o                         
  -5   4  13       8237.99       7992.22        43.41 o                         
  -4   4  13        300.33        319.90         4.21 o                         
  -3   4  13      17729.50      17282.18        97.74 o                         
  -2   4  13       1828.77       1892.69        12.42 o                         
  -1   4  13        173.07        147.03         2.10 o                         
   0   4  13       2690.99       2779.08        19.93 o                         
   1   4  13       2795.71       2535.95        20.93 o                         
   2   4  13        770.28        729.28         8.44 o                         
   3   4  13      13706.05      13367.86       100.83 o                         
   4   4  13          3.34          7.32         2.20 o                         
   5   4  13       1412.07       1476.54        18.19 o                         
   6   4  13        218.30        240.98         6.37 o                         
   7   4  13        531.92        539.18        13.36 o                         
 -11   5  13       2074.86       1960.09        53.60 o                         
 -10   5  13         29.19         34.87         3.15 o                         
  -9   5  13       1286.90       1230.93        15.58 o                         
  -8   5  13        267.06        247.07         5.47 o                         
  -7   5  13        906.80        929.85        10.31 o                         
  -6   5  13       1197.39       1113.03         9.65 o                         
  -5   5  13        995.65        939.76         7.93 o                         
  -4   5  13       4179.88       3964.67        23.63 o                         
  -3   5  13        260.02        223.40         3.00 o                         
  -2   5  13       9508.76       9787.57        61.24 o                         
  -1   5  13       3998.01       4164.12        30.13 o                         
   0   5  13       2490.57       2455.78        21.33 o                         
   1   5  13        214.60        226.66         4.31 o                         
   2   5  13       2567.04       2528.38        21.37 o                         
   3   5  13        164.67        164.73         4.22 o                         
   4   5  13       7909.39       7790.27        70.01 o                         
   5   5  13       1417.94       1321.63        15.77 o                         
   6   5  13        375.32        366.34         8.64 o                         
   7   5  13       1043.82        958.49        18.98 o                         
 -11   6  13         62.07         62.03         4.67 o                         
 -10   6  13        452.37        411.13         8.10 o                         
  -9   6  13        217.11        232.58         6.26 o                         
  -8   6  13        831.29        855.04        12.01 o                         
  -7   6  13        224.34        237.30         5.19 o                         
  -6   6  13       6013.46       6077.19        43.61 o                         
  -5   6  13         32.73         46.32         2.13 o                         
  -4   6  13       1807.05       1806.90        12.96 o                         
  -3   6  13       2564.66       2590.01        19.30 o                         
  -2   6  13        711.29        730.17         7.70 o                         
  -1   6  13        590.71        658.78         8.08 o                         
   0   6  13         65.55         69.02         2.83 o                         
   1   6  13         76.55         86.92         3.42 o                         
   2   6  13        733.54        716.95         8.44 o                         
   3   6  13          2.51         15.15         2.50 o                         
   4   6  13        186.34        188.37         5.38 o                         
   5   6  13       1064.25       1068.24        14.32 o                         
   6   6  13          1.12          4.25         2.70 o                         
   7   6  13        217.66        198.28         8.72 o                         
 -11   7  13        107.50         98.55         4.46 o                         
 -10   7  13         19.28         30.35         3.02 o                         
  -9   7  13        302.88        282.56         6.26 o                         
  -8   7  13       1923.57       1948.77        21.57 o                         
  -7   7  13       1778.75       1768.16        17.56 o                         
  -6   7  13        846.87        898.89         9.22 o                         
  -5   7  13       1065.93       1070.21        10.15 o                         
  -4   7  13       8254.48       8215.29        50.74 o                         
  -3   7  13        814.36        820.66         8.16 o                         
  -2   7  13       1031.13       1021.35         9.54 o                         
  -1   7  13       3829.43       3960.95        32.02 o                         
   0   7  13        640.53        624.51         8.00 o                         
   1   7  13       1906.28       1940.30        18.36 o                         
   2   7  13        915.67        917.67        10.94 o                         
   3   7  13        962.09        967.24        11.05 o                         
   4   7  13       2618.50       2828.52        27.22 o                         
   5   7  13       1056.66       1009.08        12.27 o                         
   6   7  13       1672.88       1566.99        25.01 o                         
 -10   8  13        281.84        294.72         7.46 o                         
  -9   8  13        535.13        563.78        13.23 o                         
  -8   8  13        527.41        517.24         9.20 o                         
  -7   8  13        325.32        332.35         6.25 o                         
  -6   8  13       1851.88       1826.45        15.96 o                         
  -5   8  13       2504.11       2486.08        18.48 o                         
  -4   8  13         71.69         77.90         2.62 o                         
  -3   8  13       4518.14       4443.85        30.46 o                         
  -2   8  13       5784.21       5885.51        42.18 o                         
  -1   8  13        260.38        291.65         5.15 o                         
   0   8  13        817.06        791.52         9.70 o                         
   1   8  13        843.56        855.82        11.27 o                         
   2   8  13        239.92        231.84         5.61 o                         
   3   8  13       1266.40       1328.26        15.30 o                         
   4   8  13        544.15        573.30         8.94 o                         
   5   8  13       1237.32       1225.19        14.17 o                         
   6   8  13         14.55         18.76         2.31 o                         
 -10   9  13        177.02        158.89         5.77 o                         
  -9   9  13        635.44        671.54        11.67 o                         
  -8   9  13       1101.38       1051.33        13.85 o                         
  -7   9  13        473.63        477.35         7.76 o                         
  -6   9  13       1899.81       1830.41        18.22 o                         
  -5   9  13        994.85        965.78        10.31 o                         
  -4   9  13        548.43        564.59         7.24 o                         
  -3   9  13        383.88        370.33         5.10 o                         
  -2   9  13       7216.35       7319.45        50.46 o                         
  -1   9  13         39.97         56.21         2.84 o                         
   0   9  13        903.40        939.34        11.60 o                         
   1   9  13        477.83        544.75         7.65 o                         
   2   9  13       2697.54       2636.75        25.10 o                         
   3   9  13         23.00         33.27         3.69 o                         
   4   9  13       2363.88       2424.51        28.93 o                         
   5   9  13        560.03        575.33         9.01 o                         
   6   9  13         21.00         13.76         2.26 o                         
  -9  10  13        490.48        491.24         8.67 o                         
  -8  10  13       1515.39       1463.88        20.11 o                         
  -7  10  13        334.50        370.15         6.78 o                         
  -6  10  13       3815.26       3884.09        36.68 o                         
  -5  10  13       1208.74       1198.09        13.17 o                         
  -4  10  13        902.76        909.79         9.95 o                         
  -3  10  13        316.28        358.63         5.45 o                         
  -2  10  13         69.04         70.89         2.84 o                         
  -1  10  13         40.35         35.40         2.54 o                         
   0  10  13        908.54        925.72        10.43 o                         
   1  10  13         10.41         16.42         2.79 o                         
   2  10  13        844.21        828.28        13.05 o                         
   3  10  13        102.24        106.23         4.42 o                         
   4  10  13          0.03          6.11         2.75 o                         
   5  10  13        373.08        359.63         8.39 o                         
  -9  11  13         22.75         16.26         2.37 o                         
  -8  11  13        896.13        909.25        13.59 o                         
  -7  11  13       3190.81       3210.34        41.59 o                         
  -6  11  13        653.72        689.55        10.63 o                         
  -5  11  13        666.32        667.66         9.66 o                         
  -4  11  13        139.05        171.90         4.81 o                         
  -3  11  13          3.29          6.21         2.35 o                         
  -2  11  13        338.09        374.22         5.76 o                         
  -1  11  13       3709.14       3919.53        30.98 o                         
   0  11  13          7.05         12.06         2.42 o                         
   1  11  13       3693.81       3741.16        31.65 o                         
   2  11  13       1423.03       1448.28        16.14 o                         
   3  11  13         69.83         72.78         3.48 o                         
   4  11  13       1698.91       1617.90        34.23 o                         
  -8  12  13        479.56        461.11        10.44 o                         
  -7  12  13        747.91        750.99        11.87 o                         
  -6  12  13         72.98         82.88         4.04 o                         
  -5  12  13       1229.56       1301.01        14.14 o                         
  -4  12  13         13.76         14.73         2.92 o                         
  -3  12  13       1421.35       1449.56        17.16 o                         
  -2  12  13        683.71        773.55         8.93 o                         
  -1  12  13         42.70         43.80         2.64 o                         
   0  12  13       4058.47       4238.90        33.40 o                         
   1  12  13       1567.14       1568.71        16.19 o                         
   2  12  13        422.53        413.70         7.36 o                         
   3  12  13       1861.45       1790.82        38.25 o                         
   4  12  13         11.92         15.78         2.87 o                         
  -7  13  13        140.95        147.96         5.58 o                         
  -6  13  13       1307.20       1336.73        24.31 o                         
  -5  13  13        217.26        187.44         5.23 o                         
  -4  13  13       1194.79       1203.71        13.44 o                         
  -3  13  13       1373.65       1306.83        13.90 o                         
  -2  13  13        999.20        993.19        10.94 o                         
  -1  13  13         10.16          7.28         2.30 o                         
   0  13  13          9.95         16.91         2.65 o                         
   1  13  13        193.73        203.57         4.79 o                         
   2  13  13       2112.33       2023.11        29.13 o                         
   3  13  13         35.21         32.76         2.91 o                         
  -6  14  13        914.41        867.35        24.55 o                         
  -5  14  13         85.04         80.56         4.19 o                         
  -4  14  13        551.93        551.71        11.10 o                         
  -3  14  13          1.62          2.29         2.35 o                         
  -2  14  13        441.77        433.76         8.49 o                         
  -1  14  13         45.72         44.77         2.74 o                         
   0  14  13        599.66        546.15        10.37 o                         
   1  14  13        203.63        175.46         8.40 o                         
  -3  15  13        343.24        327.32         8.92 o                         
  -2  15  13          8.80         10.95         2.51 o                         
  -1  15  13       1241.69       1200.11        25.64 o                         
 -12   0  14        197.24        191.82         6.42 o                         
 -10   0  14       3548.59       3414.22        43.37 o                         
  -8   0  14      12569.88      12556.94       131.32 o                         
  -6   0  14      23983.41      23969.23       196.77 o                         
  -4   0  14       6374.45       6581.59        48.85 o                         
  -2   0  14      14231.14      13902.24       112.00 o                         
   0   0  14      17815.09      17270.67       121.30 o                         
   2   0  14      13029.31      12786.43       146.35 o                         
   4   0  14        507.95        503.95        13.93 o                         
   6   0  14         39.26         54.54        10.92 o                         
 -12   1  14         45.78         43.00         3.16 o                         
 -11   1  14        143.41        153.54         5.38 o                         
 -10   1  14         12.90         28.01         2.99 o                         
  -9   1  14       1302.32       1280.11        14.71 o                         
  -8   1  14        908.32        900.36         9.98 o                         
  -7   1  14       5348.70       5270.48        35.78 o                         
  -6   1  14        893.83        878.19         7.65 o                         
  -5   1  14       6763.09       6667.30        37.87 o                         
  -4   1  14        485.94        525.16         4.23 o                         
  -3   1  14         43.85         43.52         1.60 o                         
  -2   1  14       3600.83       3881.25        23.72 o                         
  -1   1  14       3200.64       3053.00        21.73 o                         
   0   1  14       2870.90       2726.15        19.55 o                         
   1   1  14      12269.79      11718.44       101.88 o                         
   2   1  14        946.67        927.93        11.36 o                         
   3   1  14       2710.91       2704.43        27.86 o                         
   4   1  14       1354.75       1301.10        17.21 o                         
   5   1  14        223.24        234.04         9.04 o                         
   6   1  14        226.43        252.19         8.97 o                         
   7   1  14          3.42          8.65         3.05 o                         
 -12   2  14        116.96         97.86         5.01 o                         
 -11   2  14         55.99         56.95         3.35 o                         
 -10   2  14       1256.41       1175.30        14.96 o                         
  -9   2  14       1273.95       1226.98        14.80 o                         
  -8   2  14       2788.02       2770.85        25.11 o                         
  -7   2  14       1546.08       1594.53        13.11 o                         
  -6   2  14         23.50         14.17         1.67 o                         
  -5   2  14       4182.93       4430.21        26.69 o                         
  -4   2  14         82.71         89.46         1.59 o                         
  -3   2  14        613.01        605.85         6.46 o                         
  -2   2  14        520.31        604.43         6.23 o                         
  -1   2  14       4888.35       4731.13        31.30 o                         
   0   2  14        111.83        122.92         2.26 o                         
   1   2  14       7497.84       7266.95        55.91 o                         
   2   2  14        114.44        113.88         3.64 o                         
   3   2  14       5921.01       5756.92        50.70 o                         
   4   2  14         42.58         44.66         3.55 o                         
   5   2  14       4837.04       4902.75        69.73 o                         
   6   2  14        132.04        122.57         5.91 o                         
   7   2  14       1590.34       1618.09        36.85 o                         
 -12   3  14         79.24         71.18         4.56 o                         
 -11   3  14        814.74        855.59        16.26 o                         
 -10   3  14        582.01        621.52         9.60 o                         
  -9   3  14       5068.88       5234.60        50.72 o                         
  -8   3  14       1782.90       1814.23        17.20 o                         
  -7   3  14       3820.35       3772.26        28.45 o                         
  -6   3  14         27.61         22.28         1.77 o                         
  -5   3  14       5188.20       5158.33        30.46 o                         
  -4   3  14       1322.00       1457.68        10.33 o                         
  -3   3  14        304.68        329.92         3.37 o                         
  -2   3  14       2665.65       2871.40        20.05 o                         
  -1   3  14      12421.39      12166.17        78.64 o                         
   0   3  14       1182.79       1141.23        12.56 o                         
   1   3  14       5692.30       5473.52        52.01 o                         
   2   3  14       1531.80       1518.36        15.37 o                         
   3   3  14       1781.78       1795.13        18.98 o                         
   4   3  14         90.50         87.54         3.47 o                         
   5   3  14         32.54         39.98         3.77 o                         
   6   3  14         31.05         38.59         5.37 o                         
   7   3  14          4.32         10.26         3.45 o                         
 -11   4  14       1311.54       1278.06        20.52 o                         
 -10   4  14       5916.66       5865.81        61.89 o                         
  -9   4  14        661.07        670.57        10.41 o                         
  -8   4  14      14354.01      14198.58       102.48 o                         
  -7   4  14         11.56         13.99         2.29 o                         
  -6   4  14       8570.71       8496.79        52.35 o                         
  -5   4  14          1.04          4.64         1.34 o                         
  -4   4  14          2.08          7.78         1.42 o                         
  -3   4  14       1945.12       1823.60        12.40 o                         
  -2   4  14      11390.80      11138.80        67.76 o                         
  -1   4  14       1833.42       1858.42        15.84 o                         
   0   4  14      21691.75      21424.25       152.01 o                         
   1   4  14         20.14         27.86         2.27 o                         
   2   4  14       7728.72       7468.11        58.08 o                         
   3   4  14          9.53         17.12         2.33 o                         
   4   4  14        335.90        339.87         5.74 o                         
   5   4  14       3539.99       3438.97        38.54 o                         
   6   4  14       3446.52       3515.27        42.43 o                         
   7   4  14        197.56        193.97         7.64 o                         
 -11   5  14         81.16         68.59         3.79 o                         
 -10   5  14         71.12         70.82         4.13 o                         
  -9   5  14       2109.59       2104.21        24.65 o                         
  -8   5  14        111.02        120.67         4.62 o                         
  -7   5  14       4192.90       4149.18        31.78 o                         
  -6   5  14        278.28        288.03         4.04 o                         
  -5   5  14        922.78        939.09         8.14 o                         
  -4   5  14       1148.06       1162.37         9.74 o                         
  -3   5  14       1896.67       1929.12        14.80 o                         
  -2   5  14       3225.43       3173.66        24.36 o                         
  -1   5  14       5994.16       5884.93        47.50 o                         
   0   5  14       3054.76       3068.28        27.46 o                         
   1   5  14       1175.77       1157.13        11.87 o                         
   2   5  14       1550.33       1555.18        15.35 o                         
   3   5  14          7.99         16.45         2.44 o                         
   4   5  14        968.28        921.44        12.22 o                         
   5   5  14       1043.93       1001.93        13.48 o                         
   6   5  14        916.69        911.51        14.73 o                         
   7   5  14        235.02        260.70         7.68 o                         
 -11   6  14         14.11          8.01         2.94 o                         
 -10   6  14        386.38        376.14         7.46 o                         
  -9   6  14        529.57        547.10         9.47 o                         
  -8   6  14        246.65        285.82         6.53 o                         
  -7   6  14       1986.78       2067.02        18.44 o                         
  -6   6  14        817.01        818.02         8.75 o                         
  -5   6  14       1323.55       1405.17        11.63 o                         
  -4   6  14       1106.35       1090.08         9.38 o                         
  -3   6  14        788.34        827.91         8.63 o                         
  -2   6  14        172.63        201.94         4.15 o                         
  -1   6  14       1034.47       1001.45        10.68 o                         
   0   6  14        127.83        149.33         3.65 o                         
   1   6  14       8923.55       9019.17        75.26 o                         
   2   6  14       1339.69       1376.92        14.39 o                         
   3   6  14       1116.93       1187.51        12.57 o                         
   4   6  14        476.78        525.30         8.64 o                         
   5   6  14        686.55        711.98         9.98 o                         
   6   6  14       1797.94       1701.15        19.32 o                         
 -11   7  14        253.97        247.27         7.78 o                         
 -10   7  14        859.92        830.58        13.62 o                         
  -9   7  14       1270.68       1333.65        16.63 o                         
  -8   7  14       1567.62       1599.37        18.12 o                         
  -7   7  14       5203.43       5146.32        41.34 o                         
  -6   7  14        859.51        914.03         9.22 o                         
  -5   7  14       4601.77       4548.38        31.32 o                         
  -4   7  14       2484.96       2505.07        18.08 o                         
  -3   7  14       1188.49       1168.41        10.82 o                         
  -2   7  14       1987.79       2014.75        17.46 o                         
  -1   7  14        924.89        870.92         9.26 o                         
   0   7  14        786.86        825.60        10.34 o                         
   1   7  14       1654.20       1551.65        15.98 o                         
   2   7  14       1764.07       1765.60        17.90 o                         
   3   7  14       2008.16       1949.79        19.75 o                         
   4   7  14        266.21        290.54         6.14 o                         
   5   7  14         56.34         74.46         3.89 o                         
   6   7  14        207.34        173.29         5.44 o                         
 -10   8  14       1693.89       1742.15        21.81 o                         
  -9   8  14        781.72        760.34        11.25 o                         
  -8   8  14       4833.02       4921.50        46.50 o                         
  -7   8  14        753.25        792.40        10.59 o                         
  -6   8  14       2274.72       2255.92        21.77 o                         
  -5   8  14         81.63         69.66         2.86 o                         
  -4   8  14        116.38        122.29         3.05 o                         
  -3   8  14       2156.11       2227.70        17.65 o                         
  -2   8  14       2915.22       2935.19        23.00 o                         
  -1   8  14        985.94       1012.68        11.75 o                         
   0   8  14      14980.67      14657.16       103.40 o                         
   1   8  14       1161.58       1167.20        14.41 o                         
   2   8  14        445.83        494.80         7.97 o                         
   3   8  14       1103.10       1138.71        14.16 o                         
   4   8  14        230.51        224.68         6.01 o                         
   5   8  14        373.02        325.49         6.59 o                         
   6   8  14       1105.81       1070.04        16.45 o                         
 -10   9  14          2.03         -0.33         3.02 o                         
  -9   9  14       1659.07       1671.00        19.23 o                         
  -8   9  14          2.79          7.01         3.03 o                         
  -7   9  14          7.15         13.40         2.77 o                         
  -6   9  14         98.35        103.00         4.18 o                         
  -5   9  14         51.58         57.52         3.16 o                         
  -4   9  14       1872.20       1943.69        15.73 o                         
  -3   9  14       1533.22       1645.51        13.83 o                         
  -2   9  14        883.94        921.90         9.23 o                         
  -1   9  14       4679.54       4743.19        36.61 o                         
   0   9  14         17.02         26.36         2.72 o                         
   1   9  14        263.70        282.27         6.16 o                         
   2   9  14       3156.85       3269.26        31.93 o                         
   3   9  14        503.76        538.28         8.96 o                         
   4   9  14        143.29        183.23         5.62 o                         
   5   9  14        738.78        727.24        10.20 o                         
  -9  10  14         49.67         45.32         3.03 o                         
  -8  10  14         73.04         83.10         4.71 o                         
  -7  10  14         87.20         74.69         4.15 o                         
  -6  10  14          3.21          3.52         2.77 o                         
  -5  10  14       3810.13       3820.38        33.38 o                         
  -4  10  14       1580.64       1533.39        14.09 o                         
  -3  10  14         15.39         23.02         2.51 o                         
  -2  10  14       1126.74       1111.58        11.13 o                         
  -1  10  14          0.46          3.75         2.22 o                         
   0  10  14         47.38         63.54         2.88 o                         
   1  10  14       1079.71       1154.93        12.61 o                         
   2  10  14       1489.63       1563.33        18.05 o                         
   3  10  14        163.44        181.00         5.40 o                         
   4  10  14       1517.02       1525.41        19.84 o                         
   5  10  14        291.13        263.71         5.43 o                         
  -9  11  14       1029.55       1048.60        21.63 o                         
  -8  11  14         18.55         15.28         2.90 o                         
  -7  11  14       1590.69       1632.64        20.59 o                         
  -6  11  14        256.80        286.63         6.42 o                         
  -5  11  14        775.98        822.65        10.67 o                         
  -4  11  14       1267.45       1313.60        14.21 o                         
  -3  11  14        560.67        547.66         7.10 o                         
  -2  11  14       2141.24       2192.94        18.82 o                         
  -1  11  14       2228.02       2246.71        18.97 o                         
   0  11  14         63.22         74.55         3.05 o                         
   1  11  14       2256.22       2342.87        21.34 o                         
   2  11  14        612.44        667.09         9.52 o                         
   3  11  14        901.68        947.45        13.02 o                         
   4  11  14        101.45        101.39         4.23 o                         
  -8  12  14        849.33        854.36        11.99 o                         
  -7  12  14        348.30        334.55         7.26 o                         
  -6  12  14       2243.28       2286.05        25.90 o                         
  -5  12  14        642.43        710.55        10.59 o                         
  -4  12  14         26.92         23.32         3.00 o                         
  -3  12  14        825.62        881.88         9.93 o                         
  -2  12  14         56.20         53.18         2.81 o                         
  -1  12  14        577.21        582.65         7.09 o                         
   0  12  14       4315.99       4248.07        34.72 o                         
   1  12  14         33.88         35.74         2.77 o                         
   2  12  14       1088.66       1058.57        13.73 o                         
   3  12  14        712.57        686.34        22.90 o                         
  -7  13  14        223.99        230.89         9.93 o                         
  -6  13  14        283.16        299.15         8.42 o                         
  -5  13  14         11.09         12.74         2.76 o                         
  -4  13  14         19.38         24.85         2.52 o                         
  -3  13  14        608.27        575.57        10.24 o                         
  -2  13  14        299.77        337.37         5.48 o                         
  -1  13  14       1716.66       1646.07        16.63 o                         
   0  13  14        892.67        886.18        11.02 o                         
   1  13  14       1521.73       1472.09        21.63 o                         
   2  13  14         53.02         48.55         4.15 o                         
  -5  14  14        223.38        218.75         6.12 o                         
  -4  14  14        185.34        176.93         4.60 o                         
  -3  14  14        253.39        262.46         5.20 o                         
  -2  14  14        345.35        333.52         8.38 o                         
  -1  14  14        332.60        295.31         8.36 o                         
   0  14  14        398.86        404.01         7.80 o                         
   1  14  14        157.80        149.91         5.18 o                         
 -11   0  15       4120.26       4261.02        60.87 o                         
  -9   0  15       1522.68       1511.79        32.58 o                         
  -7   0  15       2367.18       2385.96        23.76 o                         
  -5   0  15          5.91         11.10         1.97 o                         
  -3   0  15      19460.33      19444.52       160.83 o                         
  -1   0  15       6094.98       5889.16        61.60 o                         
   1   0  15         52.05         56.09         3.86 o                         
   3   0  15        218.05        215.51        10.12 o                         
   5   0  15          0.24          2.67         5.64 o                         
   7   0  15          3.87         10.98         3.57 o                         
 -12   1  15        530.24        519.85        11.54 o                         
 -11   1  15        368.92        374.09         7.76 o                         
 -10   1  15       1108.50       1129.17        17.90 o                         
  -9   1  15       2701.49       2754.85        29.06 o                         
  -8   1  15        462.85        472.97         7.64 o                         
  -7   1  15       1610.69       1623.34        12.96 o                         
  -6   1  15         20.27         30.12         2.01 o                         
  -5   1  15       2021.91       1919.24        13.66 o                         
  -4   1  15       3935.43       3757.69        23.29 o                         
  -3   1  15       8413.94       7975.76        45.63 o                         
  -2   1  15         15.37         16.72         1.37 o                         
  -1   1  15       5016.56       4622.47        33.18 o                         
   0   1  15       2059.18       2141.34        18.28 o                         
   1   1  15       3501.46       3406.45        36.64 o                         
   2   1  15        669.22        682.03         9.88 o                         
   3   1  15       3746.20       3699.10        41.34 o                         
   4   1  15         10.12         19.40         3.66 o                         
   5   1  15       5676.22       5836.30        76.28 o                         
   6   1  15         83.64         70.06         5.11 o                         
   7   1  15        603.72        654.74        15.01 o                         
 -12   2  15        284.09        251.10         7.09 o                         
 -11   2  15         97.76        111.89         4.47 o                         
 -10   2  15        159.26        192.71         5.37 o                         
  -9   2  15        227.75        238.43         6.47 o                         
  -8   2  15         18.03         29.17         3.11 o                         
  -7   2  15         70.80         64.49         2.58 o                         
  -6   2  15       4021.92       4205.97        28.91 o                         
  -5   2  15       1420.91       1514.20        10.91 o                         
  -4   2  15      11055.75      10797.13        65.95 o                         
  -3   2  15       2046.02       2217.92        14.91 o                         
  -2   2  15       5156.90       4497.13        32.09 o                         
  -1   2  15         16.41         25.15         0.91 o                         
   0   2  15       2923.62       2835.13        32.71 o                         
   1   2  15        829.42        858.07        10.15 o                         
   2   2  15        490.53        524.43         8.31 o                         
   3   2  15       3910.41       3780.68        34.80 o                         
   4   2  15       1504.16       1617.62        20.00 o                         
   5   2  15        138.90        127.84         5.35 o                         
   6   2  15       2782.26       2790.00        56.89 o                         
   7   2  15         76.00         59.05         5.85 o                         
 -12   3  15        779.50        731.16        14.45 o                         
 -11   3  15        667.77        657.03        12.36 o                         
 -10   3  15       7045.03       7136.75        77.21 o                         
  -9   3  15       4346.54       4399.79        40.85 o                         
  -8   3  15        195.78        231.36         5.13 o                         
  -7   3  15        325.12        333.67         5.15 o                         
  -6   3  15       1689.27       1630.89        12.37 o                         
  -5   3  15          3.74          6.66         1.58 o                         
  -4   3  15        155.78        164.66         2.91 o                         
  -3   3  15       7539.25       7406.06        49.56 o                         
  -2   3  15       1629.13       1636.46        13.27 o                         
  -1   3  15       6281.00       5827.43        40.42 o                         
   0   3  15       1226.21       1245.57        13.00 o                         
   1   3  15         46.14         36.40         2.54 o                         
   2   3  15        239.78        237.26         4.81 o                         
   3   3  15       2384.28       2400.05        22.76 o                         
   4   3  15       2013.33       2020.89        21.32 o                         
   5   3  15       2762.00       2709.81        35.37 o                         
   6   3  15         34.29         40.08         4.63 o                         
   7   3  15       1777.45       1763.55        54.82 o                         
 -11   4  15       1889.50       1795.41        44.32 o                         
 -10   4  15        110.04        111.19         4.79 o                         
  -9   4  15       3034.52       3002.75        29.77 o                         
  -8   4  15        348.89        351.13         6.43 o                         
  -7   4  15        650.21        629.05         7.92 o                         
  -6   4  15        131.64        147.34         3.18 o                         
  -5   4  15       3227.23       3266.79        21.41 o                         
  -4   4  15        951.16        925.23         8.07 o                         
  -3   4  15       6993.48       7093.26        47.52 o                         
  -2   4  15          1.67         10.46         1.76 o                         
  -1   4  15       1523.97       1442.59        16.31 o                         
   0   4  15         22.94         23.35         2.30 o                         
   1   4  15         38.07         54.93         2.92 o                         
   2   4  15         81.93         93.66         3.39 o                         
   3   4  15         10.71         15.49         2.42 o                         
   4   4  15        101.37        106.72         3.71 o                         
   5   4  15        100.61         84.36         4.18 o                         
   6   4  15         55.37         81.59         4.76 o                         
   7   4  15          0.13          3.15         3.67 o                         
 -11   5  15        137.16        151.15         6.20 o                         
 -10   5  15       1262.49       1207.53        16.19 o                         
  -9   5  15       2201.20       2113.83        27.73 o                         
  -8   5  15         54.29         39.95         3.06 o                         
  -7   5  15       1649.64       1799.20        15.79 o                         
  -6   5  15       1248.38       1296.51        10.48 o                         
  -5   5  15        115.40         87.95         2.52 o                         
  -4   5  15       2050.62       1989.87        15.43 o                         
  -3   5  15       1934.18       1779.31        14.08 o                         
  -2   5  15        886.93        860.56         8.87 o                         
  -1   5  15       4161.82       3942.33        35.00 o                         
   0   5  15         77.73         84.14         3.42 o                         
   1   5  15       1955.60       1967.23        18.36 o                         
   2   5  15       2147.94       2188.44        21.28 o                         
   3   5  15       2213.58       2201.84        20.80 o                         
   4   5  15        145.51        173.22         4.80 o                         
   5   5  15       4797.87       4631.96        54.24 o                         
   6   5  15          0.05          7.89         3.00 o                         
 -11   6  15         20.02         12.28         2.96 o                         
 -10   6  15         81.46         91.35         4.73 o                         
  -9   6  15         67.83         59.32         4.21 o                         
  -8   6  15         48.13         67.17         3.94 o                         
  -7   6  15       2806.62       2805.46        23.04 o                         
  -6   6  15        137.69        151.47         3.56 o                         
  -5   6  15        750.14        811.83         7.76 o                         
  -4   6  15       4518.60       4556.15        32.23 o                         
  -3   6  15        424.70        443.39         6.18 o                         
  -2   6  15       6821.37       6601.90        48.71 o                         
  -1   6  15       1816.25       1723.68        16.63 o                         
   0   6  15       7583.15       7586.68        58.05 o                         
   1   6  15       1005.92       1055.96        11.74 o                         
   2   6  15        538.18        576.84         8.62 o                         
   3   6  15       1696.61       1772.79        18.73 o                         
   4   6  15       2037.41       2101.26        23.79 o                         
   5   6  15        163.11        189.49         5.43 o                         
   6   6  15       2326.20       2364.67        32.11 o                         
 -11   7  15        175.72        194.42         6.80 o                         
 -10   7  15       2146.55       2138.58        26.45 o                         
  -9   7  15        254.04        269.22         6.83 o                         
  -8   7  15        991.81       1038.29        12.92 o                         
  -7   7  15        441.01        447.00         6.99 o                         
  -6   7  15       1248.79       1203.52        11.35 o                         
  -5   7  15        460.59        491.94         6.16 o                         
  -4   7  15        166.06        147.00         3.26 o                         
  -3   7  15       3021.86       2895.71        22.73 o                         
  -2   7  15       1577.48       1597.55        14.14 o                         
  -1   7  15       2641.97       2710.11        22.97 o                         
   0   7  15        868.70        939.56        10.52 o                         
   1   7  15        623.49        622.60         8.68 o                         
   2   7  15        907.99        921.65        11.31 o                         
   3   7  15       1585.92       1739.77        18.48 o                         
   4   7  15         92.73         99.91         4.24 o                         
   5   7  15       1031.26       1058.52        13.31 o                         
   6   7  15        183.46        167.19         6.05 o                         
 -10   8  15        395.80        404.71         8.60 o                         
  -9   8  15        982.00        990.78        13.94 o                         
  -8   8  15       3316.64       3235.03        32.12 o                         
  -7   8  15        231.32        251.59         5.86 o                         
  -6   8  15       3793.48       3823.79        29.06 o                         
  -5   8  15       2208.71       2186.99        18.48 o                         
  -4   8  15       1246.87       1253.12        11.11 o                         
  -3   8  15        818.24        864.50         8.94 o                         
  -2   8  15        181.34        183.31         4.05 o                         
  -1   8  15       1193.62       1128.06        12.73 o                         
   0   8  15         99.95         88.74         3.47 o                         
   1   8  15        374.90        344.21         7.05 o                         
   2   8  15          1.74          5.66         3.06 o                         
   3   8  15        933.89        882.12        11.65 o                         
   4   8  15         70.82         53.34         3.41 o                         
   5   8  15         10.32          6.53         2.39 o                         
 -10   9  15        215.92        212.55         7.98 o                         
  -9   9  15        900.90        906.82        13.65 o                         
  -8   9  15        159.10        171.22         5.26 o                         
  -7   9  15       1517.06       1546.91        16.33 o                         
  -6   9  15        341.76        387.62         6.69 o                         
  -5   9  15        541.88        560.91         7.89 o                         
  -4   9  15       4273.00       4210.55        30.45 o                         
  -3   9  15       3498.80       3462.89        26.19 o                         
  -2   9  15       2064.08       1994.63        16.16 o                         
  -1   9  15        646.38        660.25         8.12 o                         
   0   9  15       1527.02       1508.93        15.29 o                         
   1   9  15        154.35        163.30         5.06 o                         
   2   9  15       1067.56       1097.40        14.21 o                         
   3   9  15        600.85        623.11        10.60 o                         
   4   9  15         87.55        103.60         3.94 o                         
   5   9  15        882.56        872.50        16.41 o                         
  -9  10  15         19.23         18.02         2.73 o                         
  -8  10  15        468.90        450.57         8.27 o                         
  -7  10  15        828.20        842.01        12.94 o                         
  -6  10  15        223.68        234.00         5.61 o                         
  -5  10  15         67.97         83.20         3.52 o                         
  -4  10  15       1308.66       1387.84        13.96 o                         
  -3  10  15        770.63        778.35         8.84 o                         
  -2  10  15       1380.36       1476.86        13.64 o                         
  -1  10  15         69.68        102.58         3.28 o                         
   0  10  15       2311.41       2478.03        21.16 o                         
   1  10  15       2667.60       2803.83        24.39 o                         
   2  10  15          1.66          8.19         3.20 o                         
   3  10  15        149.69        167.79         5.03 o                         
   4  10  15       1439.51       1384.26        23.07 o                         
  -8  11  15         22.06         29.24         2.91 o                         
  -7  11  15        118.66        102.66         4.22 o                         
  -6  11  15        692.91        672.05         9.82 o                         
  -5  11  15         12.26         18.35         2.75 o                         
  -4  11  15         17.94         18.71         2.64 o                         
  -3  11  15       1708.70       1871.84        17.01 o                         
  -2  11  15       1178.11       1210.07        12.20 o                         
  -1  11  15        611.26        666.61         7.75 o                         
   0  11  15         34.05         43.25         2.67 o                         
   1  11  15         38.68         57.50         3.03 o                         
   2  11  15       1199.62       1209.53        14.08 o                         
   3  11  15         98.67         83.17         4.93 o                         
   4  11  15        107.42        108.09         4.24 o                         
  -8  12  15        329.35        280.65        10.31 o                         
  -7  12  15        497.24        464.94         8.95 o                         
  -6  12  15       2151.13       2120.67        24.00 o                         
  -5  12  15       2229.19       2258.62        24.97 o                         
  -4  12  15        812.80        815.56        10.97 o                         
  -3  12  15        851.94        869.76        10.19 o                         
  -2  12  15         75.10         75.19         3.07 o                         
  -1  12  15        574.14        600.75         7.64 o                         
   0  12  15         62.39         60.29         3.01 o                         
   1  12  15       1094.10       1087.27        14.23 o                         
   2  12  15        211.77        190.99         7.45 o                         
   3  12  15       1398.46       1314.20        21.90 o                         
  -6  13  15       1645.06       1551.76        30.94 o                         
  -5  13  15        363.29        352.77         7.81 o                         
  -4  13  15       2496.39       2523.65        31.73 o                         
  -3  13  15        329.74        344.34         5.92 o                         
  -2  13  15        233.89        223.77         4.44 o                         
  -1  13  15        387.38        413.31         6.54 o                         
   0  13  15        349.85        391.87         7.27 o                         
   1  13  15         97.74        103.95         4.11 o                         
   2  13  15       1278.40       1188.29        22.52 o                         
  -5  14  15       1907.48       1845.14        30.79 o                         
  -4  14  15        122.73        116.93         3.81 o                         
  -3  14  15         31.33         32.19         2.32 o                         
  -2  14  15       1433.84       1410.18        24.96 o                         
  -1  14  15         96.58        108.12         4.00 o                         
   0  14  15        419.48        417.68        10.82 o                         
 -12   0  16        809.79        796.83        21.29 o                         
 -10   0  16        231.57        246.55        13.46 o                         
  -8   0  16        200.69        227.31         7.13 o                         
  -6   0  16         37.57         77.73         4.51 o                         
  -4   0  16       2006.69       2105.72        22.85 o                         
  -2   0  16       1703.72       1728.81        19.27 o                         
   0   0  16       3965.54       4113.96        58.06 o                         
   2   0  16         90.89         81.62         6.92 o                         
   4   0  16       4554.38       4337.04       101.67 o                         
   6   0  16       1523.90       1450.45        38.51 o                         
 -12   1  16        345.78        332.43         7.65 o                         
 -11   1  16         26.73         30.08         2.99 o                         
 -10   1  16        391.29        408.51         9.16 o                         
  -9   1  16        450.04        457.54        10.18 o                         
  -8   1  16       6728.78       6703.26        59.19 o                         
  -7   1  16        113.80         87.35         2.89 o                         
  -6   1  16      11948.38      11906.65        77.11 o                         
  -5   1  16        159.52        206.79         3.25 o                         
  -4   1  16       4585.92       4214.90        29.97 o                         
  -3   1  16        122.41        145.56         2.73 o                         
  -2   1  16       1633.34       1638.26        13.62 o                         
  -1   1  16         49.03         59.53         2.64 o                         
   0   1  16         98.91        137.59         3.69 o                         
   1   1  16        279.61        347.24         5.86 o                         
   2   1  16       8769.61       8711.28        85.40 o                         
   3   1  16       1627.26       1669.30        22.85 o                         
   4   1  16        173.95        191.02         6.83 o                         
   5   1  16        614.63        654.99        13.90 o                         
   6   1  16        400.75        415.17        10.14 o                         
   7   1  16         20.07          9.70         5.29 o                         
 -12   2  16          4.18          7.12         2.81 o                         
 -11   2  16        885.64        917.09        13.40 o                         
 -10   2  16         37.38         61.21         3.68 o                         
  -9   2  16       2475.46       2542.87        30.48 o                         
  -8   2  16        141.36        153.90         4.36 o                         
  -7   2  16       5311.28       5249.65        36.19 o                         
  -6   2  16          1.24          8.63         2.09 o                         
  -5   2  16      15729.60      15343.09        94.67 o                         
  -4   2  16         81.64         92.85         2.57 o                         
  -3   2  16       5757.11       5481.54        40.10 o                         
  -2   2  16        131.46        174.68         3.79 o                         
  -1   2  16        438.23        573.37         7.60 o                         
   0   2  16       1019.21       1056.21        12.67 o                         
   1   2  16       7397.16       7158.72        60.40 o                         
   2   2  16        528.82        486.60         8.75 o                         
   3   2  16       9228.33       9073.65        88.53 o                         
   4   2  16        114.74        130.51         5.36 o                         
   5   2  16       2738.27       2768.81        44.61 o                         
   6   2  16        572.82        529.46        11.62 o                         
 -11   3  16         67.16         69.08         4.33 o                         
 -10   3  16        925.95        985.71        13.50 o                         
  -9   3  16         29.86         20.36         3.27 o                         
  -8   3  16       3562.79       3635.47        33.66 o                         
  -7   3  16       1003.12        913.86         9.56 o                         
  -6   3  16       1595.74       1602.63        13.19 o                         
  -5   3  16        250.12        259.14         4.20 o                         
  -4   3  16       8561.04       8492.35        55.66 o                         
  -3   3  16        527.20        593.43         7.35 o                         
  -2   3  16        282.62        299.25         5.46 o                         
  -1   3  16        864.55       1008.99        10.99 o                         
   0   3  16        258.65        274.04         6.43 o                         
   1   3  16       3227.84       2906.65        28.96 o                         
   2   3  16       1887.59       1862.95        19.03 o                         
   3   3  16       5235.07       5228.66        41.15 o                         
   4   3  16       1158.78       1125.52        14.15 o                         
   5   3  16         12.65          7.87         3.25 o                         
   6   3  16          6.22         12.25         2.96 o                         
 -11   4  16         47.70         47.40         3.43 o                         
 -10   4  16         64.66         50.97         3.88 o                         
  -9   4  16        352.00        345.76         8.20 o                         
  -8   4  16       1551.92       1548.65        16.11 o                         
  -7   4  16        715.97        697.85         8.65 o                         
  -6   4  16        841.40        868.30         8.57 o                         
  -5   4  16        156.29        174.61         3.26 o                         
  -4   4  16       1631.50       1726.98        13.25 o                         
  -3   4  16          9.10         15.15         1.90 o                         
  -2   4  16       2645.25       2746.59        23.80 o                         
  -1   4  16        136.76        109.10         3.67 o                         
   0   4  16         87.95        116.56         4.46 o                         
   1   4  16        631.39        691.31         9.20 o                         
   2   4  16       1418.21       1420.38        15.11 o                         
   3   4  16        647.54        610.11         8.65 o                         
   4   4  16       4516.52       4341.81        61.26 o                         
   5   4  16        345.68        343.56         7.67 o                         
   6   4  16       1397.94       1227.13        23.97 o                         
 -11   5  16        571.51        544.83        10.88 o                         
 -10   5  16         52.14         65.32         3.89 o                         
  -9   5  16        591.25        621.33        11.45 o                         
  -8   5  16       3996.11       3972.36        35.39 o                         
  -7   5  16       4164.27       3951.86        30.67 o                         
  -6   5  16      11900.48      12306.30        74.73 o                         
  -5   5  16         10.64         15.82         1.80 o                         
  -4   5  16       6488.69       6513.59        43.73 o                         
  -3   5  16       2136.05       2152.91        17.66 o                         
  -2   5  16       1598.53       1605.10        14.86 o                         
  -1   5  16         31.28         41.26         2.79 o                         
   0   5  16         94.65         85.97         3.25 o                         
   1   5  16         10.45         23.11         2.86 o                         
   2   5  16       5481.01       5717.36        48.40 o                         
   3   5  16        164.24        195.56         5.14 o                         
   4   5  16       1973.74       2008.19        19.99 o                         
   5   5  16        502.80        533.72         9.10 o                         
   6   5  16        223.59        242.63        12.02 o                         
 -11   6  16        835.66        898.71        14.86 o                         
 -10   6  16       1611.86       1608.45        22.67 o                         
  -9   6  16         90.62         86.08         4.43 o                         
  -8   6  16         93.57         98.66         3.67 o                         
  -7   6  16       4049.91       3915.48        31.17 o                         
  -6   6  16        449.98        465.91         6.24 o                         
  -5   6  16      10704.83      10835.28        65.21 o                         
  -4   6  16         41.16         47.80         2.47 o                         
  -3   6  16       3584.76       3491.33        27.60 o                         
  -2   6  16        304.98        306.99         5.23 o                         
  -1   6  16          1.36          7.16         2.49 o                         
   0   6  16       1430.02       1368.35        14.63 o                         
   1   6  16      12287.77      12535.61       103.24 o                         
   2   6  16         55.72         59.01         3.29 o                         
   3   6  16       4115.11       4227.96        36.97 o                         
   4   6  16         80.24         84.31         3.80 o                         
   5   6  16       1208.19       1190.23        20.62 o                         
   6   6  16         68.27         51.81         3.75 o                         
 -10   7  16         90.11         88.31         4.35 o                         
  -9   7  16          3.94          9.01         3.16 o                         
  -8   7  16         37.58         49.42         3.55 o                         
  -7   7  16       1183.89       1158.68        13.15 o                         
  -6   7  16       4845.55       4889.73        35.59 o                         
  -5   7  16       1675.51       1698.31        14.29 o                         
  -4   7  16       5251.52       5207.86        35.36 o                         
  -3   7  16       1022.63       1045.17        10.86 o                         
  -2   7  16         11.26         23.76         2.29 o                         
  -1   7  16        988.45       1005.87        11.74 o                         
   0   7  16        589.41        594.73         8.29 o                         
   1   7  16       1262.86       1404.79        15.89 o                         
   2   7  16       3685.01       3715.77        33.43 o                         
   3   7  16       2846.25       3035.76        29.42 o                         
   4   7  16       1171.35       1179.12        13.50 o                         
   5   7  16        516.51        496.66        10.32 o                         
 -10   8  16        274.35        280.47         7.31 o                         
  -9   8  16        449.20        418.07         8.05 o                         
  -8   8  16         20.06         26.91         3.40 o                         
  -7   8  16          8.24         12.17         2.61 o                         
  -6   8  16        356.63        371.13         5.83 o                         
  -5   8  16         12.09         22.79         2.33 o                         
  -4   8  16         32.21         21.81         2.19 o                         
  -3   8  16       2712.34       2704.01        21.37 o                         
  -2   8  16       1699.67       1598.24        14.20 o                         
  -1   8  16         90.07         99.75         3.89 o                         
   0   8  16          0.65          4.69         2.56 o                         
   1   8  16       1582.18       1730.84        19.20 o                         
   2   8  16       3223.80       3334.58        31.33 o                         
   3   8  16         15.81         15.30         2.83 o                         
   4   8  16       1004.65       1009.72        12.53 o                         
   5   8  16        396.12        413.50        10.05 o                         
 -10   9  16          2.47          6.29         3.84 o                         
  -9   9  16        360.34        366.96         7.17 o                         
  -8   9  16       2051.77       2122.06        23.83 o                         
  -7   9  16       2177.15       2171.86        22.31 o                         
  -6   9  16       5375.40       5695.93        44.03 o                         
  -5   9  16        149.76        165.20         4.11 o                         
  -4   9  16       2982.78       3114.23        23.21 o                         
  -3   9  16        567.46        591.36         7.30 o                         
  -2   9  16       1706.91       1767.59        17.77 o                         
  -1   9  16       1037.82       1080.15        11.48 o                         
   0   9  16        253.26        249.55         5.39 o                         
   1   9  16        859.92        842.08        12.17 o                         
   2   9  16        391.28        469.39         7.69 o                         
   3   9  16        145.07        125.05         4.65 o                         
   4   9  16       2961.15       2916.48        35.41 o                         
  -9  10  16          1.22          3.98         2.38 o                         
  -8  10  16        836.90        846.20        11.62 o                         
  -7  10  16       2366.66       2336.89        25.50 o                         
  -6  10  16       1143.26       1117.15        13.19 o                         
  -5  10  16       4368.73       4353.41        36.23 o                         
  -4  10  16        596.41        588.51         8.21 o                         
  -3  10  16        298.99        328.35         5.78 o                         
  -2  10  16        155.07        179.91         4.07 o                         
  -1  10  16         76.82         77.31         3.09 o                         
   0  10  16        735.79        779.06         9.05 o                         
   1  10  16       5329.69       5388.63        46.80 o                         
   2  10  16        358.70        356.54         7.86 o                         
   3  10  16       3334.83       3396.53        37.13 o                         
   4  10  16         36.83         26.22         2.32 o                         
  -8  11  16        116.18        116.15         4.29 o                         
  -7  11  16          3.52          3.08         2.50 o                         
  -6  11  16        752.85        776.18        10.93 o                         
  -5  11  16        231.13        248.98         5.69 o                         
  -4  11  16       1797.42       1783.72        16.16 o                         
  -3  11  16        464.14        418.26         6.55 o                         
  -2  11  16        251.19        252.51         4.93 o                         
  -1  11  16        138.12        168.48         3.89 o                         
   0  11  16       1799.79       1778.30        21.45 o                         
   1  11  16         41.88         43.83         2.71 o                         
   2  11  16        762.81        754.48        11.12 o                         
   3  11  16         20.32         27.79         2.83 o                         
  -7  12  16        108.12        110.86         4.01 o                         
  -6  12  16        249.40        240.78         5.61 o                         
  -5  12  16          0.15          4.41         2.38 o                         
  -4  12  16         81.51         79.95         3.73 o                         
  -3  12  16        146.37        141.87         3.76 o                         
  -2  12  16        139.00        148.60         3.87 o                         
  -1  12  16       2645.88       2572.92        24.31 o                         
   0  12  16        308.95        304.75         5.90 o                         
   1  12  16          1.86          4.35         2.21 o                         
   2  12  16        193.46        204.42         8.48 o                         
  -6  13  16       3501.70       3519.21        76.55 o                         
  -5  13  16        461.18        445.02         8.62 o                         
  -4  13  16        331.11        326.25         6.35 o                         
  -3  13  16        762.32        786.44         9.54 o                         
  -2  13  16        476.76        500.50         6.61 o                         
  -1  13  16       2549.60       2446.56        38.64 o                         
   0  13  16          3.27         10.34         2.41 o                         
   1  13  16       2300.31       2293.94        36.26 o                         
  -4  14  16        327.56        319.94         6.86 o                         
  -3  14  16         14.62         23.66         2.60 o                         
  -2  14  16       1496.38       1442.18        20.10 o                         
  -1  14  16          9.76          7.19         2.36 o                         
 -11   0  17         13.67         12.53         3.44 o                         
  -9   0  17        140.52        164.63         9.15 o                         
  -7   0  17       8048.19       7983.77        79.71 o                         
  -5   0  17        785.57        863.54        11.25 o                         
  -3   0  17       3689.63       3805.66        45.30 o                         
  -1   0  17       8389.08       8130.70       101.69 o                         
   1   0  17       8491.36       8244.51       110.62 o                         
   3   0  17       1166.03       1205.33        25.64 o                         
   5   0  17        621.17        598.25        16.79 o                         
 -12   1  17         99.73         84.22         5.02 o                         
 -11   1  17        102.05        111.84         3.97 o                         
 -10   1  17        494.57        537.40        11.19 o                         
  -9   1  17        253.17        276.11         7.28 o                         
  -8   1  17       2071.07       2087.29        22.07 o                         
  -7   1  17       3786.47       3708.17        27.31 o                         
  -6   1  17       1129.59       1070.67        10.06 o                         
  -5   1  17        233.41        212.16         3.60 o                         
  -4   1  17         62.14         50.43         2.24 o                         
  -3   1  17         49.20         54.78         2.04 o                         
  -2   1  17       4838.37       4648.63        38.43 o                         
  -1   1  17       7376.43       7658.60        72.80 o                         
   0   1  17      11422.67      11267.40       101.66 o                         
   1   1  17        532.44        526.42         8.30 o                         
   2   1  17         52.56         43.70         3.46 o                         
   3   1  17        185.10        178.93         6.23 o                         
   4   1  17        136.57        120.10         4.96 o                         
   5   1  17         14.01         13.26         3.25 o                         
   6   1  17       1285.06       1280.96        38.86 o                         
 -11   2  17         68.11         59.27         3.79 o                         
 -10   2  17       3379.35       3498.51        38.69 o                         
  -9   2  17         15.56          9.02         3.55 o                         
  -8   2  17      15487.29      15174.49       145.44 o                         
  -7   2  17        587.55        586.48         6.90 o                         
  -6   2  17        675.10        684.51         7.67 o                         
  -5   2  17         39.26         40.83         2.15 o                         
  -4   2  17        792.41        825.79         8.31 o                         
  -3   2  17        705.56        725.61         8.69 o                         
  -2   2  17        825.60        791.61         9.75 o                         
  -1   2  17       1887.78       1861.24        18.76 o                         
   0   2  17        665.02        623.92        12.60 o                         
   1   2  17         26.60         28.11         2.69 o                         
   2   2  17       1064.04       1028.56        14.28 o                         
   3   2  17         55.80         61.18         3.64 o                         
   4   2  17         93.11         89.61         4.48 o                         
   5   2  17         22.20         32.04         3.74 o                         
   6   2  17        156.86        152.81         8.69 o                         
 -11   3  17        130.00        113.89         5.14 o                         
 -10   3  17       1383.62       1426.25        19.35 o                         
  -9   3  17       2212.71       2256.70        29.29 o                         
  -8   3  17       2156.30       2237.28        22.74 o                         
  -7   3  17       2721.38       2756.47        21.32 o                         
  -6   3  17        168.15        171.33         3.84 o                         
  -5   3  17        321.18        388.88         5.19 o                         
  -4   3  17        147.95        183.15         3.46 o                         
  -3   3  17       2876.04       2870.20        23.74 o                         
  -2   3  17        200.96        133.55         3.69 o                         
  -1   3  17       2879.70       2806.49        26.25 o                         
   0   3  17       5845.93       5878.09        52.69 o                         
   1   3  17        895.04        945.91        12.10 o                         
   2   3  17       2107.19       2027.44        21.19 o                         
   3   3  17        114.00        121.77         4.39 o                         
   4   3  17       1561.90       1483.06        23.97 o                         
   5   3  17        251.07        228.91        10.83 o                         
   6   3  17        686.68        707.57        14.74 o                         
 -11   4  17        132.58        143.25         5.61 o                         
 -10   4  17         41.78         28.18         3.82 o                         
  -9   4  17         85.83        104.10         4.94 o                         
  -8   4  17       1489.50       1445.15        16.36 o                         
  -7   4  17       2693.18       2811.76        23.02 o                         
  -6   4  17        560.88        521.98         5.95 o                         
  -5   4  17       2314.50       2335.91        16.72 o                         
  -4   4  17        526.31        525.00         5.87 o                         
  -3   4  17        402.70        395.52         5.59 o                         
  -2   4  17       2525.18       2772.66        24.24 o                         
  -1   4  17       5205.07       5034.94        41.66 o                         
   0   4  17         37.26         45.24         3.16 o                         
   1   4  17       6319.35       6275.53        52.46 o                         
   2   4  17        332.09        336.91         6.21 o                         
   3   4  17        366.58        447.91         6.83 o                         
   4   4  17        357.74        345.03         8.06 o                         
   5   4  17        278.27        281.20        11.44 o                         
   6   4  17        105.24        117.55         6.26 o                         
 -11   5  17         59.63         72.01         3.88 o                         
 -10   5  17         52.70         52.07         3.98 o                         
  -9   5  17        303.18        264.00         8.94 o                         
  -8   5  17       1468.66       1526.32        16.05 o                         
  -7   5  17       4395.98       4373.97        33.51 o                         
  -6   5  17        466.17        481.40         6.16 o                         
  -5   5  17       3508.97       3461.62        22.49 o                         
  -4   5  17        242.42        248.02         4.40 o                         
  -3   5  17         32.89         46.33         2.69 o                         
  -2   5  17       3727.47       3975.65        32.38 o                         
  -1   5  17       1065.98        992.27        12.20 o                         
   0   5  17       4091.41       4143.50        36.37 o                         
   1   5  17       1572.99       1671.13        17.95 o                         
   2   5  17       7406.51       7285.84        58.89 o                         
   3   5  17        499.80        525.17         8.19 o                         
   4   5  17        269.12        292.23         6.62 o                         
   5   5  17        215.85        215.25         8.17 o                         
   6   5  17       1427.88       1532.92        29.40 o                         
 -11   6  17        304.76        304.63         7.07 o                         
 -10   6  17       2093.48       2138.64        45.37 o                         
  -9   6  17        197.36        204.68         6.01 o                         
  -8   6  17       7350.74       7590.07        62.83 o                         
  -7   6  17       1132.14       1085.15        11.49 o                         
  -6   6  17       7420.40       7718.69        54.65 o                         
  -5   6  17       2400.94       2364.67        17.52 o                         
  -4   6  17        447.53        470.91         6.09 o                         
  -3   6  17        209.24        249.70         4.54 o                         
  -2   6  17       1463.59       1410.81        13.93 o                         
  -1   6  17        846.25        867.44        11.88 o                         
   0   6  17       1530.24       1565.98        16.22 o                         
   1   6  17        199.44        171.87         4.93 o                         
   2   6  17       5324.15       5487.05        50.44 o                         
   3   6  17         42.82         51.01         3.49 o                         
   4   6  17        122.88        117.35         4.21 o                         
   5   6  17          2.36          6.81         2.97 o                         
 -10   7  17        634.80        625.41        20.57 o                         
  -9   7  17       1897.84       1942.33        23.10 o                         
  -8   7  17        670.67        729.87        11.08 o                         
  -7   7  17       1106.36       1097.69        11.69 o                         
  -6   7  17         31.33         32.79         2.55 o                         
  -5   7  17       2485.35       2563.36        19.17 o                         
  -4   7  17       1827.29       1844.45        14.88 o                         
  -3   7  17       2195.32       2254.83        18.77 o                         
  -2   7  17        775.79        763.45         8.41 o                         
  -1   7  17        929.09        936.23        11.04 o                         
   0   7  17       4350.42       4358.82        36.46 o                         
   1   7  17       1516.48       1558.32        16.81 o                         
   2   7  17       1172.85       1279.57        15.30 o                         
   3   7  17        824.39        870.25        11.25 o                         
   4   7  17          6.41          7.28         2.64 o                         
   5   7  17         12.44         17.39         2.75 o                         
 -10   8  17         36.75         32.73         3.19 o                         
  -9   8  17        148.94        147.45         4.75 o                         
  -8   8  17        142.32        152.98         4.84 o                         
  -7   8  17        500.10        501.39         7.39 o                         
  -6   8  17        114.10        132.20         3.72 o                         
  -5   8  17          2.71          6.38         2.18 o                         
  -4   8  17        789.90        829.45         8.69 o                         
  -3   8  17         66.14         68.29         2.98 o                         
  -2   8  17       1591.60       1613.02        14.60 o                         
  -1   8  17       1078.70       1168.86        13.56 o                         
   0   8  17        344.19        345.30         6.35 o                         
   1   8  17       1026.39       1111.65        14.88 o                         
   2   8  17       1599.29       1613.03        17.42 o                         
   3   8  17         69.02         74.92         3.60 o                         
   4   8  17       1420.15       1385.85        16.50 o                         
  -9   9  17        792.99        823.53        17.01 o                         
  -8   9  17        475.68        471.84         9.41 o                         
  -7   9  17       1989.79       1973.10        20.51 o                         
  -6   9  17       1199.37       1208.13        12.16 o                         
  -5   9  17        752.50        773.30         9.05 o                         
  -4   9  17       1155.52       1155.39        10.84 o                         
  -3   9  17         27.15         28.49         2.39 o                         
  -2   9  17       1717.90       1725.40        15.37 o                         
  -1   9  17       1093.46       1098.43        12.64 o                         
   0   9  17        580.11        596.04         8.56 o                         
   1   9  17       1736.74       1703.94        19.90 o                         
   2   9  17       1215.68       1219.14        15.83 o                         
   3   9  17        157.19        180.07         4.69 o                         
   4   9  17        106.34        120.55         4.00 o                         
  -9  10  17       1404.06       1354.81        23.77 o                         
  -8  10  17       3387.42       3463.01        36.22 o                         
  -7  10  17        323.95        333.58         6.28 o                         
  -6  10  17        997.25       1024.04        11.33 o                         
  -5  10  17          3.51          7.13         2.32 o                         
  -4  10  17         28.90         27.35         2.63 o                         
  -3  10  17       1464.44       1462.05        13.25 o                         
  -2  10  17       3138.45       3152.44        25.27 o                         
  -1  10  17       2523.66       2480.99        21.48 o                         
   0  10  17       1077.53       1150.90        12.17 o                         
   1  10  17        153.61        141.79         4.41 o                         
   2  10  17        179.74        180.95         4.55 o                         
   3  10  17        330.32        353.20         6.47 o                         
  -8  11  17        956.16        990.12        23.43 o                         
  -7  11  17         51.62         50.19         3.52 o                         
  -6  11  17         17.84         20.54         2.92 o                         
  -5  11  17       1492.86       1492.24        16.37 o                         
  -4  11  17         99.24        109.83         3.54 o                         
  -3  11  17       5367.54       5293.10        40.78 o                         
  -2  11  17       4364.55       4505.37        34.66 o                         
  -1  11  17       1304.88       1390.74        13.95 o                         
   0  11  17        954.64        968.28        10.86 o                         
   1  11  17         82.34         71.61         3.05 o                         
   2  11  17        765.24        761.34        14.65 o                         
   3  11  17        911.90        897.97        15.10 o                         
  -7  12  17        209.75        235.56         6.25 o                         
  -6  12  17        413.39        439.31         8.46 o                         
  -5  12  17        339.68        369.31         6.36 o                         
  -4  12  17        663.62        665.58         9.39 o                         
  -3  12  17        178.81        163.76         3.81 o                         
  -2  12  17       3401.26       3302.80        26.37 o                         
  -1  12  17        896.07        933.25        10.60 o                         
   0  12  17          5.00         12.06         2.29 o                         
   1  12  17        967.16       1024.02        16.39 o                         
   2  12  17        702.76        711.97        14.88 o                         
  -6  13  17       2374.14       2346.52        36.55 o                         
  -5  13  17         80.17         89.21         3.83 o                         
  -4  13  17        350.07        358.74         6.39 o                         
  -3  13  17          1.63          3.77         1.89 o                         
  -2  13  17        774.85        754.07         9.71 o                         
  -1  13  17         84.90         86.40         3.31 o                         
   0  13  17        685.07        656.83        15.89 o                         
 -10   0  18       5843.95       5926.08        90.87 o                         
  -8   0  18       1410.50       1490.57        21.27 o                         
  -6   0  18        932.32        904.40        12.64 o                         
  -4   0  18      19475.36      18452.00       190.14 o                         
  -2   0  18       9299.65       8982.27       112.05 o                         
   0   0  18        436.02        397.87        11.57 o                         
   2   0  18        182.85        172.11         8.49 o                         
   4   0  18       3601.56       3820.23        57.54 o                         
   6   0  18       4017.18       3964.01       143.75 o                         
 -11   1  18       1430.75       1428.50        20.05 o                         
 -10   1  18        977.81       1051.73        14.95 o                         
  -9   1  18       1292.86       1329.34        18.27 o                         
  -8   1  18         98.50        114.33         3.93 o                         
  -7   1  18       2498.77       2648.65        20.05 o                         
  -6   1  18       2607.35       2492.10        20.40 o                         
  -5   1  18       4239.64       4173.08        28.88 o                         
  -4   1  18         68.80         79.04         2.71 o                         
  -3   1  18       3730.94       3560.23        30.56 o                         
  -2   1  18        295.46        328.48         5.76 o                         
  -1   1  18       5675.55       5558.92        58.53 o                         
   0   1  18       1429.61       1467.33        19.29 o                         
   1   1  18        231.26        245.51         5.83 o                         
   2   1  18        684.34        694.61        12.01 o                         
   3   1  18       1477.86       1454.23        19.19 o                         
   4   1  18        457.36        470.71         9.70 o                         
   5   1  18        486.31        492.60        11.15 o                         
   6   1  18        678.27        640.95        18.83 o                         
 -11   2  18        130.48        118.83         4.90 o                         
 -10   2  18       1298.58       1273.01        17.50 o                         
  -9   2  18          3.29          5.70         3.48 o                         
  -8   2  18        745.05        708.37         9.86 o                         
  -7   2  18          0.02          7.79         2.25 o                         
  -6   2  18         15.04         11.78         2.18 o                         
  -5   2  18        100.45        129.42         3.16 o                         
  -4   2  18         13.11         17.41         1.91 o                         
  -3   2  18        335.99        312.34         5.31 o                         
  -2   2  18        239.13        260.74         5.11 o                         
  -1   2  18          1.87          9.89         2.49 o                         
   0   2  18       1864.98       1843.68        19.45 o                         
   1   2  18       2849.09       2867.36        33.52 o                         
   2   2  18        714.62        755.54        12.16 o                         
   3   2  18        212.08        219.25         6.47 o                         
   4   2  18        562.75        555.86        10.86 o                         
   5   2  18       1260.12       1258.71        19.43 o                         
   6   2  18        265.10        256.05        10.75 o                         
 -11   3  18        930.54        951.36        14.61 o                         
 -10   3  18       1316.71       1269.07        18.91 o                         
  -9   3  18        314.34        345.47         7.89 o                         
  -8   3  18        750.56        773.79        12.19 o                         
  -7   3  18       3208.49       3136.90        23.92 o                         
  -6   3  18        879.94        896.88         9.04 o                         
  -5   3  18       1977.76       1954.11        15.54 o                         
  -4   3  18        611.28        653.07         7.33 o                         
  -3   3  18      13107.18      13139.38        90.85 o                         
  -2   3  18          6.39         11.55         2.20 o                         
  -1   3  18       4462.07       4388.22        40.21 o                         
   0   3  18        599.66        635.85         9.99 o                         
   1   3  18        267.57        274.45         5.73 o                         
   2   3  18          8.90         12.36         2.70 o                         
   3   3  18        827.31        790.01        11.19 o                         
   4   3  18         70.65         80.13         4.50 o                         
   5   3  18        307.97        301.62        21.01 o                         
   6   3  18        772.17        743.91        20.24 o                         
 -11   4  18        693.87        639.27        15.80 o                         
 -10   4  18       8976.47       8847.41        99.32 o                         
  -9   4  18         49.27         56.75         4.18 o                         
  -8   4  18        561.76        602.70         9.09 o                         
  -7   4  18       2441.65       2445.81        20.21 o                         
  -6   4  18       3521.39       3618.98        24.37 o                         
  -5   4  18       2129.52       2194.34        16.52 o                         
  -4   4  18       8234.14       8257.13        51.92 o                         
  -3   4  18       1695.14       1778.15        16.04 o                         
  -2   4  18      20199.42      20172.59       162.20 o                         
  -1   4  18        387.21        409.60         7.11 o                         
   0   4  18       4534.63       4319.66        41.21 o                         
   1   4  18         59.08         68.94         3.25 o                         
   2   4  18        294.63        350.24         6.24 o                         
   3   4  18        314.95        294.41         6.15 o                         
   4   4  18       5056.46       5307.32       103.97 o                         
   5   4  18         76.13         88.45         5.42 o                         
 -11   5  18       1795.13       1778.22        23.29 o                         
 -10   5  18        283.42        325.87         8.44 o                         
  -9   5  18        754.33        716.23        11.58 o                         
  -8   5  18        228.88        229.18         5.57 o                         
  -7   5  18         99.42         93.72         3.51 o                         
  -6   5  18        364.19        361.39         5.25 o                         
  -5   5  18       1260.60       1253.07        10.39 o                         
  -4   5  18         39.56         43.56         2.43 o                         
  -3   5  18       3029.91       2960.14        23.76 o                         
  -2   5  18       4288.92       4405.05        39.58 o                         
  -1   5  18       1581.84       1585.68        16.74 o                         
   0   5  18          0.27          8.21         2.69 o                         
   1   5  18        570.16        589.69         8.74 o                         
   2   5  18         45.08         59.20         3.14 o                         
   3   5  18       1281.86       1330.71        15.87 o                         
   4   5  18        517.26        551.34        15.01 o                         
   5   5  18       2273.43       2284.36        35.73 o                         
 -11   6  18         10.85          5.95         3.27 o                         
 -10   6  18       1083.05       1087.32        21.99 o                         
  -9   6  18         48.22         45.68         3.70 o                         
  -8   6  18          0.07          6.92         2.81 o                         
  -7   6  18        747.83        765.69         9.46 o                         
  -6   6  18        126.19        141.55         3.84 o                         
  -5   6  18        694.40        731.61         7.98 o                         
  -4   6  18        382.32        415.33         5.97 o                         
  -3   6  18        302.79        315.88         5.31 o                         
  -2   6  18        242.15        223.17         5.89 o                         
  -1   6  18        890.66        863.97        11.42 o                         
   0   6  18       1328.28       1371.48        15.49 o                         
   1   6  18        156.49        158.19         4.75 o                         
   2   6  18        449.07        468.46         7.78 o                         
   3   6  18        164.35        186.98         4.67 o                         
   4   6  18        994.22        971.00        21.77 o                         
   5   6  18       1178.38       1185.64        17.09 o                         
 -10   7  18        628.41        651.54        13.04 o                         
  -9   7  18        921.39        987.30        20.51 o                         
  -8   7  18        198.88        203.05         5.54 o                         
  -7   7  18        268.18        291.68         5.26 o                         
  -6   7  18        888.15        924.16         9.84 o                         
  -5   7  18        905.67        870.94         8.95 o                         
  -4   7  18        401.07        431.07         5.87 o                         
  -3   7  18       4588.28       4689.71        36.36 o                         
  -2   7  18        201.58        213.71         4.61 o                         
  -1   7  18       2361.35       2357.97        21.82 o                         
   0   7  18        399.94        368.31         6.81 o                         
   1   7  18       1098.24       1111.24        13.12 o                         
   2   7  18        345.53        370.89         6.81 o                         
   3   7  18        124.78        106.87         3.57 o                         
   4   7  18         95.70         86.25         3.70 o                         
 -10   8  18       1041.77       1038.99        15.21 o                         
  -9   8  18        314.79        333.29         7.45 o                         
  -8   8  18       1312.93       1317.75        17.24 o                         
  -7   8  18       1051.16       1082.72        12.51 o                         
  -6   8  18       2048.91       2121.74        18.73 o                         
  -5   8  18        953.85        999.17         9.96 o                         
  -4   8  18       7273.04       7403.30        48.89 o                         
  -3   8  18         40.77         48.73         2.76 o                         
  -2   8  18      13243.06      13274.11        94.23 o                         
  -1   8  18       2384.67       2458.92        22.44 o                         
   0   8  18        167.57        186.26         4.81 o                         
   1   8  18        245.91        296.83         6.22 o                         
   2   8  18        681.26        664.86         8.99 o                         
   3   8  18        222.20        254.32         5.26 o                         
   4   8  18       2437.26       2501.44        29.62 o                         
  -9   9  18        211.13        203.80         7.52 o                         
  -8   9  18        436.29        447.75         8.52 o                         
  -7   9  18          8.98         10.76         2.61 o                         
  -6   9  18        193.68        204.65         4.42 o                         
  -5   9  18       1018.83       1060.86        10.89 o                         
  -4   9  18         28.51         21.66         2.36 o                         
  -3   9  18         82.10         95.78         3.00 o                         
  -2   9  18         42.44         51.96         2.90 o                         
  -1   9  18         13.40         22.53         2.76 o                         
   0   9  18        102.68        110.10         3.88 o                         
   1   9  18         53.00         72.90         3.62 o                         
   2   9  18         35.61         30.46         2.84 o                         
   3   9  18       1269.19       1264.55        14.18 o                         
  -9  10  18        346.13        302.06         8.79 o                         
  -8  10  18         88.62         68.13         3.51 o                         
  -7  10  18       1608.20       1617.59        20.54 o                         
  -6  10  18          0.06          1.20         2.47 o                         
  -5  10  18       1108.28       1097.88        11.40 o                         
  -4  10  18          0.15          3.81         2.30 o                         
  -3  10  18        298.59        312.15         4.99 o                         
  -2  10  18          7.46          5.71         2.26 o                         
  -1  10  18       1423.07       1437.30        16.24 o                         
   0  10  18        981.89        961.55        11.02 o                         
   1  10  18        360.84        371.71         6.57 o                         
   2  10  18        115.10        109.75         3.71 o                         
   3  10  18         42.46         48.23         2.66 o                         
  -8  11  18        230.52        226.05         6.67 o                         
  -7  11  18          9.53         13.46         2.70 o                         
  -6  11  18       1397.52       1332.49        17.17 o                         
  -5  11  18        848.42        842.53        10.49 o                         
  -4  11  18        535.67        529.43         6.84 o                         
  -3  11  18       2428.20       2406.70        20.14 o                         
  -2  11  18        266.73        296.63         5.07 o                         
  -1  11  18        591.42        586.67         7.62 o                         
   0  11  18        312.63        341.35         7.10 o                         
   1  11  18         27.96         33.07         2.82 o                         
   2  11  18       2182.30       2023.51        61.49 o                         
  -7  12  18        864.70        805.94        14.11 o                         
  -6  12  18        235.97        246.08         6.01 o                         
  -5  12  18       2359.82       2303.25        33.09 o                         
  -4  12  18       5112.93       5153.18        48.29 o                         
  -3  12  18         42.51         45.22         2.34 o                         
  -2  12  18       3389.05       3310.36        29.91 o                         
  -1  12  18        315.91        324.54         5.78 o                         
   0  12  18         12.88         24.05         2.35 o                         
   1  12  18       1291.51       1307.64        24.26 o                         
  -5  13  18        700.50        705.01        11.75 o                         
  -4  13  18         76.16         84.24         3.20 o                         
  -3  13  18         95.63         91.15         3.00 o                         
  -2  13  18         63.76         52.07         2.67 o                         
  -1  13  18        308.40        306.14         9.07 o                         
 -11   0  19        908.49        957.13        17.45 o                         
  -9   0  19         11.94         18.04         4.92 o                         
  -7   0  19       1184.34       1127.06        16.05 o                         
  -5   0  19      10412.13       9995.43        88.17 o                         
  -3   0  19       5843.62       5935.91        68.45 o                         
  -1   0  19       4288.05       4399.51        59.16 o                         
   1   0  19       6370.40       6359.57       113.40 o                         
   3   0  19        472.38        459.73        13.54 o                         
   5   0  19         50.60         53.14         5.35 o                         
 -11   1  19        182.80        205.14         6.38 o                         
 -10   1  19         60.14         52.18         4.16 o                         
  -9   1  19        122.18        136.77         5.05 o                         
  -8   1  19         57.27         60.12         3.43 o                         
  -7   1  19       1857.87       1815.65        15.79 o                         
  -6   1  19       6825.64       6584.37        46.43 o                         
  -5   1  19       3526.55       3490.71        25.34 o                         
  -4   1  19       1194.49       1181.66        12.14 o                         
  -3   1  19       3746.74       3792.78        31.71 o                         
  -2   1  19        281.26        285.65         5.99 o                         
  -1   1  19         46.19         54.67         3.28 o                         
   0   1  19        446.97        457.49         9.49 o                         
   1   1  19       6304.99       6434.43        69.23 o                         
   2   1  19          3.92         13.67         3.82 o                         
   3   1  19       1391.18       1408.18        19.49 o                         
   4   1  19        156.00        153.53         5.45 o                         
   5   1  19        970.63        930.79        16.63 o                         
 -11   2  19         26.26         19.49         3.20 o                         
 -10   2  19        212.31        249.62         6.80 o                         
  -9   2  19        662.53        639.27        10.29 o                         
  -8   2  19        553.03        554.91         9.12 o                         
  -7   2  19          0.15          6.15         2.31 o                         
  -6   2  19        991.98        950.40         9.55 o                         
  -5   2  19          0.82          6.23         1.98 o                         
  -4   2  19       4036.46       4106.69        30.08 o                         
  -3   2  19        144.37        168.28         4.06 o                         
  -2   2  19        745.74        794.76        10.14 o                         
  -1   2  19        146.37        150.58         4.76 o                         
   0   2  19       1343.55       1283.34        18.86 o                         
   1   2  19         34.31         41.64         3.70 o                         
   2   2  19       5588.91       5667.30        89.76 o                         
   3   2  19         18.45         23.22         3.42 o                         
   4   2  19       4524.81       4608.19        67.40 o                         
   5   2  19        323.87        318.90        16.52 o                         
 -11   3  19        146.12        153.06         5.39 o                         
 -10   3  19        288.40        268.49         7.69 o                         
  -9   3  19         23.57         22.82         3.45 o                         
  -8   3  19       1621.85       1634.70        18.54 o                         
  -7   3  19         31.00         39.24         2.57 o                         
  -6   3  19       2489.90       2505.44        19.46 o                         
  -5   3  19       5241.82       5191.97        34.87 o                         
  -4   3  19       2988.34       3040.42        24.31 o                         
  -3   3  19       1773.93       1777.32        16.05 o                         
  -2   3  19       3024.51       3118.15        27.88 o                         
  -1   3  19        105.95        122.80         4.65 o                         
   0   3  19       2322.44       2427.17        24.64 o                         
   1   3  19       2233.17       2234.98        24.49 o                         
   2   3  19        177.80        180.10         5.84 o                         
   3   3  19       4463.28       4370.10        51.81 o                         
   4   3  19       2301.74       2269.12        46.02 o                         
   5   3  19        351.47        355.65        12.26 o                         
 -11   4  19       1022.44        972.21        18.70 o                         
 -10   4  19        259.99        249.69         8.15 o                         
  -9   4  19        259.02        253.62         8.11 o                         
  -8   4  19       1469.88       1507.69        17.90 o                         
  -7   4  19       4034.05       4051.17        29.71 o                         
  -6   4  19         26.95         26.36         2.27 o                         
  -5   4  19       6893.05       6982.19        44.26 o                         
  -4   4  19         19.17         23.01         2.32 o                         
  -3   4  19       3747.53       3689.27        27.76 o                         
  -2   4  19         24.84         39.29         3.13 o                         
  -1   4  19       3405.81       3380.33        34.49 o                         
   0   4  19        195.67        194.72         5.39 o                         
   1   4  19       2221.61       2179.52        22.78 o                         
   2   4  19         55.46         70.80         3.35 o                         
   3   4  19        594.60        584.58         9.91 o                         
   4   4  19        382.83        365.71        11.17 o                         
   5   4  19        806.82        655.64        27.10 o                         
 -11   5  19        192.85        180.83         6.14 o                         
 -10   5  19        420.48        399.43         9.34 o                         
  -9   5  19       1464.99       1446.32        18.59 o                         
  -8   5  19       1775.60       1778.68        20.04 o                         
  -7   5  19       1046.53       1079.87        11.61 o                         
  -6   5  19       4972.90       5089.86        35.12 o
[truncated: 94,125 more chars]
